# Supplementary material for: Transplantation of umbilical cord-derived mesenchymal stem cells promotes the recovery of thin endometrium in rats
Source: Sci Rep. 2022 Jan 10;12:412. doi: 10.1038/s41598-021-04454-7 (PMC8748676; doi:10.1038/s41598-021-04454-7)
Supplement: Supplementary file 2 — Supplementary Information 2. [file 41598_2021_4454_MOESM2_ESM.xls]

## Sheet: Summary
Catalog Array
Part No.	MRA-1003
Name	Rat miRNA Array
Version No.	miRRat_21
	No. of Unique Probes	No. of Repeats
Standard Mature miRNAs*
Rat	761	4
Controls**	50	4 to 20
www.lcsciences.com
* Based on Sanger miRBase Release 21
** The number and sequence subjects to change without notice

## Sheet: Sequence List
Index	Reporter Name	Target Seq (5' to 3')	Group	Reporter Control Type	Reporter BioSequence Database Entry[mirna]	Comment	Reporter Source	Accession No.	Rat
1	rno-let-7a-1-3p	CUAUACAAUCUACUGUCUUUCC	experimental		rno-let-7a-1-3p	mature miRNA	standard	MIMAT0017085,MIMAT0017088	rno-let-7a-1-3p, rno-let-7c-2-3p
2	rno-let-7a-2-3p	CUGUACAGCCUCCUAGCUUUCC	experimental		rno-let-7a-2-3p	mature miRNA	standard	MIMAT0017086	rno-let-7a-2-3p
3	rno-let-7a-5p	UGAGGUAGUAGGUUGUAUAGUU	experimental		rno-let-7a-5p	mature miRNA	standard	MIMAT0000774	rno-let-7a-5p
4	rno-let-7b-3p	CUAUACAACCUACUGCCUUCCC	experimental		rno-let-7b-3p	mature miRNA	standard	MIMAT0004705	rno-let-7b-3p
5	rno-let-7b-5p	UGAGGUAGUAGGUUGUGUGGUU	experimental		rno-let-7b-5p	mature miRNA	standard	MIMAT0000775	rno-let-7b-5p
6	rno-let-7c-1-3p	CUGUACAACCUUCUAGCUUUCC	experimental		rno-let-7c-1-3p	mature miRNA	standard	MIMAT0017087	rno-let-7c-1-3p
7	rno-let-7c-5p	UGAGGUAGUAGGUUGUAUGGUU	experimental		rno-let-7c-5p	mature miRNA	standard	MIMAT0000776	rno-let-7c-5p
8	rno-let-7d-3p	CUAUACGACCUGCUGCCUUUCU	experimental		rno-let-7d-3p	mature miRNA	standard	MIMAT0000563	rno-let-7d-3p
9	rno-let-7d-5p	AGAGGUAGUAGGUUGCAUAGUU	experimental		rno-let-7d-5p	mature miRNA	standard	MIMAT0000562	rno-let-7d-5p
10	rno-let-7e-3p	CUAUACGGCCUCCUAGCUUUCC	experimental		rno-let-7e-3p	mature miRNA	standard	MIMAT0004706	rno-let-7e-3p
11	rno-let-7e-5p	UGAGGUAGGAGGUUGUAUAGUU	experimental		rno-let-7e-5p	mature miRNA	standard	MIMAT0000777	rno-let-7e-5p
12	rno-let-7f-1-3p	CUAUACAAUCUAUUGCCUUCC	experimental		rno-let-7f-1-3p	mature miRNA	standard	MIMAT0017089	rno-let-7f-1-3p
13	rno-let-7f-2-3p	CUAUACAGUCUACUGUCUUUC	experimental		rno-let-7f-2-3p	mature miRNA	standard	MIMAT0017090	rno-let-7f-2-3p
14	rno-let-7f-5p	UGAGGUAGUAGAUUGUAUAGUU	experimental		rno-let-7f-5p	mature miRNA	standard	MIMAT0000778	rno-let-7f-5p
15	rno-let-7g-3p	CUGUACAGGCCACUGCCUUGC	experimental		rno-let-7g-3p	mature miRNA	standard	MIMAT0035720	rno-let-7g-3p
16	rno-let-7g-5p	UGAGGUAGUAGUUUGUACAGUU	experimental		rno-let-7g-5p	mature miRNA	standard	MIMAT0035719	rno-let-7g-5p
17	rno-let-7i-3p	CUGCGCAAGCUACUGCCUUGCU	experimental		rno-let-7i-3p	mature miRNA	standard	MIMAT0004707	rno-let-7i-3p
18	rno-let-7i-5p	UGAGGUAGUAGUUUGUGCUGUU	experimental		rno-let-7i-5p	mature miRNA	standard	MIMAT0000779	rno-let-7i-5p
19	rno-miR-1-3p	UGGAAUGUAAAGAAGUGUGUAU	experimental		rno-miR-1-3p	mature miRNA	standard	MIMAT0003125	rno-miR-1-3p
20	rno-miR-1-5p	GCACAUACUUCUUUAUGUACCC	experimental		rno-miR-1-5p	mature miRNA	standard	MIMAT0003162	rno-miR-1-5p
21	rno-miR-1b	UGGAAUGUAAAGAAGUAUGUAU	experimental		rno-miR-1b	mature miRNA	standard	MIMAT0037263	rno-miR-1b
22	rno-miR-7a-1-3p	ACAACAAAUCACAGUCUGCCAU	experimental		rno-miR-7a-1-3p	mature miRNA	standard	MIMAT0000607	rno-miR-7a-1-3p
23	rno-miR-7a-2-3p	CAACAAGUCCCAGUCUGCCACA	experimental		rno-miR-7a-2-3p	mature miRNA	standard	MIMAT0017091	rno-miR-7a-2-3p
24	rno-miR-7a-5p	UGGAAGACUAGUGAUUUUGUUGU	experimental		rno-miR-7a-5p	mature miRNA	standard	MIMAT0000606	rno-miR-7a-5p
25	rno-miR-7b	UGGAAGACUUGUGAUUUUGUUGU	experimental		rno-miR-7b	mature miRNA	standard	MIMAT0000780	rno-miR-7b
26	rno-miR-9a-3p	AUAAAGCUAGAUAACCGAAAGU	experimental		rno-miR-9a-3p	mature miRNA	standard	MIMAT0004708	rno-miR-9a-3p
27	rno-miR-9a-5p	UCUUUGGUUAUCUAGCUGUAUGA	experimental		rno-miR-9a-5p	mature miRNA	standard	MIMAT0000781	rno-miR-9a-5p
28	rno-miR-9b-3p	AUACAGCUAGAUAACCAA	experimental		rno-miR-9b-3p	mature miRNA	standard	MIMAT0017836	rno-miR-9b-3p
29	rno-miR-9b-5p	UUCGGUUAUCUAGCUUUAU	experimental		rno-miR-9b-5p	mature miRNA	standard	MIMAT0017835	rno-miR-9b-5p
30	rno-miR-10a-3p	CAAAUUCGUAUCUAGGGGAAUA	experimental		rno-miR-10a-3p	mature miRNA	standard	MIMAT0004709	rno-miR-10a-3p
31	rno-miR-10a-5p	UACCCUGUAGAUCCGAAUUUGUG	experimental		rno-miR-10a-5p	mature miRNA	standard	MIMAT0000782	rno-miR-10a-5p
32	rno-miR-10b-3p	ACAGAUUCGAUUCUAGGGGAA	experimental		rno-miR-10b-3p	mature miRNA	standard	MIMAT0017092	rno-miR-10b-3p
33	rno-miR-10b-5p	CCCUGUAGAACCGAAUUUGUGU	experimental		rno-miR-10b-5p	mature miRNA	standard	MIMAT0000783	rno-miR-10b-5p
34	rno-miR-15a-3p	AGGCCAUAUUGUGCUGCCUCA	experimental		rno-miR-15a-3p	mature miRNA	standard	MIMAT0035729	rno-miR-15a-3p
35	rno-miR-15a-5p	UAGCAGCACAUAAUGGUUU	experimental		rno-miR-15a-5p	mature miRNA	standard	MIMAT0035728	rno-miR-15a-5p
36	rno-miR-15b-3p	CGAAUCAUUAUUUGCUGCUCUA	experimental		rno-miR-15b-3p	mature miRNA	standard	MIMAT0017093	rno-miR-15b-3p
37	rno-miR-15b-5p	UAGCAGCACAUCAUGGUUUACA	experimental		rno-miR-15b-5p	mature miRNA	standard	MIMAT0000784	rno-miR-15b-5p
38	rno-miR-16-3p	ACCAAUAUUAUUGUGCUGCUU	experimental		rno-miR-16-3p	mature miRNA	standard	MIMAT0017094	rno-miR-16-3p
39	rno-miR-16-5p	UAGCAGCACGUAAAUAUUGGCG	experimental		rno-miR-16-5p	mature miRNA	standard	MIMAT0000785	rno-miR-16-5p
40	rno-miR-17-1-3p	ACUGCAGUGAAGGCACUUGUGG	experimental		rno-miR-17-1-3p	mature miRNA	standard	MIMAT0004710	rno-miR-17-1-3p
41	rno-miR-17-2-3p	ACUGCACUGCAAGCACUUCUUAC	experimental		rno-miR-17-2-3p	mature miRNA	standard	MIMAT0017295	rno-miR-17-2-3p
42	rno-miR-17-5p	CAAAGUGCUUACAGUGCAGGUAG	experimental		rno-miR-17-5p	mature miRNA	standard	MIMAT0000786	rno-miR-17-5p
43	rno-miR-18a-3p	ACUGCCCUAAGUGCUCCUUCU	experimental		rno-miR-18a-3p	mature miRNA	standard	MIMAT0017095	rno-miR-18a-3p
44	rno-miR-18a-5p	UAAGGUGCAUCUAGUGCAGAUAG	experimental		rno-miR-18a-5p	mature miRNA	standard	MIMAT0000787	rno-miR-18a-5p
45	rno-miR-19a-3p	UGUGCAAAUCUAUGCAAAACUGA	experimental		rno-miR-19a-3p	mature miRNA	standard	MIMAT0000789	rno-miR-19a-3p
46	rno-miR-19a-5p	UCGUUUUGCAUAGUUGCACU	experimental		rno-miR-19a-5p	mature miRNA	standard	MIMAT0017098	rno-miR-19a-5p
47	rno-miR-19b-1-5p	AGUUUUGCAGGUUUGCAUCCAG	experimental		rno-miR-19b-1-5p	mature miRNA	standard	MIMAT0017096	rno-miR-19b-1-5p
48	rno-miR-19b-2-5p	AGUUUUGCAGAUUUGCAGUUCAG	experimental		rno-miR-19b-2-5p	mature miRNA	standard	MIMAT0017097	rno-miR-19b-2-5p
49	rno-miR-19b-3p	UGUGCAAAUCCAUGCAAAACUGA	experimental		rno-miR-19b-3p	mature miRNA	standard	MIMAT0000788	rno-miR-19b-3p
50	rno-miR-20a-3p	ACUGCAUUACGAGCACUUACA	experimental		rno-miR-20a-3p	mature miRNA	standard	MIMAT0000603	rno-miR-20a-3p
51	rno-miR-20a-5p	UAAAGUGCUUAUAGUGCAGGUAG	experimental		rno-miR-20a-5p	mature miRNA	standard	MIMAT0000602	rno-miR-20a-5p
52	rno-miR-20b-3p	ACUGCAGUGUGAGCACUUCUGG	experimental		rno-miR-20b-3p	mature miRNA	standard	MIMAT0003212	rno-miR-20b-3p
53	rno-miR-20b-5p	CAAAGUGCUCAUAGUGCAGGUAG	experimental		rno-miR-20b-5p	mature miRNA	standard	MIMAT0003211	rno-miR-20b-5p
54	rno-miR-21-3p	CAACAGCAGUCGAUGGGCUGUC	experimental		rno-miR-21-3p	mature miRNA	standard	MIMAT0004711	rno-miR-21-3p
55	rno-miR-21-5p	UAGCUUAUCAGACUGAUGUUGA	experimental		rno-miR-21-5p	mature miRNA	standard	MIMAT0000790	rno-miR-21-5p
56	rno-miR-22-3p	AAGCUGCCAGUUGAAGAACUGU	experimental		rno-miR-22-3p	mature miRNA	standard	MIMAT0000791	rno-miR-22-3p
57	rno-miR-22-5p	AGUUCUUCAGUGGCAAGCUUUA	experimental		rno-miR-22-5p	mature miRNA	standard	MIMAT0003152	rno-miR-22-5p
58	rno-miR-23a-3p	AUCACAUUGCCAGGGAUUUCC	experimental		rno-miR-23a-3p	mature miRNA	standard	MIMAT0000792	rno-miR-23a-3p
59	rno-miR-23a-5p	GGGGUUCCUGGGGAUGGGAUUU	experimental		rno-miR-23a-5p	mature miRNA	standard	MIMAT0004712	rno-miR-23a-5p
60	rno-miR-23b-3p	AUCACAUUGCCAGGGAUUACC	experimental		rno-miR-23b-3p	mature miRNA	standard	MIMAT0000793	rno-miR-23b-3p
61	rno-miR-23b-5p	GGGUUCCUGGCAUGCUGAUUU	experimental		rno-miR-23b-5p	mature miRNA	standard	MIMAT0017099	rno-miR-23b-5p
62	rno-miR-24-1-5p	GUGCCUACUGAGCUGAUAUCAG	experimental		rno-miR-24-1-5p	mature miRNA	standard	MIMAT0003153	rno-miR-24-1-5p
63	rno-miR-24-2-5p	GUGCCUACUGAGCUGAAACAGU	experimental		rno-miR-24-2-5p	mature miRNA	standard	MIMAT0005441	rno-miR-24-2-5p
64	rno-miR-24-3p	UGGCUCAGUUCAGCAGGAACAG	experimental		rno-miR-24-3p	mature miRNA	standard	MIMAT0000794	rno-miR-24-3p
65	rno-miR-25-3p	CAUUGCACUUGUCUCGGUCUGA	experimental		rno-miR-25-3p	mature miRNA	standard	MIMAT0000795	rno-miR-25-3p
66	rno-miR-25-5p	AGGCGGAGACACGGGCAAUUGC	experimental		rno-miR-25-5p	mature miRNA	standard	MIMAT0004713	rno-miR-25-5p
67	rno-miR-26a-3p	CCUAUUCUUGGUUACUUGCAC	experimental		rno-miR-26a-3p	mature miRNA	standard	MIMAT0017100	rno-miR-26a-3p
68	rno-miR-26a-5p	UUCAAGUAAUCCAGGAUAGGCU	experimental		rno-miR-26a-5p	mature miRNA	standard	MIMAT0000796	rno-miR-26a-5p
69	rno-miR-26b-3p	CCUGUUCUCCAUUACUUGGCUC	experimental		rno-miR-26b-3p	mature miRNA	standard	MIMAT0004714	rno-miR-26b-3p
70	rno-miR-26b-5p	UUCAAGUAAUUCAGGAUAGGU	experimental		rno-miR-26b-5p	mature miRNA	standard	MIMAT0000797	rno-miR-26b-5p
71	rno-miR-27a-3p	UUCACAGUGGCUAAGUUCCGC	experimental		rno-miR-27a-3p	mature miRNA	standard	MIMAT0000799	rno-miR-27a-3p
72	rno-miR-27a-5p	AGGGCUUAGCUGCUUGUGAGCA	experimental		rno-miR-27a-5p	mature miRNA	standard	MIMAT0004715	rno-miR-27a-5p
73	rno-miR-27b-3p	UUCACAGUGGCUAAGUUCUGC	experimental		rno-miR-27b-3p	mature miRNA	standard	MIMAT0000798	rno-miR-27b-3p
74	rno-miR-27b-5p	AGAGCUUAGCUGAUUGGUGAACAG	experimental		rno-miR-27b-5p	mature miRNA	standard	MIMAT0017101	rno-miR-27b-5p
75	rno-miR-28-3p	CACUAGAUUGUGAGCUCCUGGA	experimental		rno-miR-28-3p	mature miRNA	standard	MIMAT0004716	rno-miR-28-3p
76	rno-miR-28-5p	AAGGAGCUCACAGUCUAUUGAG	experimental		rno-miR-28-5p	mature miRNA	standard	MIMAT0000800	rno-miR-28-5p
77	rno-miR-29a-3p	UAGCACCAUCUGAAAUCGGUUA	experimental		rno-miR-29a-3p	mature miRNA	standard	MIMAT0000802	rno-miR-29a-3p
78	rno-miR-29a-5p	ACUGAUUUCUUUUGGUGUUCAG	experimental		rno-miR-29a-5p	mature miRNA	standard	MIMAT0004718	rno-miR-29a-5p
79	rno-miR-29b-1-5p	UUUCAUAUGGUGGUUUAGAUUU	experimental		rno-miR-29b-1-5p	mature miRNA	standard	MIMAT0005445	rno-miR-29b-1-5p
80	rno-miR-29b-3p	UAGCACCAUUUGAAAUCAGUGUU	experimental		rno-miR-29b-3p	mature miRNA	standard	MIMAT0000801	rno-miR-29b-3p
81	rno-miR-29b-5p	CUGGUUUCACAUGGUGGCUUAG	experimental		rno-miR-29b-5p	mature miRNA	standard	MIMAT0004717	rno-miR-29b-5p
82	rno-miR-29c-3p	UAGCACCAUUUGAAAUCGGUUA	experimental		rno-miR-29c-3p	mature miRNA	standard	MIMAT0000803	rno-miR-29c-3p
83	rno-miR-29c-5p	UGACCGAUUUCUCCUGGUGUUC	experimental		rno-miR-29c-5p	mature miRNA	standard	MIMAT0003154	rno-miR-29c-5p
84	rno-miR-30a-3p	CUUUCAGUCGGAUGUUUGCAGC	experimental		rno-miR-30a-3p	mature miRNA	standard	MIMAT0000809	rno-miR-30a-3p
85	rno-miR-30a-5p	UGUAAACAUCCUCGACUGGAAG	experimental		rno-miR-30a-5p	mature miRNA	standard	MIMAT0000808	rno-miR-30a-5p
86	rno-miR-30b-3p	CUGGGAUGUGGAUGUUUACGUC	experimental		rno-miR-30b-3p	mature miRNA	standard	MIMAT0004721	rno-miR-30b-3p
87	rno-miR-30b-5p	UGUAAACAUCCUACACUCAGCU	experimental		rno-miR-30b-5p	mature miRNA	standard	MIMAT0000806	rno-miR-30b-5p
88	rno-miR-30c-1-3p	CUGGGAGAGGGUUGUUUACUCC	experimental		rno-miR-30c-1-3p	mature miRNA	standard	MIMAT0004719	rno-miR-30c-1-3p
89	rno-miR-30c-2-3p	CUGGGAGAAGGCUGUUUACUCU	experimental		rno-miR-30c-2-3p	mature miRNA	standard	MIMAT0005442	rno-miR-30c-2-3p
90	rno-miR-30c-5p	UGUAAACAUCCUACACUCUCAGC	experimental		rno-miR-30c-5p	mature miRNA	standard	MIMAT0000804	rno-miR-30c-5p
91	rno-miR-30d-3p	CUUUCAGUCAGAUGUUUGCUGC	experimental		rno-miR-30d-3p	mature miRNA	standard	MIMAT0004722	rno-miR-30d-3p
92	rno-miR-30d-5p	UGUAAACAUCCCCGACUGGAAG	experimental		rno-miR-30d-5p	mature miRNA	standard	MIMAT0000807	rno-miR-30d-5p
93	rno-miR-30e-3p	CUUUCAGUCGGAUGUUUACAGC	experimental		rno-miR-30e-3p	mature miRNA	standard	MIMAT0004720	rno-miR-30e-3p
94	rno-miR-30e-5p	UGUAAACAUCCUUGACUGGAAG	experimental		rno-miR-30e-5p	mature miRNA	standard	MIMAT0000805	rno-miR-30e-5p
95	rno-miR-31a-3p	UGCUAUGCCAACAUAUUGCCAUC	experimental		rno-miR-31a-3p	mature miRNA	standard	MIMAT0017102	rno-miR-31a-3p
96	rno-miR-31a-5p	AGGCAAGAUGCUGGCAUAGCUG	experimental		rno-miR-31a-5p	mature miRNA	standard	MIMAT0000810	rno-miR-31a-5p
97	rno-miR-31b	CUAUGCCAGCAUCUUGCCU	experimental		rno-miR-31b	mature miRNA	standard	MIMAT0017816	rno-miR-31b
98	rno-miR-32-3p	GCAAUUUAGUGUGUGUGAUAUU	experimental		rno-miR-32-3p	mature miRNA	standard	MIMAT0017103	rno-miR-32-3p
99	rno-miR-32-5p	UAUUGCACAUUACUAAGUUGCA	experimental		rno-miR-32-5p	mature miRNA	standard	MIMAT0000811	rno-miR-32-5p
100	rno-miR-33-3p	CAAUGUUUCCACAGUGCAUCA	experimental		rno-miR-33-3p	mature miRNA	standard	MIMAT0017104	rno-miR-33-3p
101	rno-miR-33-5p	GUGCAUUGUAGUUGCAUUGCA	experimental		rno-miR-33-5p	mature miRNA	standard	MIMAT0000812	rno-miR-33-5p
102	rno-miR-34a-3p	AAUCAGCAAGUAUACUGCCCUA	experimental		rno-miR-34a-3p	mature miRNA	standard	MIMAT0017106	rno-miR-34a-3p
103	rno-miR-34a-5p	UGGCAGUGUCUUAGCUGGUUGU	experimental		rno-miR-34a-5p	mature miRNA	standard	MIMAT0000815	rno-miR-34a-5p
104	rno-miR-34b-3p	AAUCACUAACUCCACUGCCAUC	experimental		rno-miR-34b-3p	mature miRNA	standard	MIMAT0017105	rno-miR-34b-3p
105	rno-miR-34b-5p	AGGCAGUGUAAUUAGCUGAUUGU	experimental		rno-miR-34b-5p	mature miRNA	standard	MIMAT0000813	rno-miR-34b-5p
106	rno-miR-34c-3p	AAUCACUAACCACACAGCCAGG	experimental		rno-miR-34c-3p	mature miRNA	standard	MIMAT0004723	rno-miR-34c-3p
107	rno-miR-34c-5p	AGGCAGUGUAGUUAGCUGAUUGC	experimental		rno-miR-34c-5p	mature miRNA	standard	MIMAT0000814	rno-miR-34c-5p
108	rno-miR-92a-1-5p	AGGUUGGGAUUUGUCGCAAUGCU	experimental		rno-miR-92a-1-5p	mature miRNA	standard	MIMAT0017107	rno-miR-92a-1-5p
109	rno-miR-92a-2-5p	AGGUGGGGAUUAGUGCCAUUAC	experimental		rno-miR-92a-2-5p	mature miRNA	standard	MIMAT0017108	rno-miR-92a-2-5p
110	rno-miR-92a-3p	UAUUGCACUUGUCCCGGCCUG	experimental		rno-miR-92a-3p	mature miRNA	standard	MIMAT0000816	rno-miR-92a-3p
111	rno-miR-92b-3p	UAUUGCACUCGUCCCGGCCUCC	experimental		rno-miR-92b-3p	mature miRNA	standard	MIMAT0005340	rno-miR-92b-3p
112	rno-miR-92b-5p	AGGGACGGGACGCGGUGCAGUGUU	experimental		rno-miR-92b-5p	mature miRNA	standard	MIMAT0017319	rno-miR-92b-5p
113	rno-miR-93-3p	ACUGCUGAGCUAGCACUUCCCGA	experimental		rno-miR-93-3p	mature miRNA	standard	MIMAT0017109	rno-miR-93-3p
114	rno-miR-93-5p	CAAAGUGCUGUUCGUGCAGGUAG	experimental		rno-miR-93-5p	mature miRNA	standard	MIMAT0000817	rno-miR-93-5p
115	rno-miR-96-3p	CAAUCAUGUGCAGUGCCAAUAU	experimental		rno-miR-96-3p	mature miRNA	standard	MIMAT0017110	rno-miR-96-3p
116	rno-miR-96-5p	UUUGGCACUAGCACAUUUUUGCU	experimental		rno-miR-96-5p	mature miRNA	standard	MIMAT0000818	rno-miR-96-5p
117	rno-miR-98-3p	CUAUACAACUUACUACUUUCC	experimental		rno-miR-98-3p	mature miRNA	standard	MIMAT0017111	rno-miR-98-3p
118	rno-miR-98-5p	UGAGGUAGUAAGUUGUAUUGUU	experimental		rno-miR-98-5p	mature miRNA	standard	MIMAT0000819	rno-miR-98-5p
119	rno-miR-99a-3p	CAAGCUCGUUUCUAUGGGUCUG	experimental		rno-miR-99a-3p	mature miRNA	standard	MIMAT0004724	rno-miR-99a-3p
120	rno-miR-99a-5p	AACCCGUAGAUCCGAUCUUGUG	experimental		rno-miR-99a-5p	mature miRNA	standard	MIMAT0000820	rno-miR-99a-5p
121	rno-miR-99b-3p	CAAGCUCGUGUCUGUGGGUCCG	experimental		rno-miR-99b-3p	mature miRNA	standard	MIMAT0004725	rno-miR-99b-3p
122	rno-miR-99b-5p	CACCCGUAGAACCGACCUUGCG	experimental		rno-miR-99b-5p	mature miRNA	standard	MIMAT0000821	rno-miR-99b-5p
123	rno-miR-100-3p	CAAGCUUGUGUCUAUAGGU	experimental		rno-miR-100-3p	mature miRNA	standard	MIMAT0017112	rno-miR-100-3p
124	rno-miR-100-5p	AACCCGUAGAUCCGAACUUGUG	experimental		rno-miR-100-5p	mature miRNA	standard	MIMAT0000822	rno-miR-100-5p
125	rno-miR-101a-3p	UACAGUACUGUGAUAACUGAA	experimental		rno-miR-101a-3p	mature miRNA	standard	MIMAT0000823	rno-miR-101a-3p
126	rno-miR-101a-5p	UCAGUUAUCACAGUGCUGAUGC	experimental		rno-miR-101a-5p	mature miRNA	standard	MIMAT0004726	rno-miR-101a-5p
127	rno-miR-101b-3p	UACAGUACUGUGAUAGCUGAA	experimental		rno-miR-101b-3p	mature miRNA	standard	MIMAT0000615	rno-miR-101b-3p
128	rno-miR-101b-5p	UCGGUUAUCAUGGUACCGAUGC	experimental		rno-miR-101b-5p	mature miRNA	standard	MIMAT0017045	rno-miR-101b-5p
129	rno-miR-103-1-5p	GGCUUCUUUACAGUGCUGCCUUGU	experimental		rno-miR-103-1-5p	mature miRNA	standard	MIMAT0017114	rno-miR-103-1-5p
130	rno-miR-103-2-5p	AGCUUCUUUACAGUGCU	experimental		rno-miR-103-2-5p	mature miRNA	standard	MIMAT0017113	rno-miR-103-2-5p
131	rno-miR-103-3p	AGCAGCAUUGUACAGGGCUAUGA	experimental		rno-miR-103-3p	mature miRNA	standard	MIMAT0000824	rno-miR-103-3p
132	rno-miR-105	CAAGUGCUCAGAUGUCUGUGGU	experimental		rno-miR-105	mature miRNA	standard	MIMAT0012825	rno-miR-105
133	rno-miR-106b-3p	CCGCACUGUGGGUACUUGCUGC	experimental		rno-miR-106b-3p	mature miRNA	standard	MIMAT0004727	rno-miR-106b-3p
134	rno-miR-106b-5p	UAAAGUGCUGACAGUGCAGAU	experimental		rno-miR-106b-5p	mature miRNA	standard	MIMAT0000825	rno-miR-106b-5p
135	rno-miR-107-3p	AGCAGCAUUGUACAGGGCUAUCA	experimental		rno-miR-107-3p	mature miRNA	standard	MIMAT0000826	rno-miR-107-3p
136	rno-miR-107-5p	AGCUUCUUUACAGUGUUGCCUUGU	experimental		rno-miR-107-5p	mature miRNA	standard	MIMAT0017115	rno-miR-107-5p
137	rno-miR-122-3p	AACGCCAUCAUCACACUAA	experimental		rno-miR-122-3p	mature miRNA	standard	MIMAT0017116	rno-miR-122-3p
138	rno-miR-122-5p	UGGAGUGUGACAAUGGUGUUUG	experimental		rno-miR-122-5p	mature miRNA	standard	MIMAT0000827	rno-miR-122-5p
139	rno-miR-124-3p	UAAGGCACGCGGUGAAUGCC	experimental		rno-miR-124-3p	mature miRNA	standard	MIMAT0000828	rno-miR-124-3p
140	rno-miR-124-5p	CGUGUUCACAGCGGACCUUGAU	experimental		rno-miR-124-5p	mature miRNA	standard	MIMAT0004728	rno-miR-124-5p
141	rno-miR-125a-3p	ACAGGUGAGGUUCUUGGGAGCC	experimental		rno-miR-125a-3p	mature miRNA	standard	MIMAT0004729	rno-miR-125a-3p
142	rno-miR-125a-5p	UCCCUGAGACCCUUUAACCUGUGA	experimental		rno-miR-125a-5p	mature miRNA	standard	MIMAT0000829	rno-miR-125a-5p
143	rno-miR-125b-1-3p	ACGGGUUAGGCUCUUGGGAGCU	experimental		rno-miR-125b-1-3p	mature miRNA	standard	MIMAT0004730	rno-miR-125b-1-3p
144	rno-miR-125b-2-3p	ACAAGUCAGGCUCUUGGGACCU	experimental		rno-miR-125b-2-3p	mature miRNA	standard	MIMAT0026467	rno-miR-125b-2-3p
145	rno-miR-125b-5p	UCCCUGAGACCCUAACUUGUGA	experimental		rno-miR-125b-5p	mature miRNA	standard	MIMAT0000830	rno-miR-125b-5p
146	rno-miR-126a-3p	UCGUACCGUGAGUAAUAAUGCG	experimental		rno-miR-126a-3p	mature miRNA	standard	MIMAT0000832	rno-miR-126a-3p
147	rno-miR-126a-5p	CAUUAUUACUUUUGGUACGCG	experimental		rno-miR-126a-5p	mature miRNA	standard	MIMAT0000831	rno-miR-126a-5p
148	rno-miR-126b	UACCAAAAGUAAUAAUGUGCUG	experimental		rno-miR-126b	mature miRNA	standard	MIMAT0017843	rno-miR-126b
149	rno-miR-127-3p	UCGGAUCCGUCUGAGCUUGGCU	experimental		rno-miR-127-3p	mature miRNA	standard	MIMAT0000833	rno-miR-127-3p
150	rno-miR-127-5p	CUGAAGCUCAGAGGGCUCUGAUU	experimental		rno-miR-127-5p	mature miRNA	standard	MIMAT0017117	rno-miR-127-5p
151	rno-miR-128-1-5p	CGGGGCCGUAGCACUGUCUGA	experimental		rno-miR-128-1-5p	mature miRNA	standard	MIMAT0017118	rno-miR-128-1-5p
152	rno-miR-128-2-5p	GGGGGCCGAUGCACUGUAAGA	experimental		rno-miR-128-2-5p	mature miRNA	standard	MIMAT0017119	rno-miR-128-2-5p
153	rno-miR-128-3p	UCACAGUGAACCGGUCUCUUU	experimental		rno-miR-128-3p	mature miRNA	standard	MIMAT0000834	rno-miR-128-3p
154	rno-miR-129-1-3p	AAGCCCUUACCCCAAAAAG	experimental		rno-miR-129-1-3p	mature miRNA	standard	MIMAT0017120	rno-miR-129-1-3p
155	rno-miR-129-2-3p	AAGCCCUUACCCCAAAAAGCAU	experimental		rno-miR-129-2-3p	mature miRNA	standard	MIMAT0000601	rno-miR-129-2-3p
156	rno-miR-129-5p	CUUUUUGCGGUCUGGGCUUGC	experimental		rno-miR-129-5p	mature miRNA	standard	MIMAT0000600	rno-miR-129-5p
157	rno-miR-130a-3p	CAGUGCAAUGUUAAAAGGGCAU	experimental		rno-miR-130a-3p	mature miRNA	standard	MIMAT0000836	rno-miR-130a-3p
158	rno-miR-130a-5p	GCUCUUUUCACAUUGUGCUACU	experimental		rno-miR-130a-5p	mature miRNA	standard	MIMAT0017121	rno-miR-130a-5p
159	rno-miR-130b-3p	CAGUGCAAUGAUGAAAGGGCAU	experimental		rno-miR-130b-3p	mature miRNA	standard	MIMAT0000837	rno-miR-130b-3p
160	rno-miR-130b-5p	ACUCUUUCCCUGUUGCACUACU	experimental		rno-miR-130b-5p	mature miRNA	standard	MIMAT0017122	rno-miR-130b-5p
161	rno-miR-132-3p	UAACAGUCUACAGCCAUGGUCG	experimental		rno-miR-132-3p	mature miRNA	standard	MIMAT0000838	rno-miR-132-3p
162	rno-miR-132-5p	ACCGUGGCUUUCGAUUGUUACU	experimental		rno-miR-132-5p	mature miRNA	standard	MIMAT0017123	rno-miR-132-5p
163	rno-miR-133a-3p	UUUGGUCCCCUUCAACCAGCUG	experimental		rno-miR-133a-3p	mature miRNA	standard	MIMAT0000839	rno-miR-133a-3p
164	rno-miR-133a-5p	AGCUGGUAAAAUGGAACCAAAU	experimental		rno-miR-133a-5p	mature miRNA	standard	MIMAT0017124	rno-miR-133a-5p
165	rno-miR-133b-3p	UUUGGUCCCCUUCAACCAGCUA	experimental		rno-miR-133b-3p	mature miRNA	standard	MIMAT0003126	rno-miR-133b-3p
166	rno-miR-133b-5p	GCUGGUCAAACGGAACCAAGU	experimental		rno-miR-133b-5p	mature miRNA	standard	MIMAT0017205	rno-miR-133b-5p
167	rno-miR-133c	CAGCUGGUUGAAGGGGACCAA	experimental		rno-miR-133c	mature miRNA	standard	MIMAT0017872	rno-miR-133c
168	rno-miR-134-3p	CUGUGGGCCACCUAGUCACCAA	experimental		rno-miR-134-3p	mature miRNA	standard	MIMAT0017125	rno-miR-134-3p
169	rno-miR-134-5p	UGUGACUGGUUGACCAGAGGGG	experimental		rno-miR-134-5p	mature miRNA	standard	MIMAT0000840	rno-miR-134-5p
170	rno-miR-135a-3p	UGUAGGGAUGGAAGCCAUGAAA	experimental		rno-miR-135a-3p	mature miRNA	standard	MIMAT0004732	rno-miR-135a-3p
171	rno-miR-135a-5p	UAUGGCUUUUUAUUCCUAUGUGA	experimental		rno-miR-135a-5p	mature miRNA	standard	MIMAT0000841	rno-miR-135a-5p
172	rno-miR-135b-3p	AUGUAGGGCUAAAAGCCAUGGG	experimental		rno-miR-135b-3p	mature miRNA	standard	MIMAT0017043	rno-miR-135b-3p
173	rno-miR-135b-5p	UAUGGCUUUUCAUUCCUAUGUGA	experimental		rno-miR-135b-5p	mature miRNA	standard	MIMAT0000611	rno-miR-135b-5p
174	rno-miR-136-3p	CAUCAUCGUCUCAAAUGAGUCU	experimental		rno-miR-136-3p	mature miRNA	standard	MIMAT0004733	rno-miR-136-3p
175	rno-miR-136-5p	ACUCCAUUUGUUUUGAUGAUGGA	experimental		rno-miR-136-5p	mature miRNA	standard	MIMAT0000842	rno-miR-136-5p
176	rno-miR-137-3p	UUAUUGCUUAAGAAUACGCGUAG	experimental		rno-miR-137-3p	mature miRNA	standard	MIMAT0000843	rno-miR-137-3p
177	rno-miR-137-5p	ACGGGUAUUCUUGGGUGGAUAA	experimental		rno-miR-137-5p	mature miRNA	standard	MIMAT0017126	rno-miR-137-5p
178	rno-miR-138-1-3p	CGGCUACUUCACAACACCAGGG	experimental		rno-miR-138-1-3p	mature miRNA	standard	MIMAT0004734	rno-miR-138-1-3p
179	rno-miR-138-2-3p	GCUAUUUCACGACACCAGGGU	experimental		rno-miR-138-2-3p	mature miRNA	standard	MIMAT0017127	rno-miR-138-2-3p
180	rno-miR-138-5p	AGCUGGUGUUGUGAAUCAGGCCG	experimental		rno-miR-138-5p	mature miRNA	standard	MIMAT0000844	rno-miR-138-5p
181	rno-miR-139-3p	UGGAGACGCGGCCCUGUUGGAG	experimental		rno-miR-139-3p	mature miRNA	standard	MIMAT0004735	rno-miR-139-3p
182	rno-miR-139-5p	UCUACAGUGCACGUGUCUCCAG	experimental		rno-miR-139-5p	mature miRNA	standard	MIMAT0000845	rno-miR-139-5p
183	rno-miR-140-3p	UACCACAGGGUAGAACCACGG	experimental		rno-miR-140-3p	mature miRNA	standard	MIMAT0000574	rno-miR-140-3p
184	rno-miR-140-5p	CAGUGGUUUUACCCUAUGGUAG	experimental		rno-miR-140-5p	mature miRNA	standard	MIMAT0000573	rno-miR-140-5p
185	rno-miR-141-3p	UAACACUGUCUGGUAAAGAUGG	experimental		rno-miR-141-3p	mature miRNA	standard	MIMAT0000846	rno-miR-141-3p
186	rno-miR-141-5p	UCCAUCUUCCAGUGCAGUGUUG	experimental		rno-miR-141-5p	mature miRNA	standard	MIMAT0017128	rno-miR-141-5p
187	rno-miR-142-3p	UGUAGUGUUUCCUACUUUAUGGA	experimental		rno-miR-142-3p	mature miRNA	standard	MIMAT0000848	rno-miR-142-3p
188	rno-miR-142-5p	CAUAAAGUAGAAAGCACUACU	experimental		rno-miR-142-5p	mature miRNA	standard	MIMAT0000847	rno-miR-142-5p
189	rno-miR-143-3p	UGAGAUGAAGCACUGUAGCUCA	experimental		rno-miR-143-3p	mature miRNA	standard	MIMAT0000849	rno-miR-143-3p
190	rno-miR-143-5p	GGUGCAGUGCUGCAUCUCUGG	experimental		rno-miR-143-5p	mature miRNA	standard	MIMAT0017129	rno-miR-143-5p
191	rno-miR-144-3p	UACAGUAUAGAUGAUGUACU	experimental		rno-miR-144-3p	mature miRNA	standard	MIMAT0000850	rno-miR-144-3p
192	rno-miR-144-5p	GGAUAUCAUCAUAUACUGUAAGU	experimental		rno-miR-144-5p	mature miRNA	standard	MIMAT0017130	rno-miR-144-5p
193	rno-miR-145-3p	GGAUUCCUGGAAAUACUGUUC	experimental		rno-miR-145-3p	mature miRNA	standard	MIMAT0017131	rno-miR-145-3p
194	rno-miR-145-5p	GUCCAGUUUUCCCAGGAAUCCCU	experimental		rno-miR-145-5p	mature miRNA	standard	MIMAT0000851	rno-miR-145-5p
195	rno-miR-146a-3p	ACCUGUGAAGUUCAGUUCUUU	experimental		rno-miR-146a-3p	mature miRNA	standard	MIMAT0017132	rno-miR-146a-3p
196	rno-miR-146a-5p	UGAGAACUGAAUUCCAUGGGUU	experimental		rno-miR-146a-5p	mature miRNA	standard	MIMAT0000852	rno-miR-146a-5p
197	rno-miR-146b-3p	CCUAGGGACUCAGUUCUGGUG	experimental		rno-miR-146b-3p	mature miRNA	standard	MIMAT0017334	rno-miR-146b-3p
198	rno-miR-146b-5p	UGAGAACUGAAUUCCAUAGGCUGU	experimental		rno-miR-146b-5p	mature miRNA	standard	MIMAT0005595	rno-miR-146b-5p
199	rno-miR-147	GUGUGCGGAAAUGCUUCUGCUA	experimental		rno-miR-147	mature miRNA	standard	MIMAT0005297	rno-miR-147
200	rno-miR-148a-3p	UCAGUGCACUACAGAACUUUG	experimental		rno-miR-148a-3p	mature miRNA	standard	MIMAT0035725	rno-miR-148a-3p
201	rno-miR-148a-5p	AAAGUUCUGAGACACUCUGACUC	experimental		rno-miR-148a-5p	mature miRNA	standard	MIMAT0035724	rno-miR-148a-5p
202	rno-miR-148b-3p	UCAGUGCAUCACAGAACUUUGU	experimental		rno-miR-148b-3p	mature miRNA	standard	MIMAT0000579	rno-miR-148b-3p
203	rno-miR-148b-5p	GAAGUUCUGUUAUACACUCAGG	experimental		rno-miR-148b-5p	mature miRNA	standard	MIMAT0004645	rno-miR-148b-5p
204	rno-miR-149-3p	GGGACGGGGGCGGUGCUG	experimental		rno-miR-149-3p	mature miRNA	standard	MIMAT0035727	rno-miR-149-3p
205	rno-miR-149-5p	UCUGGCUCCGUGUCUUCACUCCC	experimental		rno-miR-149-5p	mature miRNA	standard	MIMAT0035726	rno-miR-149-5p
206	rno-miR-150-3p	CUGGUACAGGCCUGGGGGA	experimental		rno-miR-150-3p	mature miRNA	standard	MIMAT0017133	rno-miR-150-3p
207	rno-miR-150-5p	UCUCCCAACCCUUGUACCAGUG	experimental		rno-miR-150-5p	mature miRNA	standard	MIMAT0000853	rno-miR-150-5p
208	rno-miR-151-3p	CUAGACUGAGGCUCCUUGAGG	experimental		rno-miR-151-3p	mature miRNA	standard	MIMAT0000614	rno-miR-151-3p
209	rno-miR-151-5p	UCGAGGAGCUCACAGUCUAGU	experimental		rno-miR-151-5p	mature miRNA	standard	MIMAT0000613	rno-miR-151-5p
210	rno-miR-152-3p	UCAGUGCAUGACAGAACUUGG	experimental		rno-miR-152-3p	mature miRNA	standard	MIMAT0000854	rno-miR-152-3p
211	rno-miR-152-5p	AGGUUCUGUGAUACACUCCGACU	experimental		rno-miR-152-5p	mature miRNA	standard	MIMAT0017134	rno-miR-152-5p
212	rno-miR-153-3p	UUGCAUAGUCACAAAAGUGAUC	experimental		rno-miR-153-3p	mature miRNA	standard	MIMAT0000855	rno-miR-153-3p
213	rno-miR-153-5p	GUCAUUUUUGUGAUGUUGCAGCU	experimental		rno-miR-153-5p	mature miRNA	standard	MIMAT0017135	rno-miR-153-5p
214	rno-miR-154-3p	AAUCAUACACGGUUGACCUAUU	experimental		rno-miR-154-3p	mature miRNA	standard	MIMAT0017136	rno-miR-154-3p
215	rno-miR-154-5p	UAGGUUAUCCGUGUUGCCUUCG	experimental		rno-miR-154-5p	mature miRNA	standard	MIMAT0000856	rno-miR-154-5p
216	rno-miR-155-3p	CUCCUACCUGUUAGCAUUAAC	experimental		rno-miR-155-3p	mature miRNA	standard	MIMAT0030410	rno-miR-155-3p
217	rno-miR-155-5p	UUAAUGCUAAUUGUGAUAGGGGU	experimental		rno-miR-155-5p	mature miRNA	standard	MIMAT0030409	rno-miR-155-5p
218	rno-miR-181a-1-3p	ACCAUCGACCGUUGAUUGUACC	experimental		rno-miR-181a-1-3p	mature miRNA	standard	MIMAT0000884	rno-miR-181a-1-3p
219	rno-miR-181a-2-3p	ACCACCAACCGUUGACUGU	experimental		rno-miR-181a-2-3p	mature miRNA	standard	MIMAT0017138	rno-miR-181a-2-3p
220	rno-miR-181a-5p	AACAUUCAACGCUGUCGGUGAGU	experimental		rno-miR-181a-5p	mature miRNA	standard	MIMAT0000858	rno-miR-181a-5p
221	rno-miR-181b-1-3p	CUCACUGAACAAUGAAUGCAA	experimental		rno-miR-181b-1-3p	mature miRNA	standard	MIMAT0017139	rno-miR-181b-1-3p
222	rno-miR-181b-2-3p	CUCACUGGUCAAUGAAUGCAAA	experimental		rno-miR-181b-2-3p	mature miRNA	standard	MIMAT0017140	rno-miR-181b-2-3p
223	rno-miR-181b-5p	AACAUUCAUUGCUGUCGGUGGGU	experimental		rno-miR-181b-5p	mature miRNA	standard	MIMAT0000859	rno-miR-181b-5p
224	rno-miR-181c-3p	ACCAUCGACCGUUGAGUGGACC	experimental		rno-miR-181c-3p	mature miRNA	standard	MIMAT0017137	rno-miR-181c-3p
225	rno-miR-181c-5p	AACAUUCAACCUGUCGGUGAGU	experimental		rno-miR-181c-5p	mature miRNA	standard	MIMAT0000857	rno-miR-181c-5p
226	rno-miR-181d-3p	CCACCGGGGGAUGAAUGUCA	experimental		rno-miR-181d-3p	mature miRNA	standard	MIMAT0017296	rno-miR-181d-3p
227	rno-miR-181d-5p	AACAUUCAUUGUUGUCGGUGGGU	experimental		rno-miR-181d-5p	mature miRNA	standard	MIMAT0005299	rno-miR-181d-5p
228	rno-miR-182	UUUGGCAAUGGUAGAACUCACACCG	experimental		rno-miR-182	mature miRNA	standard	MIMAT0005300	rno-miR-182
229	rno-miR-183-3p	UGAAUUACCGAAGGGCCAUAA	experimental		rno-miR-183-3p	mature miRNA	standard	MIMAT0017141	rno-miR-183-3p
230	rno-miR-183-5p	UAUGGCACUGGUAGAAUUCACU	experimental		rno-miR-183-5p	mature miRNA	standard	MIMAT0000860	rno-miR-183-5p
231	rno-miR-184	UGGACGGAGAACUGAUAAGGGU	experimental		rno-miR-184	mature miRNA	standard	MIMAT0000861	rno-miR-184
232	rno-miR-185-3p	UUUCCUCUGGUCCUUCUCU	experimental		rno-miR-185-3p	mature miRNA	standard	MIMAT0017142	rno-miR-185-3p
233	rno-miR-185-5p	UGGAGAGAAAGGCAGUUCCUGA	experimental		rno-miR-185-5p	mature miRNA	standard	MIMAT0000862	rno-miR-185-5p
234	rno-miR-186-3p	GCCCAAAGGUGAAUUUUUUGG	experimental		rno-miR-186-3p	mature miRNA	standard	MIMAT0017143	rno-miR-186-3p
235	rno-miR-186-5p	CAAAGAAUUCUCCUUUUGGGCU	experimental		rno-miR-186-5p	mature miRNA	standard	MIMAT0000863	rno-miR-186-5p
236	rno-miR-187-3p	UCGUGUCUUGUGUUGCAGCCGG	experimental		rno-miR-187-3p	mature miRNA	standard	MIMAT0000864	rno-miR-187-3p
237	rno-miR-187-5p	AGGCUACAACACAGGACC	experimental		rno-miR-187-5p	mature miRNA	standard	MIMAT0017144	rno-miR-187-5p
238	rno-miR-188-3p	CUCCCACAUGCAGGGUUUGC	experimental		rno-miR-188-3p	mature miRNA	standard	MIMAT0017297	rno-miR-188-3p
239	rno-miR-188-5p	CAUCCCUUGCAUGGUGGAGGG	experimental		rno-miR-188-5p	mature miRNA	standard	MIMAT0005301	rno-miR-188-5p
240	rno-miR-190a-3p	ACUAUAUAUCAAGCAUAUUCCU	experimental		rno-miR-190a-3p	mature miRNA	standard	MIMAT0017145	rno-miR-190a-3p
241	rno-miR-190a-5p	UGAUAUGUUUGAUAUAUUAGGU	experimental		rno-miR-190a-5p	mature miRNA	standard	MIMAT0000865	rno-miR-190a-5p
242	rno-miR-190b-3p	AACUAAAUGUCAAACAUUCU	experimental		rno-miR-190b-3p	mature miRNA	standard	MIMAT0017298	rno-miR-190b-3p
243	rno-miR-190b-5p	UGAUAUGUUUGAUAUUAGGUU	experimental		rno-miR-190b-5p	mature miRNA	standard	MIMAT0005302	rno-miR-190b-5p
244	rno-miR-191a-3p	GCUGCACUUGGAUUUCGUUCCC	experimental		rno-miR-191a-3p	mature miRNA	standard	MIMAT0017146	rno-miR-191a-3p
245	rno-miR-191a-5p	CAACGGAAUCCCAAAAGCAGCUG	experimental		rno-miR-191a-5p	mature miRNA	standard	MIMAT0000866	rno-miR-191a-5p
246	rno-miR-191b	GAACGAAAUCCAAGUGCAGCU	experimental		rno-miR-191b	mature miRNA	standard	MIMAT0017817	rno-miR-191b
247	rno-miR-192-3p	CUGCCAGUUCCAUAGGUCACAG	experimental		rno-miR-192-3p	mature miRNA	standard	MIMAT0017147	rno-miR-192-3p
248	rno-miR-192-5p	CUGACCUAUGAAUUGACAGCC	experimental		rno-miR-192-5p	mature miRNA	standard	MIMAT0000867	rno-miR-192-5p
249	rno-miR-193a-3p	AACUGGCCUACAAAGUCCCAGU	experimental		rno-miR-193a-3p	mature miRNA	standard	MIMAT0000868	rno-miR-193a-3p
250	rno-miR-193a-5p	UGGGUCUUUGCGGGCAAGAUGA	experimental		rno-miR-193a-5p	mature miRNA	standard	MIMAT0004736	rno-miR-193a-5p
251	rno-miR-193b-3p	AACUGGCCCACAAAGUCCC	experimental		rno-miR-193b-3p	mature miRNA	standard	MIMAT0035734	rno-miR-193b-3p
252	rno-miR-193b-5p	GGGGUUUUGAGGGCGAGA	experimental		rno-miR-193b-5p	mature miRNA	standard	MIMAT0035733	rno-miR-193b-5p
253	rno-miR-194-3p	CCAGUGGGGCUGCUGUUAUCU	experimental		rno-miR-194-3p	mature miRNA	standard	MIMAT0017148	rno-miR-194-3p
254	rno-miR-194-5p	UGUAACAGCAACUCCAUGUGGA	experimental		rno-miR-194-5p	mature miRNA	standard	MIMAT0000869	rno-miR-194-5p
255	rno-miR-195-3p	CCAAUAUUGGCUGUGCUGCUCCA	experimental		rno-miR-195-3p	mature miRNA	standard	MIMAT0017149	rno-miR-195-3p
256	rno-miR-195-5p	UAGCAGCACAGAAAUAUUGGC	experimental		rno-miR-195-5p	mature miRNA	standard	MIMAT0000870	rno-miR-195-5p
257	rno-miR-196a-3p	UCGGCAACAAGAAACUGCCUGA	experimental		rno-miR-196a-3p	mature miRNA	standard	MIMAT0004737	rno-miR-196a-3p
258	rno-miR-196a-5p	UAGGUAGUUUCAUGUUGUUGGG	experimental		rno-miR-196a-5p	mature miRNA	standard	MIMAT0000871	rno-miR-196a-5p
259	rno-miR-196b-3p	UCGACAGCACGACACUGCCUUCA	experimental		rno-miR-196b-3p	mature miRNA	standard	MIMAT0017171	rno-miR-196b-3p
260	rno-miR-196b-5p	UAGGUAGUUUCCUGUUGUUGGG	experimental		rno-miR-196b-5p	mature miRNA	standard	MIMAT0001082	rno-miR-196b-5p
261	rno-miR-196c-3p	ACAACAACACCAAACCACCUGA	experimental		rno-miR-196c-3p	mature miRNA	standard	MIMAT0017299	rno-miR-196c-3p
262	rno-miR-196c-5p	UAGGUAGUUUCGUGUUGUUGGG	experimental		rno-miR-196c-5p	mature miRNA	standard	MIMAT0005303	rno-miR-196c-5p
263	rno-miR-199a-3p	ACAGUAGUCUGCACAUUGGUUA	experimental		rno-miR-199a-3p	mature miRNA	standard	MIMAT0004738	rno-miR-199a-3p
264	rno-miR-199a-5p	CCCAGUGUUCAGACUACCUGUUC	experimental		rno-miR-199a-5p	mature miRNA	standard	MIMAT0000872	rno-miR-199a-5p
265	rno-miR-200a-3p	UAACACUGUCUGGUAACGAUGU	experimental		rno-miR-200a-3p	mature miRNA	standard	MIMAT0000874	rno-miR-200a-3p
266	rno-miR-200a-5p	CAUCUUACCGGACAGUGCUGG	experimental		rno-miR-200a-5p	mature miRNA	standard	MIMAT0017151	rno-miR-200a-5p
267	rno-miR-200b-3p	UAAUACUGCCUGGUAAUGAUGAC	experimental		rno-miR-200b-3p	mature miRNA	standard	MIMAT0000875	rno-miR-200b-3p
268	rno-miR-200b-5p	CAUCUUACUGGGCAGCAUUGGA	experimental		rno-miR-200b-5p	mature miRNA	standard	MIMAT0017152	rno-miR-200b-5p
269	rno-miR-200c-3p	UAAUACUGCCGGGUAAUGAUG	experimental		rno-miR-200c-3p	mature miRNA	standard	MIMAT0000873	rno-miR-200c-3p
270	rno-miR-200c-5p	CGUCUUACCCAGCAGUGUUUG	experimental		rno-miR-200c-5p	mature miRNA	standard	MIMAT0017150	rno-miR-200c-5p
271	rno-miR-201-3p	UGAACAGCGCCUUUCUGUGUAG	experimental		rno-miR-201-3p	mature miRNA	standard	MIMAT0017364	rno-miR-201-3p
272	rno-miR-201-5p	CACUCAGUAAGGCAUUGUUC	experimental		rno-miR-201-5p	mature miRNA	standard	MIMAT0012846	rno-miR-201-5p
273	rno-miR-202-3p	AGAGGUAUAGCGCAUGGGAAA	experimental		rno-miR-202-3p	mature miRNA	standard	MIMAT0017355	rno-miR-202-3p
274	rno-miR-202-5p	UUCCUAUGCAUAUACUUCU	experimental		rno-miR-202-5p	mature miRNA	standard	MIMAT0012822	rno-miR-202-5p
275	rno-miR-203a-3p	GUGAAAUGUUUAGGACCACUAG	experimental		rno-miR-203a-3p	mature miRNA	standard	MIMAT0000876	rno-miR-203a-3p
276	rno-miR-203a-5p	AGUGGUUCUUAACAGUUCAAC	experimental		rno-miR-203a-5p	mature miRNA	standard	MIMAT0017153	rno-miR-203a-5p
277	rno-miR-203b-3p	UUGAACUGUUAAGAACCACUGG	experimental		rno-miR-203b-3p	mature miRNA	standard	MIMAT0017800	rno-miR-203b-3p
278	rno-miR-203b-5p	AGUGGUCCUAAACAUUUCAC	experimental		rno-miR-203b-5p	mature miRNA	standard	MIMAT0017799	rno-miR-203b-5p
279	rno-miR-204-3p	GCUGGGAAGGCAAAGGGACGUU	experimental		rno-miR-204-3p	mature miRNA	standard	MIMAT0004739	rno-miR-204-3p
280	rno-miR-204-5p	UUCCCUUUGUCAUCCUAUGCCU	experimental		rno-miR-204-5p	mature miRNA	standard	MIMAT0000877	rno-miR-204-5p
281	rno-miR-205	UCCUUCAUUCCACCGGAGUCUGU	experimental		rno-miR-205	mature miRNA	standard	MIMAT0000878	rno-miR-205
282	rno-miR-206-3p	UGGAAUGUAAGGAAGUGUGUGG	experimental		rno-miR-206-3p	mature miRNA	standard	MIMAT0000879	rno-miR-206-3p
283	rno-miR-206-5p	ACAUGCUUCUUUAUAUCCUCAU	experimental		rno-miR-206-5p	mature miRNA	standard	MIMAT0017154	rno-miR-206-5p
284	rno-miR-207	CUUCUCCUGGCUCUCCUCCCUUU	experimental		rno-miR-207	mature miRNA	standard	MIMAT0003115	rno-miR-207
285	rno-miR-208a-3p	AUAAGACGAGCAAAAAGC	experimental		rno-miR-208a-3p	mature miRNA	standard	MIMAT0000880	rno-miR-208a-3p
286	rno-miR-208a-5p	GAGCUUUUGGCCCGGGUUAUAC	experimental		rno-miR-208a-5p	mature miRNA	standard	MIMAT0017155	rno-miR-208a-5p
287	rno-miR-208b-3p	AUAAGACGAACAAAAGGU	experimental		rno-miR-208b-3p	mature miRNA	standard	MIMAT0017845	rno-miR-208b-3p
288	rno-miR-208b-5p	AAGCUUUUUGCUCGCGUUAU	experimental		rno-miR-208b-5p	mature miRNA	standard	MIMAT0017844	rno-miR-208b-5p
289	rno-miR-210-3p	CUGUGCGUGUGACAGCGGCUGA	experimental		rno-miR-210-3p	mature miRNA	standard	MIMAT0000881	rno-miR-210-3p
290	rno-miR-210-5p	AGCCACUGCCCACAGCACACUG	experimental		rno-miR-210-5p	mature miRNA	standard	MIMAT0017156	rno-miR-210-5p
291	rno-miR-211-3p	GGCAAGGACAGCAAAGGGGG	experimental		rno-miR-211-3p	mature miRNA	standard	MIMAT0017157	rno-miR-211-3p
292	rno-miR-211-5p	UUCCCUUUGUCAUCCUUUGCCU	experimental		rno-miR-211-5p	mature miRNA	standard	MIMAT0000882	rno-miR-211-5p
293	rno-miR-212-3p	UAACAGUCUCCAGUCACGGCCA	experimental		rno-miR-212-3p	mature miRNA	standard	MIMAT0000883	rno-miR-212-3p
294	rno-miR-212-5p	ACCUUGGCUCUAGACUGCUUACUG	experimental		rno-miR-212-5p	mature miRNA	standard	MIMAT0017158	rno-miR-212-5p
295	rno-miR-214-3p	ACAGCAGGCACAGACAGGCAG	experimental		rno-miR-214-3p	mature miRNA	standard	MIMAT0000885	rno-miR-214-3p
296	rno-miR-214-5p	AGAGUUGUCAUGUGUCU	experimental		rno-miR-214-5p	mature miRNA	standard	MIMAT0017159	rno-miR-214-5p
297	rno-miR-215	AUGACCUAUGAUUUGACAGACA	experimental		rno-miR-215	mature miRNA	standard	MIMAT0003118	rno-miR-215
298	rno-miR-216a-3p	CACAGUGGUCUCUGGGAUUAUG	experimental		rno-miR-216a-3p	mature miRNA	standard	MIMAT0017160	rno-miR-216a-3p
299	rno-miR-216a-5p	UAAUCUCAGCUGGCAACUGUGA	experimental		rno-miR-216a-5p	mature miRNA	standard	MIMAT0000886	rno-miR-216a-5p
300	rno-miR-216b-3p	CACACUUACUUGUAGAGAUU	experimental		rno-miR-216b-3p	mature miRNA	standard	MIMAT0017847	rno-miR-216b-3p
301	rno-miR-216b-5p	AAAUCUCUGCAGGCAAAUGUGA	experimental		rno-miR-216b-5p	mature miRNA	standard	MIMAT0017846	rno-miR-216b-5p
302	rno-miR-217-3p	AUCAGUUCCUAAUGCAUUGCCU	experimental		rno-miR-217-3p	mature miRNA	standard	MIMAT0017161	rno-miR-217-3p
303	rno-miR-217-5p	UACUGCAUCAGGAACUGACUGG	experimental		rno-miR-217-5p	mature miRNA	standard	MIMAT0000887	rno-miR-217-5p
304	rno-miR-218a-1-3p	AAACAUGGUUCCGUCAAGCAC	experimental		rno-miR-218a-1-3p	mature miRNA	standard	MIMAT0017162	rno-miR-218a-1-3p
305	rno-miR-218a-2-3p	CAUGGUUCUGUCAAGCACCGCG	experimental		rno-miR-218a-2-3p	mature miRNA	standard	MIMAT0004740	rno-miR-218a-2-3p
306	rno-miR-218a-5p	UUGUGCUUGAUCUAACCAUGU	experimental		rno-miR-218a-5p	mature miRNA	standard	MIMAT0000888	rno-miR-218a-5p
307	rno-miR-218b	CAUGGUUAGAUCAAGCACAA	experimental		rno-miR-218b	mature miRNA	standard	MIMAT0017838	rno-miR-218b
308	rno-miR-219a-1-3p	AGAGUUGCGUCUGGACGUCCCG	experimental		rno-miR-219a-1-3p	mature miRNA	standard	MIMAT0004741	rno-miR-219a-1-3p
309	rno-miR-219a-2-3p	AGAAUUGUGGCUGGACAUCUGU	experimental		rno-miR-219a-2-3p	mature miRNA	standard	MIMAT0005446	rno-miR-219a-2-3p
310	rno-miR-219a-5p	UGAUUGUCCAAACGCAAUUCU	experimental		rno-miR-219a-5p	mature miRNA	standard	MIMAT0000889	rno-miR-219a-5p
311	rno-miR-219b	AGAUGUCCAGCCACAAUUCUCG	experimental		rno-miR-219b	mature miRNA	standard	MIMAT0017882	rno-miR-219b
312	rno-miR-221-3p	AGCUACAUUGUCUGCUGGGUUUC	experimental		rno-miR-221-3p	mature miRNA	standard	MIMAT0000890	rno-miR-221-3p
313	rno-miR-221-5p	ACCUGGCAUACAAUGUAGAUUUC	experimental		rno-miR-221-5p	mature miRNA	standard	MIMAT0017163	rno-miR-221-5p
314	rno-miR-222-3p	AGCUACAUCUGGCUACUGGGU	experimental		rno-miR-222-3p	mature miRNA	standard	MIMAT0000891	rno-miR-222-3p
315	rno-miR-222-5p	GGCUCAGUAGCCAGUGUAGAU	experimental		rno-miR-222-5p	mature miRNA	standard	MIMAT0017164	rno-miR-222-5p
316	rno-miR-223-3p	UGUCAGUUUGUCAAAUACCCC	experimental		rno-miR-223-3p	mature miRNA	standard	MIMAT0000892	rno-miR-223-3p
317	rno-miR-223-5p	CGUGUAUUUGACAAGCUGAGUUG	experimental		rno-miR-223-5p	mature miRNA	standard	MIMAT0017165	rno-miR-223-5p
318	rno-miR-224-3p	AAAUGGUGCCCUAGUGACUACA	experimental		rno-miR-224-3p	mature miRNA	standard	MIMAT0017200	rno-miR-224-3p
319	rno-miR-224-5p	CAAGUCACUAGUGGUUCCGUUU	experimental		rno-miR-224-5p	mature miRNA	standard	MIMAT0003119	rno-miR-224-5p
320	rno-miR-290	UCUCAAACUAUGGGGGCA	experimental		rno-miR-290	mature miRNA	standard	MIMAT0000893	rno-miR-290
321	rno-miR-291a-3p	AAAGUGCUUCCACUUUGUGUGCC	experimental		rno-miR-291a-3p	mature miRNA	standard	MIMAT0000895	rno-miR-291a-3p
322	rno-miR-291a-5p	CAUCAAAGUGGAGGCCCUCUCU	experimental		rno-miR-291a-5p	mature miRNA	standard	MIMAT0000894	rno-miR-291a-5p
323	rno-miR-291b	AAAGUGCAUCCAUUUUGUUAGU	experimental		rno-miR-291b	mature miRNA	standard	MIMAT0017822	rno-miR-291b
324	rno-miR-292-3p	AAGUGCCGCCAGGUUUUGAGUGU	experimental		rno-miR-292-3p	mature miRNA	standard	MIMAT0000897	rno-miR-292-3p
325	rno-miR-292-5p	ACUCAAACUGGGGGCUCUUUUG	experimental		rno-miR-292-5p	mature miRNA	standard	MIMAT0000896	rno-miR-292-5p
326	rno-miR-293-3p	AGUGCCGCAAAGUUUGCAGUGU	experimental		rno-miR-293-3p	mature miRNA	standard	MIMAT0017365	rno-miR-293-3p
327	rno-miR-293-5p	ACUCAAACUGUGUGACACUUU	experimental		rno-miR-293-5p	mature miRNA	standard	MIMAT0012847	rno-miR-293-5p
328	rno-miR-294	CUCAAAAUGGAGGCCCUAUCU	experimental		rno-miR-294	mature miRNA	standard	MIMAT0012848	rno-miR-294
329	rno-miR-295-3p	AAGUGCUACUACUUUUGGGUGU	experimental		rno-miR-295-3p	mature miRNA	standard	MIMAT0017366	rno-miR-295-3p
330	rno-miR-295-5p	ACUCAAAUGUGGGGCACACUUCU	experimental		rno-miR-295-5p	mature miRNA	standard	MIMAT0012849	rno-miR-295-5p
331	rno-miR-296-3p	GAGGGUUGGGUGGAGGCUCUCC	experimental		rno-miR-296-3p	mature miRNA	standard	MIMAT0004742	rno-miR-296-3p
332	rno-miR-296-5p	AGGGCCCCCCCUCAAUCCUGU	experimental		rno-miR-296-5p	mature miRNA	standard	MIMAT0000898	rno-miR-296-5p
333	rno-miR-297	AUGUAUGUGUGCAUGUAUGCAUG	experimental		rno-miR-297	mature miRNA	standard	MIMAT0000899	rno-miR-297
334	rno-miR-298-3p	AGGAACUAGCCUUCUCUCUGCU	experimental		rno-miR-298-3p	mature miRNA	standard	MIMAT0017166	rno-miR-298-3p
335	rno-miR-298-5p	GGCAGAGGAGGGCUGUUCUUCCC	experimental		rno-miR-298-5p	mature miRNA	standard	MIMAT0000900	rno-miR-298-5p
336	rno-miR-299a-3p	UAUGUGGGACGGUAAACCGCU	experimental		rno-miR-299a-3p	mature miRNA	standard	MIMAT0017167	rno-miR-299a-3p
337	rno-miR-299a-5p	UGGUUUACCGUCCCACAUACAU	experimental		rno-miR-299a-5p	mature miRNA	standard	MIMAT0000901	rno-miR-299a-5p
338	rno-miR-299b-3p	UAUGUGGGACGGUAAAC	experimental		rno-miR-299b-3p	mature miRNA	standard	MIMAT0017834	rno-miR-299b-3p
339	rno-miR-299b-5p	CGGUUUACCGUCCCACAUAC	experimental		rno-miR-299b-5p	mature miRNA	standard	MIMAT0017833	rno-miR-299b-5p
340	rno-miR-300-3p	UAUGCAAGGGCAAGCUCUCUUC	experimental		rno-miR-300-3p	mature miRNA	standard	MIMAT0000902	rno-miR-300-3p
341	rno-miR-300-5p	UUGAAGAGAGGUUAUCCUUUGU	experimental		rno-miR-300-5p	mature miRNA	standard	MIMAT0004743	rno-miR-300-5p
342	rno-miR-301a-3p	CAGUGCAAUAGUAUUGUCAAAGC	experimental		rno-miR-301a-3p	mature miRNA	standard	MIMAT0000552	rno-miR-301a-3p
343	rno-miR-301a-5p	GCUCUGACUUUAUUGCACUAC	experimental		rno-miR-301a-5p	mature miRNA	standard	MIMAT0017026	rno-miR-301a-5p
344	rno-miR-301b-3p	CAGUGCAAUGGUAUUGUCAAAGC	experimental		rno-miR-301b-3p	mature miRNA	standard	MIMAT0005304	rno-miR-301b-3p
345	rno-miR-301b-5p	GCUCUGACUAGGUUGCACUACU	experimental		rno-miR-301b-5p	mature miRNA	standard	MIMAT0017300	rno-miR-301b-5p
346	rno-miR-320-3p	AAAAGCUGGGUUGAGAGGGCGA	experimental		rno-miR-320-3p	mature miRNA	standard	MIMAT0000903	rno-miR-320-3p
347	rno-miR-320-5p	GCCUUCUCUUCCCGGUUCUUCC	experimental		rno-miR-320-5p	mature miRNA	standard	MIMAT0017168	rno-miR-320-5p
348	rno-miR-322-3p	AAACAUGAAGCGCUGCAACA	experimental		rno-miR-322-3p	mature miRNA	standard	MIMAT0000547	rno-miR-322-3p
349	rno-miR-322-5p	CAGCAGCAAUUCAUGUUUUGGA	experimental		rno-miR-322-5p	mature miRNA	standard	MIMAT0001619	rno-miR-322-5p
350	rno-miR-323-3p	CACAUUACACGGUCGACCUCU	experimental		rno-miR-323-3p	mature miRNA	standard	MIMAT0000550	rno-miR-323-3p
351	rno-miR-323-5p	AGGUGGUCCGUGGCGCGUUCGC	experimental		rno-miR-323-5p	mature miRNA	standard	MIMAT0004637	rno-miR-323-5p
352	rno-miR-324-3p	CCACUGCCCCAGGUGCUGCUGG	experimental		rno-miR-324-3p	mature miRNA	standard	MIMAT0000554	rno-miR-324-3p
353	rno-miR-324-5p	CGCAUCCCCUAGGGCAUUGGUGU	experimental		rno-miR-324-5p	mature miRNA	standard	MIMAT0000553	rno-miR-324-5p
354	rno-miR-325-3p	UUUAUUGAGCACCUCCUAUCAA	experimental		rno-miR-325-3p	mature miRNA	standard	MIMAT0004639	rno-miR-325-3p
355	rno-miR-325-5p	CCUAGUAGGUGCUCAGUAAGUGU	experimental		rno-miR-325-5p	mature miRNA	standard	MIMAT0000557	rno-miR-325-5p
356	rno-miR-326-3p	CCUCUGGGCCCUUCCUCCAGU	experimental		rno-miR-326-3p	mature miRNA	standard	MIMAT0000560	rno-miR-326-3p
357	rno-miR-326-5p	GGGGGCAGGGCCUUUGUGAA	experimental		rno-miR-326-5p	mature miRNA	standard	MIMAT0017028	rno-miR-326-5p
358	rno-miR-327	CCUUGAGGGGCAUGAGGGU	experimental		rno-miR-327	mature miRNA	standard	MIMAT0000561	rno-miR-327
359	rno-miR-328a-3p	CUGGCCCUCUCUGCCCUUCCGU	experimental		rno-miR-328a-3p	mature miRNA	standard	MIMAT0000564	rno-miR-328a-3p
360	rno-miR-328a-5p	GGGGGGCAGGAGGGGCUCA	experimental		rno-miR-328a-5p	mature miRNA	standard	MIMAT0017029	rno-miR-328a-5p
361	rno-miR-328b-3p	CUGGCCCUCUCUGCCCUA	experimental		rno-miR-328b-3p	mature miRNA	standard	MIMAT0017904	rno-miR-328b-3p
362	rno-miR-329-3p	AACACACCCAGCUAACCUUUUU	experimental		rno-miR-329-3p	mature miRNA	standard	MIMAT0000566	rno-miR-329-3p
363	rno-miR-329-5p	AGAGGUUUUCUGGGUCUCUGUUUC	experimental		rno-miR-329-5p	mature miRNA	standard	MIMAT0017031	rno-miR-329-5p
364	rno-miR-330-3p	GCAAAGCACAGGGCCUGCAGAGA	experimental		rno-miR-330-3p	mature miRNA	standard	MIMAT0000568	rno-miR-330-3p
365	rno-miR-330-5p	UCUCUGGGCCUGUGUCUUAGGC	experimental		rno-miR-330-5p	mature miRNA	standard	MIMAT0004641	rno-miR-330-5p
366	rno-miR-331-3p	GCCCCUGGGCCUAUCCUAGAA	experimental		rno-miR-331-3p	mature miRNA	standard	MIMAT0000570	rno-miR-331-3p
367	rno-miR-331-5p	GGUCUUGUUUGGGUUUGUU	experimental		rno-miR-331-5p	mature miRNA	standard	MIMAT0017033	rno-miR-331-5p
368	rno-miR-335	UCAAGAGCAAUAACGAAAAAUGU	experimental		rno-miR-335	mature miRNA	standard	MIMAT0000575	rno-miR-335
369	rno-miR-336-3p	ACUGGAUUCCAUGAAGGGAUGUGA	experimental		rno-miR-336-3p	mature miRNA	standard	MIMAT0017034	rno-miR-336-3p
370	rno-miR-336-5p	UCACCCUUCCAUAUCUAGUCU	experimental		rno-miR-336-5p	mature miRNA	standard	MIMAT0000576	rno-miR-336-5p
371	rno-miR-337-3p	UUCAGCUCCUAUAUGAUGCCUUU	experimental		rno-miR-337-3p	mature miRNA	standard	MIMAT0000577	rno-miR-337-3p
372	rno-miR-337-5p	CGGCGUCAUGCAGGAGUUGAU	experimental		rno-miR-337-5p	mature miRNA	standard	MIMAT0017035	rno-miR-337-5p
373	rno-miR-338-3p	UCCAGCAUCAGUGAUUUUGUUGA	experimental		rno-miR-338-3p	mature miRNA	standard	MIMAT0000581	rno-miR-338-3p
374	rno-miR-338-5p	AACAAUAUCCUGGUGCUGAGUG	experimental		rno-miR-338-5p	mature miRNA	standard	MIMAT0004646	rno-miR-338-5p
375	rno-miR-339-3p	UGAGCGCCUCGACGACAGAGCCA	experimental		rno-miR-339-3p	mature miRNA	standard	MIMAT0004648	rno-miR-339-3p
376	rno-miR-339-5p	UCCCUGUCCUCCAGGAGCUCACG	experimental		rno-miR-339-5p	mature miRNA	standard	MIMAT0000583	rno-miR-339-5p
377	rno-miR-340-3p	UCCGUCUCAGUUACUUUAUAGCC	experimental		rno-miR-340-3p	mature miRNA	standard	MIMAT0000585	rno-miR-340-3p
378	rno-miR-340-5p	UUAUAAAGCAAUGAGACUGAUU	experimental		rno-miR-340-5p	mature miRNA	standard	MIMAT0004650	rno-miR-340-5p
379	rno-miR-341	UCGGUCGAUCGGUCGGUCGGU	experimental		rno-miR-341	mature miRNA	standard	MIMAT0000587	rno-miR-341
380	rno-miR-342-3p	UCUCACACAGAAAUCGCACCCGU	experimental		rno-miR-342-3p	mature miRNA	standard	MIMAT0000589	rno-miR-342-3p
381	rno-miR-342-5p	AGGGGUGCUAUCUGUGAUUGAG	experimental		rno-miR-342-5p	mature miRNA	standard	MIMAT0004652	rno-miR-342-5p
382	rno-miR-343	UCUCCCUCCGUGUGCCCAGA	experimental		rno-miR-343	mature miRNA	standard	MIMAT0000591	rno-miR-343
383	rno-miR-344a-3p	UGAUCUAGCCAAAGCCUGACUGU	experimental		rno-miR-344a-3p	mature miRNA	standard	MIMAT0000592	rno-miR-344a-3p
384	rno-miR-344a-5p	UCAGGCUCCUGGCUAGAUU	experimental		rno-miR-344a-5p	mature miRNA	standard	MIMAT0004654	rno-miR-344a-5p
385	rno-miR-344b-1-3p	GAUAUAACCAAAGCCCGACUGU	experimental		rno-miR-344b-1-3p	mature miRNA	standard	MIMAT0017894	rno-miR-344b-1-3p
386	rno-miR-344b-3p	GGUAUAACCAAAGCCCGACUGU	experimental		rno-miR-344b-3p	mature miRNA	standard	MIMAT0017812	rno-miR-344b-3p
387	rno-miR-344b-5p	AGUCAGGCUGCUGGUUAUAUUC	experimental		rno-miR-344b-5p	mature miRNA	standard	MIMAT0017811	rno-miR-344b-5p
388	rno-miR-344g	AGUCAGGCUCCUGGCAGGAGUC	experimental		rno-miR-344g	mature miRNA	standard	MIMAT0025052	rno-miR-344g
389	rno-miR-344i	CUCUAGCCAGGGCUUGACUGCA	experimental		rno-miR-344i	mature miRNA	standard	MIMAT0025049	rno-miR-344i
390	rno-miR-345-3p	CCCUGAACUAGGGGUCUGGAGA	experimental		rno-miR-345-3p	mature miRNA	standard	MIMAT0004655	rno-miR-345-3p
391	rno-miR-345-5p	UGCUGACCCCUAGUCCAGUGC	experimental		rno-miR-345-5p	mature miRNA	standard	MIMAT0000594	rno-miR-345-5p
392	rno-miR-346	UGUCUGCCUGAGUGCCUGCCUCU	experimental		rno-miR-346	mature miRNA	standard	MIMAT0000596	rno-miR-346
393	rno-miR-347	UGUCCCUCUGGGUCGCCCA	experimental		rno-miR-347	mature miRNA	standard	MIMAT0000598	rno-miR-347
394	rno-miR-349	CAGCCCUGCUGUCUUAACCUCU	experimental		rno-miR-349	mature miRNA	standard	MIMAT0000599	rno-miR-349
395	rno-miR-350	UUCACAAAGCCCAUACACUUUCAC	experimental		rno-miR-350	mature miRNA	standard	MIMAT0000604	rno-miR-350
396	rno-miR-351-3p	GGUCAAGAGGCGCCUGGGAAC	experimental		rno-miR-351-3p	mature miRNA	standard	MIMAT0017041	rno-miR-351-3p
397	rno-miR-351-5p	UCCCUGAGGAGCCCUUUGAGCCUGA	experimental		rno-miR-351-5p	mature miRNA	standard	MIMAT0000608	rno-miR-351-5p
398	rno-miR-352	AGAGUAGUAGGUUGCAUAGUA	experimental		rno-miR-352	mature miRNA	standard	MIMAT0000610	rno-miR-352
399	rno-miR-361-3p	CCCCCAGGUGUGAUUCUGAUUCGU	experimental		rno-miR-361-3p	mature miRNA	standard	MIMAT0017199	rno-miR-361-3p
400	rno-miR-361-5p	UUAUCAGAAUCUCCAGGGGUAC	experimental		rno-miR-361-5p	mature miRNA	standard	MIMAT0003117	rno-miR-361-5p
401	rno-miR-362-3p	AACACACCUGUUCAAGGAUUCA	experimental		rno-miR-362-3p	mature miRNA	standard	MIMAT0017357	rno-miR-362-3p
402	rno-miR-362-5p	AAUCCUUGGAACCUAGGUGUGAAU	experimental		rno-miR-362-5p	mature miRNA	standard	MIMAT0012828	rno-miR-362-5p
403	rno-miR-363-3p	AAUUGCACGGUAUCCAUCUGU	experimental		rno-miR-363-3p	mature miRNA	standard	MIMAT0003210	rno-miR-363-3p
404	rno-miR-363-5p	CGGGUGGAUCACGAUGCAAUUU	experimental		rno-miR-363-5p	mature miRNA	standard	MIMAT0003209	rno-miR-363-5p
405	rno-miR-365-3p	UAAUGCCCCUAAAAAUCCUUAU	experimental		rno-miR-365-3p	mature miRNA	standard	MIMAT0001549	rno-miR-365-3p
406	rno-miR-365-5p	GAGGGACUUUCAGGGGC	experimental		rno-miR-365-5p	mature miRNA	standard	MIMAT0017184	rno-miR-365-5p
407	rno-miR-369-3p	AAUAAUACAUGGUUGAUCUUU	experimental		rno-miR-369-3p	mature miRNA	standard	MIMAT0003207	rno-miR-369-3p
408	rno-miR-369-5p	AGAUCGACCGUGUUAUAUUCGC	experimental		rno-miR-369-5p	mature miRNA	standard	MIMAT0003206	rno-miR-369-5p
409	rno-miR-370-3p	GCCUGCUGGGGUGGAACCUGGU	experimental		rno-miR-370-3p	mature miRNA	standard	MIMAT0003122	rno-miR-370-3p
410	rno-miR-370-5p	CAGGUCACGUCUCUGCAGUUACAC	experimental		rno-miR-370-5p	mature miRNA	standard	MIMAT0017202	rno-miR-370-5p
411	rno-miR-374-3p	CUUAGCACGUUGUAUUAUUAUU	experimental		rno-miR-374-3p	mature miRNA	standard	MIMAT0017223	rno-miR-374-3p
412	rno-miR-374-5p	AUAUAAUACAACCUGCUAAGUG	experimental		rno-miR-374-5p	mature miRNA	standard	MIMAT0003208	rno-miR-374-5p
413	rno-miR-375-3p	UUUGUUCGUUCGGCUCGCGUGA	experimental		rno-miR-375-3p	mature miRNA	standard	MIMAT0005307	rno-miR-375-3p
414	rno-miR-375-5p	GCGACGAGCCCCUCGCACAAACC	experimental		rno-miR-375-5p	mature miRNA	standard	MIMAT0017301	rno-miR-375-5p
415	rno-miR-376a-3p	AUCGUAGAGGAAAAUCCACGU	experimental		rno-miR-376a-3p	mature miRNA	standard	MIMAT0003198	rno-miR-376a-3p
416	rno-miR-376a-5p	GGUAGAUUCUCCUUCUAUGAG	experimental		rno-miR-376a-5p	mature miRNA	standard	MIMAT0003197	rno-miR-376a-5p
417	rno-miR-376b-3p	AUCAUAGAGGAACAUCCACUU	experimental		rno-miR-376b-3p	mature miRNA	standard	MIMAT0003196	rno-miR-376b-3p
418	rno-miR-376b-5p	GUGGAUAUUCCUUCUAUGGUUA	experimental		rno-miR-376b-5p	mature miRNA	standard	MIMAT0003195	rno-miR-376b-5p
419	rno-miR-376c-3p	AACAUAGAGGAAAUUUCACGU	experimental		rno-miR-376c-3p	mature miRNA	standard	MIMAT0003194	rno-miR-376c-3p
420	rno-miR-376c-5p	GUGGAUAUUCCUUCUAUGUUU	experimental		rno-miR-376c-5p	mature miRNA	standard	MIMAT0017219	rno-miR-376c-5p
421	rno-miR-377-3p	UGAAUCACACAAAGGCAACUUUU	experimental		rno-miR-377-3p	mature miRNA	standard	MIMAT0003123	rno-miR-377-3p
422	rno-miR-377-5p	AGAGGUUGCCCUUGGUGAAUUC	experimental		rno-miR-377-5p	mature miRNA	standard	MIMAT0017203	rno-miR-377-5p
423	rno-miR-378a-3p	ACUGGACUUGGAGUCAGAAGG	experimental		rno-miR-378a-3p	mature miRNA	standard	MIMAT0003379	rno-miR-378a-3p
424	rno-miR-378a-5p	CUCCUGACUCCAGGUCCUGUGU	experimental		rno-miR-378a-5p	mature miRNA	standard	MIMAT0003378	rno-miR-378a-5p
425	rno-miR-378b	AGUGGACUUGGAGUCAGAAGG	experimental		rno-miR-378b	mature miRNA	standard	MIMAT0024855	rno-miR-378b
426	rno-miR-379-3p	CUAUGUAACAUGGUCCACUAAC	experimental		rno-miR-379-3p	mature miRNA	standard	MIMAT0004791	rno-miR-379-3p
427	rno-miR-379-5p	UGGUAGACUAUGGAACGUAGG	experimental		rno-miR-379-5p	mature miRNA	standard	MIMAT0003192	rno-miR-379-5p
428	rno-miR-380-3p	UAUGUAGUAUGGUCCACAUCU	experimental		rno-miR-380-3p	mature miRNA	standard	MIMAT0017302	rno-miR-380-3p
429	rno-miR-380-5p	AUGGUUGACCAUAGAACAUGCG	experimental		rno-miR-380-5p	mature miRNA	standard	MIMAT0005308	rno-miR-380-5p
430	rno-miR-381-3p	UAUACAAGGGCAAGCUCU	experimental		rno-miR-381-3p	mature miRNA	standard	MIMAT0003199	rno-miR-381-3p
431	rno-miR-381-5p	AGCGAGGUUGCCCUUUGUAUAU	experimental		rno-miR-381-5p	mature miRNA	standard	MIMAT0017220	rno-miR-381-5p
432	rno-miR-382-3p	AAUCAUUCACGGACAACACUU	experimental		rno-miR-382-3p	mature miRNA	standard	MIMAT0003202	rno-miR-382-3p
433	rno-miR-382-5p	GAAGUUGUUCGUGGUGGAUUCG	experimental		rno-miR-382-5p	mature miRNA	standard	MIMAT0003201	rno-miR-382-5p
434	rno-miR-383-3p	CCACAGCACUGCCUGGUCAGA	experimental		rno-miR-383-3p	mature miRNA	standard	MIMAT0017197	rno-miR-383-3p
435	rno-miR-383-5p	CAGAUCAGAAGGUGACUGUGG	experimental		rno-miR-383-5p	mature miRNA	standard	MIMAT0003114	rno-miR-383-5p
436	rno-miR-384-3p	AUUCCUAGAAAUUGUUCACAAU	experimental		rno-miR-384-3p	mature miRNA	standard	MIMAT0005310	rno-miR-384-3p
437	rno-miR-384-5p	UGUAAACAAUUCCUAGGCAAUGU	experimental		rno-miR-384-5p	mature miRNA	standard	MIMAT0005309	rno-miR-384-5p
438	rno-miR-409a-3p	AAUGUUGCUCGGUGAACCCC	experimental		rno-miR-409a-3p	mature miRNA	standard	MIMAT0003205	rno-miR-409a-3p
439	rno-miR-409a-5p	AGGUUACCCGAGCAACUUUGCAU	experimental		rno-miR-409a-5p	mature miRNA	standard	MIMAT0003204	rno-miR-409a-5p
440	rno-miR-409b	AGGGGUUCACCGAGCAACAUUCG	experimental		rno-miR-409b	mature miRNA	standard	MIMAT0017870	rno-miR-409b
441	rno-miR-410-3p	AAUAUAACACAGAUGGCCUGU	experimental		rno-miR-410-3p	mature miRNA	standard	MIMAT0005311	rno-miR-410-3p
442	rno-miR-410-5p	AGGUUGUCUGUGAUGAGUUCG	experimental		rno-miR-410-5p	mature miRNA	standard	MIMAT0017303	rno-miR-410-5p
443	rno-miR-411-3p	UAUGUAACACGGUCCACUAA	experimental		rno-miR-411-3p	mature miRNA	standard	MIMAT0017304	rno-miR-411-3p
444	rno-miR-411-5p	UAGUAGACCGUAUAGCGUACG	experimental		rno-miR-411-5p	mature miRNA	standard	MIMAT0005312	rno-miR-411-5p
445	rno-miR-412-3p	CUUCACCUGGUCCACUAGCCGU	experimental		rno-miR-412-3p	mature miRNA	standard	MIMAT0003124	rno-miR-412-3p
446	rno-miR-412-5p	UGGUCGACCAGCUGGAAAGU	experimental		rno-miR-412-5p	mature miRNA	standard	MIMAT0017204	rno-miR-412-5p
447	rno-miR-421-3p	AUCAACAGACAUUAAUUGGG	experimental		rno-miR-421-3p	mature miRNA	standard	MIMAT0017175	rno-miR-421-3p
448	rno-miR-421-5p	GGCCUCAUUAAAUGUUUGUUG	experimental		rno-miR-421-5p	mature miRNA	standard	MIMAT0001320	rno-miR-421-5p
449	rno-miR-423-3p	AGCUCGGUCUGAGGCCCCUCAGU	experimental		rno-miR-423-3p	mature miRNA	standard	MIMAT0005313	rno-miR-423-3p
450	rno-miR-423-5p	UGAGGGGCAGAGAGCGAGACUUUU	experimental		rno-miR-423-5p	mature miRNA	standard	MIMAT0017305	rno-miR-423-5p
451	rno-miR-425-3p	AUCGGGAAUAUCGUGUCCGCC	experimental		rno-miR-425-3p	mature miRNA	standard	MIMAT0017306	rno-miR-425-3p
452	rno-miR-425-5p	AAUGACACGAUCACUCCCGUUGA	experimental		rno-miR-425-5p	mature miRNA	standard	MIMAT0005314	rno-miR-425-5p
453	rno-miR-429	UAAUACUGUCUGGUAAUGCCGU	experimental		rno-miR-429	mature miRNA	standard	MIMAT0001538	rno-miR-429
454	rno-miR-431	UGUCUUGCAGGCCGUCAUGCA	experimental		rno-miR-431	mature miRNA	standard	MIMAT0001626	rno-miR-431
455	rno-miR-433-3p	AUCAUGAUGGGCUCCUCGGUGU	experimental		rno-miR-433-3p	mature miRNA	standard	MIMAT0001628	rno-miR-433-3p
456	rno-miR-433-5p	UACGGUGAGCCUGUCAUUAUUC	experimental		rno-miR-433-5p	mature miRNA	standard	MIMAT0017192	rno-miR-433-5p
457	rno-miR-434-3p	UUUGAACCAUCACUCGACUCCU	experimental		rno-miR-434-3p	mature miRNA	standard	MIMAT0005315	rno-miR-434-3p
458	rno-miR-434-5p	AGCUCGACUCAUGGUUUGAACCA	experimental		rno-miR-434-5p	mature miRNA	standard	MIMAT0017307	rno-miR-434-5p
459	rno-miR-448-3p	UUGCAUAUGUAGGAUGUCCCA	experimental		rno-miR-448-3p	mature miRNA	standard	MIMAT0001534	rno-miR-448-3p
460	rno-miR-448-5p	AACAUCCUGCAUAGUGCUGCCA	experimental		rno-miR-448-5p	mature miRNA	standard	MIMAT0017177	rno-miR-448-5p
461	rno-miR-449a-3p	CAGCUAACAUGCAACUGCUCUC	experimental		rno-miR-449a-3p	mature miRNA	standard	MIMAT0017181	rno-miR-449a-3p
462	rno-miR-449a-5p	UGGCAGUGUAUUGUUAGCUGGU	experimental		rno-miR-449a-5p	mature miRNA	standard	MIMAT0001543	rno-miR-449a-5p
463	rno-miR-449c-3p	UAGAACUUCGUCCCAAC	experimental		rno-miR-449c-3p	mature miRNA	standard	MIMAT0017804	rno-miR-449c-3p
464	rno-miR-449c-5p	AGGCAGUGCAUUGCUAGCUGG	experimental		rno-miR-449c-5p	mature miRNA	standard	MIMAT0017803	rno-miR-449c-5p
465	rno-miR-450a-3p	UAUUGGGAACAUUUUGCAUAA	experimental		rno-miR-450a-3p	mature miRNA	standard	MIMAT0017183	rno-miR-450a-3p
466	rno-miR-450a-5p	UUUUGCGAUGUGUUCCUAAUGU	experimental		rno-miR-450a-5p	mature miRNA	standard	MIMAT0001547	rno-miR-450a-5p
467	rno-miR-450b-3p	AUUGGGGACGCUUCGCAUUCA	experimental		rno-miR-450b-3p	mature miRNA	standard	MIMAT0035747	rno-miR-450b-3p
468	rno-miR-450b-5p	UUUUGCGAUGUGUUCCUAAUA	experimental		rno-miR-450b-5p	mature miRNA	standard	MIMAT0035746	rno-miR-450b-5p
469	rno-miR-451-3p	AUGGUAAUGGUUCUCUUGCUGCU	experimental		rno-miR-451-3p	mature miRNA	standard	MIMAT0017193	rno-miR-451-3p
470	rno-miR-451-5p	AAACCGUUACCAUUACUGAGUU	experimental		rno-miR-451-5p	mature miRNA	standard	MIMAT0001633	rno-miR-451-5p
471	rno-miR-452-3p	UCAGUCUCAUCUGCAAAGAAG	experimental		rno-miR-452-3p	mature miRNA	standard	MIMAT0035749	rno-miR-452-3p
472	rno-miR-452-5p	AACUGUUUGCAGAGGAAACUGAG	experimental		rno-miR-452-5p	mature miRNA	standard	MIMAT0035748	rno-miR-452-5p
473	rno-miR-455-3p	GCAGUCCACGGGCAUAUACACU	experimental		rno-miR-455-3p	mature miRNA	standard	MIMAT0017308	rno-miR-455-3p
474	rno-miR-455-5p	UAUGUGCCUUUGGACUACAUCG	experimental		rno-miR-455-5p	mature miRNA	standard	MIMAT0005316	rno-miR-455-5p
475	rno-miR-463-3p	UGAUAGACGCCAAUUUGGGUAG	experimental		rno-miR-463-3p	mature miRNA	standard	MIMAT0005317	rno-miR-463-3p
476	rno-miR-463-5p	UACCUAAUUUGUUGUCCAUCA	experimental		rno-miR-463-5p	mature miRNA	standard	MIMAT0017309	rno-miR-463-5p
477	rno-miR-465-3p	UGAUCAGUGCCUUUCUGAGUAG	experimental		rno-miR-465-3p	mature miRNA	standard	MIMAT0017367	rno-miR-465-3p
478	rno-miR-465-5p	UAUUUAGAACGGUGCUGGUGUG	experimental		rno-miR-465-5p	mature miRNA	standard	MIMAT0012850	rno-miR-465-5p
479	rno-miR-466b-2-3p	AUAUACAUACACACAUACACA	experimental		rno-miR-466b-2-3p	mature miRNA	standard	MIMAT0017286,MIMAT0037262	rno-miR-466b-2-3p, rno-miR-466b-4-3p
480	rno-miR-466b-3p	AUACAUACACACACACAUACAC	experimental		rno-miR-466b-3p	mature miRNA	standard	MIMAT0017285	rno-miR-466b-3p
481	rno-miR-466b-5p	UAUGUGUGUGUGUAUGUCCAUG	experimental		rno-miR-466b-5p	mature miRNA	standard	MIMAT0005278	rno-miR-466b-5p
482	rno-miR-466c-3p	UAUACAUGCACACAUACACAC	experimental		rno-miR-466c-3p	mature miRNA	standard	MIMAT0017287	rno-miR-466c-3p
483	rno-miR-466c-5p	UGUGAUGUGUGUAUGUACAUG	experimental		rno-miR-466c-5p	mature miRNA	standard	MIMAT0005279	rno-miR-466c-5p
484	rno-miR-466d	AUGUGUGUGUAUGUCCUUUUGU	experimental		rno-miR-466d	mature miRNA	standard	MIMAT0017824	rno-miR-466d
485	rno-miR-471-3p	UGAAAGGUGCCAUACUAUGU	experimental		rno-miR-471-3p	mature miRNA	standard	MIMAT0017310	rno-miR-471-3p
486	rno-miR-471-5p	UACGUAGUAUAGUGCUUUUCAC	experimental		rno-miR-471-5p	mature miRNA	standard	MIMAT0005318	rno-miR-471-5p
487	rno-miR-483-3p	CACUCCUCCCCUCCCGUCUUGU	experimental		rno-miR-483-3p	mature miRNA	standard	MIMAT0003121	rno-miR-483-3p
488	rno-miR-483-5p	AAGACGGGAGAAGAGAAGGGAG	experimental		rno-miR-483-5p	mature miRNA	standard	MIMAT0017201	rno-miR-483-5p
489	rno-miR-484	UCAGGCUCAGUCCCCUCCCGAU	experimental		rno-miR-484	mature miRNA	standard	MIMAT0005319	rno-miR-484
490	rno-miR-485-3p	CAUACACGGCUCUCCUCUCUUC	experimental		rno-miR-485-3p	mature miRNA	standard	MIMAT0017222	rno-miR-485-3p
491	rno-miR-485-5p	AGAGGCUGGCCGUGAUGAAUUC	experimental		rno-miR-485-5p	mature miRNA	standard	MIMAT0003203	rno-miR-485-5p
492	rno-miR-486	UCCUGUACUGAGCUGCCCCGAG	experimental		rno-miR-486	mature miRNA	standard	MIMAT0037265	rno-miR-486
493	rno-miR-487b-3p	AAUCGUACAGGGUCAUCCACUU	experimental		rno-miR-487b-3p	mature miRNA	standard	MIMAT0003200	rno-miR-487b-3p
494	rno-miR-487b-5p	AGUGGUUAUCCCUGUCCUCUUCG	experimental		rno-miR-487b-5p	mature miRNA	standard	MIMAT0017221	rno-miR-487b-5p
495	rno-miR-488-3p	UUGAAAGGCUGUUUCUUGGUC	experimental		rno-miR-488-3p	mature miRNA	standard	MIMAT0005341	rno-miR-488-3p
496	rno-miR-488-5p	CCCAGAUAAUGGCACUCUCAA	experimental		rno-miR-488-5p	mature miRNA	standard	MIMAT0017320	rno-miR-488-5p
497	rno-miR-489-3p	AUGACAUCACAUAUAUGGCAGC	experimental		rno-miR-489-3p	mature miRNA	standard	MIMAT0003113	rno-miR-489-3p
498	rno-miR-489-5p	UGUCGUAUGCGUGAUGACACGUUC	experimental		rno-miR-489-5p	mature miRNA	standard	MIMAT0017196	rno-miR-489-5p
499	rno-miR-490-3p	CAACCUGGAGGACUCCAUGCUG	experimental		rno-miR-490-3p	mature miRNA	standard	MIMAT0012823	rno-miR-490-3p
500	rno-miR-490-5p	CCAUGGAUCUCCAGGUGGGU	experimental		rno-miR-490-5p	mature miRNA	standard	MIMAT0017356	rno-miR-490-5p
501	rno-miR-493-3p	UGAAGGUCUACUGUGUGCCAG	experimental		rno-miR-493-3p	mature miRNA	standard	MIMAT0003191	rno-miR-493-3p
502	rno-miR-493-5p	UUGUACAUGGUAGGCUUUCAUU	experimental		rno-miR-493-5p	mature miRNA	standard	MIMAT0017217	rno-miR-493-5p
503	rno-miR-494-3p	UGAAACAUACACGGGAAACCUCU	experimental		rno-miR-494-3p	mature miRNA	standard	MIMAT0003193	rno-miR-494-3p
504	rno-miR-494-5p	AGGUUGUCCGUGUUGUCUUCUC	experimental		rno-miR-494-5p	mature miRNA	standard	MIMAT0017218	rno-miR-494-5p
505	rno-miR-495	AAACAAACAUGGUGCACUUCUU	experimental		rno-miR-495	mature miRNA	standard	MIMAT0005320	rno-miR-495
506	rno-miR-496-3p	AGUAUUACAUGGCCAAUCUCC	experimental		rno-miR-496-3p	mature miRNA	standard	MIMAT0012860	rno-miR-496-3p
507	rno-miR-496-5p	AGGUUGUCCAUGGUGUGUUC	experimental		rno-miR-496-5p	mature miRNA	standard	MIMAT0017372	rno-miR-496-5p
508	rno-miR-497-3p	CCAAACCACACUGUGGUGUUAGA	experimental		rno-miR-497-3p	mature miRNA	standard	MIMAT0017230	rno-miR-497-3p
509	rno-miR-497-5p	CAGCAGCACACUGUGGUUUGUA	experimental		rno-miR-497-5p	mature miRNA	standard	MIMAT0003383	rno-miR-497-5p
510	rno-miR-499-3p	AACAUCACAGCAAGUCUGUGCU	experimental		rno-miR-499-3p	mature miRNA	standard	MIMAT0017227	rno-miR-499-3p
511	rno-miR-499-5p	UUAAGACUUGCAGUGAUGUUU	experimental		rno-miR-499-5p	mature miRNA	standard	MIMAT0003381	rno-miR-499-5p
512	rno-miR-500-3p	AAUGCACCUGGGCAAGGGUUCA	experimental		rno-miR-500-3p	mature miRNA	standard	MIMAT0005321	rno-miR-500-3p
513	rno-miR-500-5p	AAUCCUUGCUAUCUGGGUGCUUAG	experimental		rno-miR-500-5p	mature miRNA	standard	MIMAT0017311	rno-miR-500-5p
514	rno-miR-501-3p	AAUGCACCCGGGCAAGGAUUUGG	experimental		rno-miR-501-3p	mature miRNA	standard	MIMAT0017198	rno-miR-501-3p
515	rno-miR-501-5p	AAUCCUUUGUCCCUGGGUGA	experimental		rno-miR-501-5p	mature miRNA	standard	MIMAT0003116	rno-miR-501-5p
516	rno-miR-503-3p	GGAGUAUUGUUUCCGCUGCCUGG	experimental		rno-miR-503-3p	mature miRNA	standard	MIMAT0017224	rno-miR-503-3p
517	rno-miR-503-5p	UAGCAGCGGGAACAGUACUGCAG	experimental		rno-miR-503-5p	mature miRNA	standard	MIMAT0003213	rno-miR-503-5p
518	rno-miR-504	AGACCCUGGUCUGCACUCUGUC	experimental		rno-miR-504	mature miRNA	standard	MIMAT0012830	rno-miR-504
519	rno-miR-505-3p	GUCAACACUUGCUGGUUUCC	experimental		rno-miR-505-3p	mature miRNA	standard	MIMAT0003380	rno-miR-505-3p
520	rno-miR-505-5p	GGGAGCCAGGAAGUAUUGAUGUU	experimental		rno-miR-505-5p	mature miRNA	standard	MIMAT0017226	rno-miR-505-5p
521	rno-miR-509-3p	UGAUUGACAUGUCUGCAGUGGA	experimental		rno-miR-509-3p	mature miRNA	standard	MIMAT0024850	rno-miR-509-3p
522	rno-miR-509-5p	UACUCCAGAAUAUGGCAAUCAUG	experimental		rno-miR-509-5p	mature miRNA	standard	MIMAT0024849	rno-miR-509-5p
523	rno-miR-511-3p	AAUGUGUAGCAAAAGACAGGA	experimental		rno-miR-511-3p	mature miRNA	standard	MIMAT0017358	rno-miR-511-3p
524	rno-miR-511-5p	CAUGCCUUUUGCUCUGCACUC	experimental		rno-miR-511-5p	mature miRNA	standard	MIMAT0012829	rno-miR-511-5p
525	rno-miR-532-3p	CCUCCCACACCCAAGGCUUGCA	experimental		rno-miR-532-3p	mature miRNA	standard	MIMAT0005323	rno-miR-532-3p
526	rno-miR-532-5p	CAUGCCUUGAGUGUAGGACUGU	experimental		rno-miR-532-5p	mature miRNA	standard	MIMAT0005322	rno-miR-532-5p
527	rno-miR-539-3p	CAUACAAGGGUAAUUUCUUUUC	experimental		rno-miR-539-3p	mature miRNA	standard	MIMAT0017212	rno-miR-539-3p
528	rno-miR-539-5p	GGAGAAAUUAUCCUUGGUGUGU	experimental		rno-miR-539-5p	mature miRNA	standard	MIMAT0003176	rno-miR-539-5p
529	rno-miR-540-3p	AGGUCAGAGGUCGAUCCUGGGC	experimental		rno-miR-540-3p	mature miRNA	standard	MIMAT0003174	rno-miR-540-3p
530	rno-miR-540-5p	CAAGGGUCACCCUCUGACUCUGU	experimental		rno-miR-540-5p	mature miRNA	standard	MIMAT0017211	rno-miR-540-5p
531	rno-miR-541-3p	AGUGGCGAACACAGAAUCCAUAC	experimental		rno-miR-541-3p	mature miRNA	standard	MIMAT0017213	rno-miR-541-3p
532	rno-miR-541-5p	AAGGGAUUCUGAUGUUGGUCACACU	experimental		rno-miR-541-5p	mature miRNA	standard	MIMAT0003177	rno-miR-541-5p
533	rno-miR-542-3p	UGUGACAGAUUGAUAACUGAAA	experimental		rno-miR-542-3p	mature miRNA	standard	MIMAT0003179	rno-miR-542-3p
534	rno-miR-542-5p	CUCGGGGAUCAUCAUGUCACGA	experimental		rno-miR-542-5p	mature miRNA	standard	MIMAT0003178	rno-miR-542-5p
535	rno-miR-543-3p	AAACAUUCGCGGUGCACUUCU	experimental		rno-miR-543-3p	mature miRNA	standard	MIMAT0003175	rno-miR-543-3p
536	rno-miR-543-5p	AAGUUGCCCGCGUGUUUUUCG	experimental		rno-miR-543-5p	mature miRNA	standard	MIMAT0004787	rno-miR-543-5p
537	rno-miR-544-3p	AUUCUGCAUUUUUAGCAAGCU	experimental		rno-miR-544-3p	mature miRNA	standard	MIMAT0012831	rno-miR-544-3p
538	rno-miR-544-5p	CUUGUUAAAAAGCAGAUUCU	experimental		rno-miR-544-5p	mature miRNA	standard	MIMAT0017359	rno-miR-544-5p
539	rno-miR-547-3p	AUUGGUACUUCUUUAAGUGAGA	experimental		rno-miR-547-3p	mature miRNA	standard	MIMAT0012851	rno-miR-547-3p
540	rno-miR-547-5p	UCACUUCAGGAUGUACCACCCA	experimental		rno-miR-547-5p	mature miRNA	standard	MIMAT0017368	rno-miR-547-5p
541	rno-miR-551b-3p	GGCGACCCAUACUUGGUUUCAGU	experimental		rno-miR-551b-3p	mature miRNA	standard	MIMAT0005596	rno-miR-551b-3p
542	rno-miR-551b-5p	GAAAUCAAGCUUGGGUGAGACCU	experimental		rno-miR-551b-5p	mature miRNA	standard	MIMAT0017335	rno-miR-551b-5p
543	rno-miR-568	AUGUAUAAAUGUAUACACAC	experimental		rno-miR-568	mature miRNA	standard	MIMAT0012832	rno-miR-568
544	rno-miR-582-3p	AACCUGUUGAACAACUGAACCC	experimental		rno-miR-582-3p	mature miRNA	standard	MIMAT0017360	rno-miR-582-3p
545	rno-miR-582-5p	UACAGUUGUUCAACCAGUUACU	experimental		rno-miR-582-5p	mature miRNA	standard	MIMAT0012833	rno-miR-582-5p
546	rno-miR-592	AUUGUGUCAAUAUGCGAUGAUGU	experimental		rno-miR-592	mature miRNA	standard	MIMAT0012834	rno-miR-592
547	rno-miR-598-3p	UACGUCAUCGUCGUCAUCGUUA	experimental		rno-miR-598-3p	mature miRNA	standard	MIMAT0005325	rno-miR-598-3p
548	rno-miR-598-5p	GCGGUGAUGCCGAUGGUGCGAG	experimental		rno-miR-598-5p	mature miRNA	standard	MIMAT0005324	rno-miR-598-5p
549	rno-miR-615	GGGGGUCCCCGGUGCUCGGAUC	experimental		rno-miR-615	mature miRNA	standard	MIMAT0012835	rno-miR-615
550	rno-miR-628	AUGCUGACAUAUUUACGAGAGG	experimental		rno-miR-628	mature miRNA	standard	MIMAT0012836	rno-miR-628
551	rno-miR-632	GUGUCUGUUUCCUGCCGGA	experimental		rno-miR-632	mature miRNA	standard	MIMAT0012837	rno-miR-632
552	rno-miR-652-3p	AAUGGCGCCACUAGGGUUGUG	experimental		rno-miR-652-3p	mature miRNA	standard	MIMAT0005342	rno-miR-652-3p
553	rno-miR-652-5p	ACAACCCUAGGAGGGGGUGCCAU	experimental		rno-miR-652-5p	mature miRNA	standard	MIMAT0017321	rno-miR-652-5p
554	rno-miR-653-3p	UUCACUGGGGUUUGUUUCACUA	experimental		rno-miR-653-3p	mature miRNA	standard	MIMAT0017361	rno-miR-653-3p
555	rno-miR-653-5p	UUGAAACAUUCUCUACUGAAC	experimental		rno-miR-653-5p	mature miRNA	standard	MIMAT0012838	rno-miR-653-5p
556	rno-miR-664-1-5p	CUGGCUGGGGAAAAAGAUUGG	experimental		rno-miR-664-1-5p	mature miRNA	standard	MIMAT0017228	rno-miR-664-1-5p
557	rno-miR-664-2-5p	CUGGCUGGGGAAAAUGAUUGG	experimental		rno-miR-664-2-5p	mature miRNA	standard	MIMAT0017229	rno-miR-664-2-5p
558	rno-miR-664-3p	UAUUCAUUUACUCCCCAGCCUA	experimental		rno-miR-664-3p	mature miRNA	standard	MIMAT0003382	rno-miR-664-3p
559	rno-miR-665	ACCAGGAGGCUGAGGUCCCUUA	experimental		rno-miR-665	mature miRNA	standard	MIMAT0012844	rno-miR-665
560	rno-miR-666-3p	GGCUGCAGCGUGAUCGCCUGCUC	experimental		rno-miR-666-3p	mature miRNA	standard	MIMAT0017371	rno-miR-666-3p
561	rno-miR-666-5p	AGCGGGCACGGCUGUGAGAG	experimental		rno-miR-666-5p	mature miRNA	standard	MIMAT0012855	rno-miR-666-5p
562	rno-miR-667-3p	UGACACCUGCCACCCAGCCCAA	experimental		rno-miR-667-3p	mature miRNA	standard	MIMAT0012852	rno-miR-667-3p
563	rno-miR-667-5p	CGGUGCUGGUGGAGCAGUGAGCAC	experimental		rno-miR-667-5p	mature miRNA	standard	MIMAT0017369	rno-miR-667-5p
564	rno-miR-668	UGUCACUCGGCUCGGCCCACUACC	experimental		rno-miR-668	mature miRNA	standard	MIMAT0012839	rno-miR-668
565	rno-miR-671	UCCGGUUCUCAGGGCUCCACC	experimental		rno-miR-671	mature miRNA	standard	MIMAT0005326	rno-miR-671
566	rno-miR-672-3p	ACACACAGUCGCCAUCUUCGA	experimental		rno-miR-672-3p	mature miRNA	standard	MIMAT0017312	rno-miR-672-3p
567	rno-miR-672-5p	UGAGGUUGGUGUACUGUGUGUGA	experimental		rno-miR-672-5p	mature miRNA	standard	MIMAT0005327	rno-miR-672-5p
568	rno-miR-673-3p	UCCGGGACUGAGUUCUGUGCAC	experimental		rno-miR-673-3p	mature miRNA	standard	MIMAT0017313	rno-miR-673-3p
569	rno-miR-673-5p	CUCACAGCUCCGGUCCUUGGAG	experimental		rno-miR-673-5p	mature miRNA	standard	MIMAT0005328	rno-miR-673-5p
570	rno-miR-674-3p	CACAGCUCCCAUCUCAGAACAA	experimental		rno-miR-674-3p	mature miRNA	standard	MIMAT0005330	rno-miR-674-3p
571	rno-miR-674-5p	GCACUGAGAUGGGAGUGGUGUA	experimental		rno-miR-674-5p	mature miRNA	standard	MIMAT0005329	rno-miR-674-5p
572	rno-miR-675-3p	UGUAUGCCCUAACCGCUCAGU	experimental		rno-miR-675-3p	mature miRNA	standard	MIMAT0017363	rno-miR-675-3p
573	rno-miR-675-5p	UGGUGCGGAAAGGGCCCACAGU	experimental		rno-miR-675-5p	mature miRNA	standard	MIMAT0012841	rno-miR-675-5p
574	rno-miR-676	CCGUCCUGAGCUUGUCGAGCUA	experimental		rno-miR-676	mature miRNA	standard	MIMAT0037264	rno-miR-676
575	rno-miR-678	GUCUCGGGGCAAGGACUGGAGG	experimental		rno-miR-678	mature miRNA	standard	MIMAT0012857	rno-miR-678
576	rno-miR-679	CAAGGUCUUCCUCACAGUAGC	experimental		rno-miR-679	mature miRNA	standard	MIMAT0025072	rno-miR-679
577	rno-miR-702-3p	UGCCCACCCUUUACCCCACUCCA	experimental		rno-miR-702-3p	mature miRNA	standard	MIMAT0017885	rno-miR-702-3p
578	rno-miR-702-5p	GUGAGUGGGGUGGUUGGCAUG	experimental		rno-miR-702-5p	mature miRNA	standard	MIMAT0017884	rno-miR-702-5p
579	rno-miR-708-3p	CAACUAGACUGUGAGCUUCUAG	experimental		rno-miR-708-3p	mature miRNA	standard	MIMAT0005332	rno-miR-708-3p
580	rno-miR-708-5p	AAGGAGCUUACAAUCUAGCUGGG	experimental		rno-miR-708-5p	mature miRNA	standard	MIMAT0005331	rno-miR-708-5p
581	rno-miR-711	GGGACCCUGGGAGAGAUGUAAG	experimental		rno-miR-711	mature miRNA	standard	MIMAT0012859	rno-miR-711
582	rno-miR-741-3p	AAAGAUGCCACGCUAUGUAGAU	experimental		rno-miR-741-3p	mature miRNA	standard	MIMAT0017902	rno-miR-741-3p
583	rno-miR-741-5p	UACAUAGAUUGGUACCUAUCA	experimental		rno-miR-741-5p	mature miRNA	standard	MIMAT0017901	rno-miR-741-5p
584	rno-miR-742-3p	GAAAGCCACCAUGUUGGGUAAA	experimental		rno-miR-742-3p	mature miRNA	standard	MIMAT0005333	rno-miR-742-3p
585	rno-miR-742-5p	UACUCACAUGGUUGCUAAUCA	experimental		rno-miR-742-5p	mature miRNA	standard	MIMAT0017314	rno-miR-742-5p
586	rno-miR-743a-3p	GAAAGACGCCAAACUGGGUAGA	experimental		rno-miR-743a-3p	mature miRNA	standard	MIMAT0005334	rno-miR-743a-3p
587	rno-miR-743a-5p	UAUUCAGAUUGGUGCCUGUCAU	experimental		rno-miR-743a-5p	mature miRNA	standard	MIMAT0017315	rno-miR-743a-5p
588	rno-miR-743b-3p	GAAAGACACCAUACUGAAUAGA	experimental		rno-miR-743b-3p	mature miRNA	standard	MIMAT0005280	rno-miR-743b-3p
589	rno-miR-743b-5p	UGUUCAGACUGGUGUCCAUCAU	experimental		rno-miR-743b-5p	mature miRNA	standard	MIMAT0017288	rno-miR-743b-5p
590	rno-miR-758-3p	UUUGUGACCUGGUCCACUAACC	experimental		rno-miR-758-3p	mature miRNA	standard	MIMAT0005335	rno-miR-758-3p
591	rno-miR-758-5p	UGGUUGACCAGAGAGCACACG	experimental		rno-miR-758-5p	mature miRNA	standard	MIMAT0017316	rno-miR-758-5p
592	rno-miR-759	GCAGAGUGCAAACAAUUUUGAC	experimental		rno-miR-759	mature miRNA	standard	MIMAT0012856	rno-miR-759
593	rno-miR-760-3p	CGGCUCUGGGUCUGUGGGGA	experimental		rno-miR-760-3p	mature miRNA	standard	MIMAT0005337	rno-miR-760-3p
594	rno-miR-760-5p	CCCCUCAGGCCACCAGAGCCCG	experimental		rno-miR-760-5p	mature miRNA	standard	MIMAT0005336	rno-miR-760-5p
595	rno-miR-761	GCAGCAGGGUGAAACUGACACA	experimental		rno-miR-761	mature miRNA	standard	MIMAT0012853	rno-miR-761
596	rno-miR-762	GCGGGGCUAGGGCCGGGA	experimental		rno-miR-762	mature miRNA	standard	MIMAT0035752	rno-miR-762
597	rno-miR-764-3p	GAGGAGGCCAUAGUGGCAACUGU	experimental		rno-miR-764-3p	mature miRNA	standard	MIMAT0017370	rno-miR-764-3p
598	rno-miR-764-5p	GGUGCUCACAUGUCCUCCUCCA	experimental		rno-miR-764-5p	mature miRNA	standard	MIMAT0012854	rno-miR-764-5p
599	rno-miR-770-3p	GUGGGCCUGACGUGGAG	experimental		rno-miR-770-3p	mature miRNA	standard	MIMAT0017317	rno-miR-770-3p
600	rno-miR-770-5p	AGCACCACGUGUCUGGGCCACG	experimental		rno-miR-770-5p	mature miRNA	standard	MIMAT0005338	rno-miR-770-5p
601	rno-miR-802-3p	ACGGAGAGUCUUUGUCACUCAGU	experimental		rno-miR-802-3p	mature miRNA	standard	MIMAT0017362	rno-miR-802-3p
602	rno-miR-802-5p	UCAGUAACAAAGAUUCAUCCU	experimental		rno-miR-802-5p	mature miRNA	standard	MIMAT0012840	rno-miR-802-5p
603	rno-miR-871-3p	UGACUGGCACCAUACUGGAUAA	experimental		rno-miR-871-3p	mature miRNA	standard	MIMAT0017289	rno-miR-871-3p
604	rno-miR-871-5p	UAUUCAGAUUGGUGCCGGUCACAU	experimental		rno-miR-871-5p	mature miRNA	standard	MIMAT0005281	rno-miR-871-5p
605	rno-miR-872-3p	UGAACUAUUGCAGUAGCCUCCU	experimental		rno-miR-872-3p	mature miRNA	standard	MIMAT0005283	rno-miR-872-3p
606	rno-miR-872-5p	AAGGUUACUUGUUAGUUCAGG	experimental		rno-miR-872-5p	mature miRNA	standard	MIMAT0005282	rno-miR-872-5p
607	rno-miR-873-3p	GAGACUGACAAGUUCCCGGGA	experimental		rno-miR-873-3p	mature miRNA	standard	MIMAT0017318	rno-miR-873-3p
608	rno-miR-873-5p	GCAGGAACUUGUGAGUCUCCU	experimental		rno-miR-873-5p	mature miRNA	standard	MIMAT0005339	rno-miR-873-5p
609	rno-miR-874-3p	CUGCCCUGGCCCGAGGGACCGA	experimental		rno-miR-874-3p	mature miRNA	standard	MIMAT0005284	rno-miR-874-3p
610	rno-miR-874-5p	CGGCCCCACGCACCAGGGUAA	experimental		rno-miR-874-5p	mature miRNA	standard	MIMAT0017290	rno-miR-874-5p
611	rno-miR-875	UAUACCUCAGUUUUAUCAGGUG	experimental		rno-miR-875	mature miRNA	standard	MIMAT0012842	rno-miR-875
612	rno-miR-876	UGGAUUUCUCUGUGAAUCACCA	experimental		rno-miR-876	mature miRNA	standard	MIMAT0012843	rno-miR-876
613	rno-miR-877	GUAGAGGAGAUGGCGCAGGG	experimental		rno-miR-877	mature miRNA	standard	MIMAT0005285	rno-miR-877
614	rno-miR-878	GCAUGACACCAUACUGGGUAGA	experimental		rno-miR-878	mature miRNA	standard	MIMAT0005286	rno-miR-878
615	rno-miR-879-3p	CUUAUGGCUUCAAGCUUUCGG	experimental		rno-miR-879-3p	mature miRNA	standard	MIMAT0017291	rno-miR-879-3p
616	rno-miR-879-5p	AGAGGCUUAUAGCUCUAAGCC	experimental		rno-miR-879-5p	mature miRNA	standard	MIMAT0005287	rno-miR-879-5p
617	rno-miR-880-3p	UACUCCAUUCAUUCUGAGUAGA	experimental		rno-miR-880-3p	mature miRNA	standard	MIMAT0005288	rno-miR-880-3p
618	rno-miR-880-5p	UACUCAGAUUGGUAUGAGUCA	experimental		rno-miR-880-5p	mature miRNA	standard	MIMAT0017292	rno-miR-880-5p
619	rno-miR-881-3p	UAACUGUGGCAUUUCUGAAUAG	experimental		rno-miR-881-3p	mature miRNA	standard	MIMAT0005289	rno-miR-881-3p
620	rno-miR-881-5p	UAUUCAGAGUGGUAGCAGU	experimental		rno-miR-881-5p	mature miRNA	standard	MIMAT0017293	rno-miR-881-5p
621	rno-miR-883-3p	UAACUGCAACAUCUCUCAGUAU	experimental		rno-miR-883-3p	mature miRNA	standard	MIMAT0005290	rno-miR-883-3p
622	rno-miR-883-5p	UGCUGAGAGAAGUAGCAGUUACU	experimental		rno-miR-883-5p	mature miRNA	standard	MIMAT0017294	rno-miR-883-5p
623	rno-miR-935	CCAGUUACCGCUUCCGCUACCGC	experimental		rno-miR-935	mature miRNA	standard	MIMAT0012845	rno-miR-935
624	rno-miR-1188-3p	CGAGGCUCCCCACCACA	experimental		rno-miR-1188-3p	mature miRNA	standard	MIMAT0017855	rno-miR-1188-3p
625	rno-miR-1188-5p	UGGUGUGAGGUUGGGCCAGGA	experimental		rno-miR-1188-5p	mature miRNA	standard	MIMAT0017854	rno-miR-1188-5p
626	rno-miR-1193-3p	UAGGUCACCCGUUUUACUAUCC	experimental		rno-miR-1193-3p	mature miRNA	standard	MIMAT0017859	rno-miR-1193-3p
627	rno-miR-1193-5p	AUGGUAAACCGGUGACGUGC	experimental		rno-miR-1193-5p	mature miRNA	standard	MIMAT0017858	rno-miR-1193-5p
628	rno-miR-1199-3p	UGCGGCCGGUGCUCAGCCGGC	experimental		rno-miR-1199-3p	mature miRNA	standard	MIMAT0031126	rno-miR-1199-3p
629	rno-miR-1199-5p	UCUGAGUCCGGGUCGCGCGG	experimental		rno-miR-1199-5p	mature miRNA	standard	MIMAT0031125	rno-miR-1199-5p
630	rno-miR-1224	GUGAGGACUGGGGAGGUGGAG	experimental		rno-miR-1224	mature miRNA	standard	MIMAT0012827	rno-miR-1224
631	rno-miR-1247-3p	CGGGAACGUCGAGACUGGAGC	experimental		rno-miR-1247-3p	mature miRNA	standard	MIMAT0035722	rno-miR-1247-3p
632	rno-miR-1247-5p	ACCCGUCCCGUUCGUCCCCGGA	experimental		rno-miR-1247-5p	mature miRNA	standard	MIMAT0035721	rno-miR-1247-5p
633	rno-miR-1249	ACGCCCUUCCCCCCCUUCUUCA	experimental		rno-miR-1249	mature miRNA	standard	MIMAT0017892	rno-miR-1249
634	rno-miR-1297	AUUCAUGUAAUUCAGGUG	experimental		rno-miR-1297	mature miRNA	standard	MIMAT0035723	rno-miR-1297
635	rno-miR-1298	UUCAUUCGGCUGUCCAGAUGUA	experimental		rno-miR-1298	mature miRNA	standard	MIMAT0025060	rno-miR-1298
636	rno-miR-1306-3p	GACGUUGGCUCUGGUGGUGAUG	experimental		rno-miR-1306-3p	mature miRNA	standard	MIMAT0024852	rno-miR-1306-3p
637	rno-miR-1306-5p	CCACCUCCCCUGCAAACGUCCA	experimental		rno-miR-1306-5p	mature miRNA	standard	MIMAT0024851	rno-miR-1306-5p
638	rno-miR-1839-3p	AGACCUACUUAUCUACCAACAG	experimental		rno-miR-1839-3p	mature miRNA	standard	MIMAT0024844	rno-miR-1839-3p
639	rno-miR-1839-5p	AAGGUAGAUAGAACAGGUCUUG	experimental		rno-miR-1839-5p	mature miRNA	standard	MIMAT0024843	rno-miR-1839-5p
640	rno-miR-1843a-3p	UCUGAUCGUUCACCUCCAUACA	experimental		rno-miR-1843a-3p	mature miRNA	standard	MIMAT0024848	rno-miR-1843a-3p
641	rno-miR-1843a-5p	UAUGGAGGUCUCUGUCUGACU	experimental		rno-miR-1843a-5p	mature miRNA	standard	MIMAT0024847	rno-miR-1843a-5p
642	rno-miR-1843b-3p	UCUGAUCGUUCCCCUCCAUAC	experimental		rno-miR-1843b-3p	mature miRNA	standard	MIMAT0035731	rno-miR-1843b-3p
643	rno-miR-1843b-5p	AUGGAGGUCUCUGUCUGACUUAG	experimental		rno-miR-1843b-5p	mature miRNA	standard	MIMAT0035730	rno-miR-1843b-5p
644	rno-miR-1896	UGGUGGGUGAGGAGGAGG	experimental		rno-miR-1896	mature miRNA	standard	MIMAT0035732	rno-miR-1896
645	rno-miR-1912-3p	CACAGAACAUGCAGUGAGA	experimental		rno-miR-1912-3p	mature miRNA	standard	MIMAT0017865	rno-miR-1912-3p
646	rno-miR-1912-5p	UGCUCAUUGCAUGGGCUAUGU	experimental		rno-miR-1912-5p	mature miRNA	standard	MIMAT0017864	rno-miR-1912-5p
647	rno-miR-1949	UAUACCAGGAUGUCAGCAUAGUU	experimental		rno-miR-1949	mature miRNA	standard	MIMAT0017852	rno-miR-1949
648	rno-miR-1956-3p	UGGCUGGCACCUGGACGU	experimental		rno-miR-1956-3p	mature miRNA	standard	MIMAT0035736	rno-miR-1956-3p
649	rno-miR-1956-5p	AGUCCAGGGCUGAGUCAGCGGA	experimental		rno-miR-1956-5p	mature miRNA	standard	MIMAT0035735	rno-miR-1956-5p
650	rno-miR-2985	UGUUAUAGUAUCCCACCUACCC	experimental		rno-miR-2985	mature miRNA	standard	MIMAT0017891	rno-miR-2985
651	rno-miR-3064-3p	UUUGCCACACUGCAACACCUUACA	experimental		rno-miR-3064-3p	mature miRNA	standard	MIMAT0035738	rno-miR-3064-3p
652	rno-miR-3064-5p	UGGCUGUUGUGGUGUGCAAA	experimental		rno-miR-3064-5p	mature miRNA	standard	MIMAT0035737	rno-miR-3064-5p
653	rno-miR-3065-3p	UCAGCACCAGGAUAUUGUUGGGGA	experimental		rno-miR-3065-3p	mature miRNA	standard	MIMAT0017840	rno-miR-3065-3p
654	rno-miR-3065-5p	UCAACAAAAUCACUGAUGCU	experimental		rno-miR-3065-5p	mature miRNA	standard	MIMAT0017839	rno-miR-3065-5p
655	rno-miR-3068-3p	GGUGAAUUGCAGUACUCCAACA	experimental		rno-miR-3068-3p	mature miRNA	standard	MIMAT0024846	rno-miR-3068-3p
656	rno-miR-3068-5p	UUGGAGUUCAUGCAAGUUCUAACCA	experimental		rno-miR-3068-5p	mature miRNA	standard	MIMAT0024845	rno-miR-3068-5p
657	rno-miR-3072	UGCCCCCUCCAGGAAGCCUUCUU	experimental		rno-miR-3072	mature miRNA	standard	MIMAT0025071	rno-miR-3072
658	rno-miR-3074	GAUAUCAGCUCAGUAGGCACCG	experimental		rno-miR-3074	mature miRNA	standard	MIMAT0017815	rno-miR-3074
659	rno-miR-3075	UGUCUGGGAGCAGCCAAGGACAAG	experimental		rno-miR-3075	mature miRNA	standard	MIMAT0025057	rno-miR-3075
660	rno-miR-3084a-3p	UUCUGCCAGUCCCCUUCAGACA	experimental		rno-miR-3084a-3p	mature miRNA	standard	MIMAT0035740,MIMAT0035742,MIMAT0035745	rno-miR-3084a-3p, rno-miR-3084b-3p, rno-miR-3084d
661	rno-miR-3084a-5p	UUGAAGGUUCAUUAGCAGAGUA	experimental		rno-miR-3084a-5p	mature miRNA	standard	MIMAT0035739	rno-miR-3084a-5p
662	rno-miR-3084b-5p	GUUGAAGGUUAAUUAGCAGAGU	experimental		rno-miR-3084b-5p	mature miRNA	standard	MIMAT0035741	rno-miR-3084b-5p
663	rno-miR-3084c-3p	CUGCCAGUUCCCUUCAGACAA	experimental		rno-miR-3084c-3p	mature miRNA	standard	MIMAT0035744	rno-miR-3084c-3p
664	rno-miR-3084c-5p	GUUGAAGGUUAAUUAGCAGAG	experimental		rno-miR-3084c-5p	mature miRNA	standard	MIMAT0035743	rno-miR-3084c-5p
665	rno-miR-3085	UCUGGCUGCUAUGGCCCCCUC	experimental		rno-miR-3085	mature miRNA	standard	MIMAT0017805	rno-miR-3085
666	rno-miR-3099	UAGGCUAGAAAGAGGUUGGGGA	experimental		rno-miR-3099	mature miRNA	standard	MIMAT0025048	rno-miR-3099
667	rno-miR-3102	CUCUACUCCCUGCCCCAGCCA	experimental		rno-miR-3102	mature miRNA	standard	MIMAT0025051	rno-miR-3102
668	rno-miR-3120	CACAGCAAGUGUAGACAGGCA	experimental		rno-miR-3120	mature miRNA	standard	MIMAT0017900	rno-miR-3120
669	rno-miR-3473	UCUAGGGCUGGAGAGAUGGCUA	experimental		rno-miR-3473	mature miRNA	standard	MIMAT0024853	rno-miR-3473
670	rno-miR-3541	UCCCUCCCCCUCACUGCA	experimental		rno-miR-3541	mature miRNA	standard	MIMAT0017795	rno-miR-3541
671	rno-miR-3542	AAGGCUCUUCUUUCCUUGCAG	experimental		rno-miR-3542	mature miRNA	standard	MIMAT0017796	rno-miR-3542
672	rno-miR-3543	CAGGAGUCGAGUGAUGGUUCAAA	experimental		rno-miR-3543	mature miRNA	standard	MIMAT0017797	rno-miR-3543
673	rno-miR-3544	AACUCCUGCAUGACGCCGUUCCC	experimental		rno-miR-3544	mature miRNA	standard	MIMAT0017798	rno-miR-3544
674	rno-miR-3546	AUAACCCGGGCCAAAAGCUCAC	experimental		rno-miR-3546	mature miRNA	standard	MIMAT0017801	rno-miR-3546
675	rno-miR-3547	UGAGCACCACCCCUCUCUCAGAU	experimental		rno-miR-3547	mature miRNA	standard	MIMAT0017802	rno-miR-3547
676	rno-miR-3548	CAGCACUGUCCGGUAAGAUGCC	experimental		rno-miR-3548	mature miRNA	standard	MIMAT0017806	rno-miR-3548
677	rno-miR-3549	AUCUUGCCCGCAAAGACCC	experimental		rno-miR-3549	mature miRNA	standard	MIMAT0017807	rno-miR-3549
678	rno-miR-3550	CCGAGCCCAUCCCUGCCCUAG	experimental		rno-miR-3550	mature miRNA	standard	MIMAT0017808	rno-miR-3550
679	rno-miR-3551-3p	UGAAAUUCACCAUGGUGGGUAAA	experimental		rno-miR-3551-3p	mature miRNA	standard	MIMAT0017810	rno-miR-3551-3p
680	rno-miR-3551-5p	UCUUCACCAUGGUGUUUUUGACAU	experimental		rno-miR-3551-5p	mature miRNA	standard	MIMAT0017809	rno-miR-3551-5p
681	rno-miR-3552	AGGCUGCAGGCCCACUUCCCU	experimental		rno-miR-3552	mature miRNA	standard	MIMAT0017813	rno-miR-3552
682	rno-miR-3553	CAGUGAAUUCUACCAGUGCCAUA	experimental		rno-miR-3553	mature miRNA	standard	MIMAT0017814	rno-miR-3553
683	rno-miR-3556a	CGAUUUCAGAUGGUGCUA	experimental		rno-miR-3556a	mature miRNA	standard	MIMAT0017821	rno-miR-3556a
684	rno-miR-3556b	ACCGAUUUCAAAUGGUGCUA	experimental		rno-miR-3556b	mature miRNA	standard	MIMAT0017818	rno-miR-3556b
685	rno-miR-3557-3p	ACACAGGACCUGGAGUCAGGAG	experimental		rno-miR-3557-3p	mature miRNA	standard	MIMAT0017820	rno-miR-3557-3p
686	rno-miR-3557-5p	GCCUUCUGACUCCAAGUCCAGU	experimental		rno-miR-3557-5p	mature miRNA	standard	MIMAT0017819	rno-miR-3557-5p
687	rno-miR-3558-3p	ACUGUGGAGGGUUUCUAUGU	experimental		rno-miR-3558-3p	mature miRNA	standard	MIMAT0017826	rno-miR-3558-3p
688	rno-miR-3558-5p	CCAUAGAAGUCAUCCCACAGUGCC	experimental		rno-miR-3558-5p	mature miRNA	standard	MIMAT0017825	rno-miR-3558-5p
689	rno-miR-3559-3p	AUGUAGUACUGAGUCUGUCGUG	experimental		rno-miR-3559-3p	mature miRNA	standard	MIMAT0017828	rno-miR-3559-3p
690	rno-miR-3559-5p	UGACAGACUUAGUACUACAUGA	experimental		rno-miR-3559-5p	mature miRNA	standard	MIMAT0017827	rno-miR-3559-5p
691	rno-miR-3560	CAAAUCCUUGCCCGGGUGCAUU	experimental		rno-miR-3560	mature miRNA	standard	MIMAT0017829	rno-miR-3560
692	rno-miR-3561-3p	UAUCCAGGGUAGACACUCAGA	experimental		rno-miR-3561-3p	mature miRNA	standard	MIMAT0017831	rno-miR-3561-3p
693	rno-miR-3561-5p	ACUGUGUCAAUCCAGGGUAGA	experimental		rno-miR-3561-5p	mature miRNA	standard	MIMAT0017830	rno-miR-3561-5p
694	rno-miR-3562	UUGGGGCAGUGGCUGGAUGGGA	experimental		rno-miR-3562	mature miRNA	standard	MIMAT0017832	rno-miR-3562
695	rno-miR-3564	UGGGAAAUGCAAAGAGGGAAG	experimental		rno-miR-3564	mature miRNA	standard	MIMAT0017837	rno-miR-3564
696	rno-miR-3566	CUGCCUAACAAUGAACUACC	experimental		rno-miR-3566	mature miRNA	standard	MIMAT0017841	rno-miR-3566
697	rno-miR-3568	UGUUCUUCCCGUGCAGAAGCAG	experimental		rno-miR-3568	mature miRNA	standard	MIMAT0017848	rno-miR-3568
698	rno-miR-3569	GGAGGACAGCAGACUCAGGUC	experimental		rno-miR-3569	mature miRNA	standard	MIMAT0017849	rno-miR-3569
699	rno-miR-3570	GGUACAAUCAACGGUCGAUGGU	experimental		rno-miR-3570	mature miRNA	standard	MIMAT0017850	rno-miR-3570
700	rno-miR-3571	UACACACUUCUUUACAUUCCAUA	experimental		rno-miR-3571	mature miRNA	standard	MIMAT0017851	rno-miR-3571
701	rno-miR-3572	UUACACUUGCCCUUUUUUCCCCAG	experimental		rno-miR-3572	mature miRNA	standard	MIMAT0017853	rno-miR-3572
702	rno-miR-3573-3p	UUCCUAACUCUGCCCCCUCCCAU	experimental		rno-miR-3573-3p	mature miRNA	standard	MIMAT0017857	rno-miR-3573-3p
703	rno-miR-3573-5p	UGAGGGGCAGUGAUAGAAAGGA	experimental		rno-miR-3573-5p	mature miRNA	standard	MIMAT0017856	rno-miR-3573-5p
704	rno-miR-3574	UCAGCCGCUGUCACACGCACAG	experimental		rno-miR-3574	mature miRNA	standard	MIMAT0017860	rno-miR-3574
705	rno-miR-3575	ACUGCUGGGUAAGACGAG	experimental		rno-miR-3575	mature miRNA	standard	MIMAT0017861	rno-miR-3575
706	rno-miR-3576	ACACACCAAGGAUAAUUUCUCC	experimental		rno-miR-3576	mature miRNA	standard	MIMAT0017862	rno-miR-3576
707	rno-miR-3577	UCUGUCCCUCUUGGCCCUUAG	experimental		rno-miR-3577	mature miRNA	standard	MIMAT0017863	rno-miR-3577
708	rno-miR-3578	GCGAAUAUAACACGGUCGAUCU	experimental		rno-miR-3578	mature miRNA	standard	MIMAT0017866	rno-miR-3578
709	rno-miR-3579	GCGCAUGUUCUAUGGUCAACCA	experimental		rno-miR-3579	mature miRNA	standard	MIMAT0017867	rno-miR-3579
710	rno-miR-3580-3p	UGACUAGGGUAGUAUGAGUAGA	experimental		rno-miR-3580-3p	mature miRNA	standard	MIMAT0017869	rno-miR-3580-3p
711	rno-miR-3580-5p	UGCUUGUACUUAUUCUGGUGAC	experimental		rno-miR-3580-5p	mature miRNA	standard	MIMAT0017868	rno-miR-3580-5p
712	rno-miR-3583-3p	CCUGACUUCUCUCUUCAUGCAG	experimental		rno-miR-3583-3p	mature miRNA	standard	MIMAT0017874	rno-miR-3583-3p
713	rno-miR-3583-5p	AGCAUGAAGAGUUCAGAUCACGUU	experimental		rno-miR-3583-5p	mature miRNA	standard	MIMAT0017873	rno-miR-3583-5p
714	rno-miR-3584-3p	GCCCGCAUCUCUGGAUCCC	experimental		rno-miR-3584-3p	mature miRNA	standard	MIMAT0017876	rno-miR-3584-3p
715	rno-miR-3584-5p	GGGAGGAGUCCAGGAGGC	experimental		rno-miR-3584-5p	mature miRNA	standard	MIMAT0017875	rno-miR-3584-5p
716	rno-miR-3585-3p	UGAACGGCCCUUGUUGUGA	experimental		rno-miR-3585-3p	mature miRNA	standard	MIMAT0017879	rno-miR-3585-3p
717	rno-miR-3585-5p	UUCACAAGAAGGUGUCUUUCAU	experimental		rno-miR-3585-5p	mature miRNA	standard	MIMAT0017878	rno-miR-3585-5p
718	rno-miR-3586-3p	AUACUAGACUGUGAGCUCCUCGA	experimental		rno-miR-3586-3p	mature miRNA	standard	MIMAT0017881	rno-miR-3586-3p
719	rno-miR-3586-5p	UCCCUGUCCUCAAGGAG	experimental		rno-miR-3586-5p	mature miRNA	standard	MIMAT0017880	rno-miR-3586-5p
720	rno-miR-3587	AACACUGAUUUCAAAUGGUGC	experimental		rno-miR-3587	mature miRNA	standard	MIMAT0017883	rno-miR-3587
721	rno-miR-3588	UCACAAGUUAGGGUCUCAGGGA	experimental		rno-miR-3588	mature miRNA	standard	MIMAT0017887	rno-miR-3588
722	rno-miR-3589	GAGGAAACCAGCAAGUGUUGAC	experimental		rno-miR-3589	mature miRNA	standard	MIMAT0017888	rno-miR-3589
723	rno-miR-3590-3p	UAGCACAAUGUGAAAAGAGCUC	experimental		rno-miR-3590-3p	mature miRNA	standard	MIMAT0017890	rno-miR-3590-3p
724	rno-miR-3590-5p	UGCCCUUUUAACAUUGCACUG	experimental		rno-miR-3590-5p	mature miRNA	standard	MIMAT0017889	rno-miR-3590-5p
725	rno-miR-3591	AACACCAUUGUCACACUCCA	experimental		rno-miR-3591	mature miRNA	standard	MIMAT0017893	rno-miR-3591
726	rno-miR-3592	AAGUGUUGUCCGUGAAUGAUU	experimental		rno-miR-3592	mature miRNA	standard	MIMAT0017895	rno-miR-3592
727	rno-miR-3593-3p	CUUCAACCUUAAGGGGGCCUCA	experimental		rno-miR-3593-3p	mature miRNA	standard	MIMAT0017897	rno-miR-3593-3p
728	rno-miR-3593-5p	UGGCCUCCGCAGGGUUGAAGCU	experimental		rno-miR-3593-5p	mature miRNA	standard	MIMAT0017896	rno-miR-3593-5p
729	rno-miR-3594-3p	CACACCGCCUCUGCCCGCUAGU	experimental		rno-miR-3594-3p	mature miRNA	standard	MIMAT0017899	rno-miR-3594-3p
730	rno-miR-3594-5p	CCCAGGGCAGAGCAGUGUGAA	experimental		rno-miR-3594-5p	mature miRNA	standard	MIMAT0017898	rno-miR-3594-5p
731	rno-miR-3595	GUGGAUUUUCCUCUACGAU	experimental		rno-miR-3595	mature miRNA	standard	MIMAT0017903	rno-miR-3595
732	rno-miR-3596a	AACUAUACAACCUACUACCUCA	experimental		rno-miR-3596a	mature miRNA	standard	MIMAT0017886	rno-miR-3596a
733	rno-miR-3596b	AACUAUGCAACCUACUACCU	experimental		rno-miR-3596b	mature miRNA	standard	MIMAT0017871	rno-miR-3596b
734	rno-miR-3596c	ACUAUACAACCUCCUACCUCA	experimental		rno-miR-3596c	mature miRNA	standard	MIMAT0017877	rno-miR-3596c
735	rno-miR-3596d	CUAUACAAUCUACUACCUCA	experimental		rno-miR-3596d	mature miRNA	standard	MIMAT0017823	rno-miR-3596d
736	rno-miR-5132-3p	CCUGAUGUUCCCCGUCCCGCAGC	experimental		rno-miR-5132-3p	mature miRNA	standard	MIMAT0035751	rno-miR-5132-3p
737	rno-miR-5132-5p	CGUGGGGCGGUGGACCCAGGCU	experimental		rno-miR-5132-5p	mature miRNA	standard	MIMAT0035750	rno-miR-5132-5p
738	rno-miR-6215	UUUAGGGUUGCAGAGCCAGG	experimental		rno-miR-6215	mature miRNA	standard	MIMAT0024854	rno-miR-6215
739	rno-miR-6216	GAUACACAGAGGCAGGAGGAGAA	experimental		rno-miR-6216	mature miRNA	standard	MIMAT0024856	rno-miR-6216
740	rno-miR-6314	AGGCACUGACAGAUCUGAUGGU	experimental		rno-miR-6314	mature miRNA	standard	MIMAT0025047	rno-miR-6314
741	rno-miR-6315	UCUGGACAGGACAGGCCCUGAGC	experimental		rno-miR-6315	mature miRNA	standard	MIMAT0025050	rno-miR-6315
742	rno-miR-6316	CAUGUCUGUCUCUGUGGCACACA	experimental		rno-miR-6316	mature miRNA	standard	MIMAT0025053	rno-miR-6316
743	rno-miR-6317	GUGAACCUGAGAGAAAGGCUC	experimental		rno-miR-6317	mature miRNA	standard	MIMAT0025054	rno-miR-6317
744	rno-miR-6318	CUGCCUGGCGCAGGGCCUGUAG	experimental		rno-miR-6318	mature miRNA	standard	MIMAT0025055	rno-miR-6318
745	rno-miR-6319	UCAUUCUCGCUGCUCUGGAGU	experimental		rno-miR-6319	mature miRNA	standard	MIMAT0025056	rno-miR-6319
746	rno-miR-6320	UGAACAUGCUUGUAAUCUCAGCA	experimental		rno-miR-6320	mature miRNA	standard	MIMAT0025058	rno-miR-6320
747	rno-miR-6321	UACUGCAGUGAGUUCUAUGAAGC	experimental		rno-miR-6321	mature miRNA	standard	MIMAT0025059	rno-miR-6321
748	rno-miR-6322	UGUCUGUACCACAUGGCACGGU	experimental		rno-miR-6322	mature miRNA	standard	MIMAT0025061	rno-miR-6322
749	rno-miR-6323	UGGAACUCCAUCUCUGGUCUGUGCA	experimental		rno-miR-6323	mature miRNA	standard	MIMAT0025062	rno-miR-6323
750	rno-miR-6324	UCAGUAGGCCAGACAGCAAGCAC	experimental		rno-miR-6324	mature miRNA	standard	MIMAT0025063	rno-miR-6324
751	rno-miR-6325	AAAGUCAGACAGAGACUCUGCAG	experimental		rno-miR-6325	mature miRNA	standard	MIMAT0025064	rno-miR-6325
752	rno-miR-6326	CUGGUCUGUAAAGGGACACAGCA	experimental		rno-miR-6326	mature miRNA	standard	MIMAT0025065	rno-miR-6326
753	rno-miR-6327	CGGACUGUAGAUCCAUCUC	experimental		rno-miR-6327	mature miRNA	standard	MIMAT0025066	rno-miR-6327
754	rno-miR-6328	AGGCCUGCUCUGAGCCCCCGC	experimental		rno-miR-6328	mature miRNA	standard	MIMAT0025067	rno-miR-6328
755	rno-miR-6329	AAUGUGACUCAGCUAUCUGAACA	experimental		rno-miR-6329	mature miRNA	standard	MIMAT0025068	rno-miR-6329
756	rno-miR-6330	UAUAAUGACCAGAUCUGGGUCA	experimental		rno-miR-6330	mature miRNA	standard	MIMAT0025069	rno-miR-6330
757	rno-miR-6331	CUUUGGUGGCUUAGUUCUUUGUGC	experimental		rno-miR-6331	mature miRNA	standard	MIMAT0025070	rno-miR-6331
758	rno-miR-6332	CGCAGGGACUGCAAGGAGCCGCA	experimental		rno-miR-6332	mature miRNA	standard	MIMAT0025073	rno-miR-6332
759	rno-miR-6333	UAGGCUGGACUUGAACAGCCCGC	experimental		rno-miR-6333	mature miRNA	standard	MIMAT0025074	rno-miR-6333
760	rno-miR-6334	CCAGGCUCUCCCAGCUGCCGGC	experimental		rno-miR-6334	mature miRNA	standard	MIMAT0025075	rno-miR-6334
761	rno-miR-7578	CGUGGCUCGUCUUCUGCCUCAGA	experimental		rno-miR-7578	mature miRNA	standard	MIMAT0029579	rno-miR-7578
762	BKG0		control	control_empty		LC Internal Use	control
763	PUC2PM		control	control_spike_calibration		LC Internal Use	control
764	PUC2MM		control	control_spike_calibration		LC Internal Use	control
765	a-PUC2PM		control	control_spike_calibration		LC Internal Use	control
766	a-PUC2MM2d		control	control_spike_calibration		LC Internal Use	control
767	PUC2PM-20B		control	control_spike_calibration		LC Internal Use	control
768	PUC2MM-20B		control	control_spike_calibration		LC Internal Use	control
769	a2-PUC2PM-20B		control	control_spike_calibration		LC Internal Use	control
770	a2-PUC2MM-20B		control	control_spike_calibration		LC Internal Use	control
771	a3-PUC2PM-20B		control	control_spike_calibration		LC Internal Use	control
772	a3-PUC2MM-20B		control	control_spike_calibration		LC Internal Use	control
773	Ctr01-3P		control	control_spike_calibration		LC Internal Use	control
774	Ctr01-3M05		control	control_spike_calibration		LC Internal Use	control
775	Ctr01-3M10		control	control_spike_calibration		LC Internal Use	control
776	Ctr02-3P		control	control_spike_calibration		LC Internal Use	control
777	Ctr02-3M05		control	control_spike_calibration		LC Internal Use	control
778	Ctr02-3M10		control	control_spike_calibration		LC Internal Use	control
779	Ctr03-3P		control	control_spike_calibration		LC Internal Use	control
780	Ctr03-3M05		control	control_spike_calibration		LC Internal Use	control
781	Ctr03-3M10		control	control_spike_calibration		LC Internal Use	control
782	Ctr04-3P		control	control_spike_calibration		LC Internal Use	control
783	Ctr04-3M05		control	control_spike_calibration		LC Internal Use	control
784	Ctr04-3M10		control	control_spike_calibration		LC Internal Use	control
785	Ctr05-3P		control	control_spike_calibration		LC Internal Use	control
786	Ctr05-3M05		control	control_spike_calibration		LC Internal Use	control
787	Ctr05-3M10		control	control_spike_calibration		LC Internal Use	control
788	Ctr06-3P		control	control_spike_calibration		LC Internal Use	control
789	Ctr06-3M05		control	control_spike_calibration		LC Internal Use	control
790	Ctr06-3M10		control	control_spike_calibration		LC Internal Use	control
791	Ctr07-3P		control	control_spike_calibration		LC Internal Use	control
792	Ctr07-3M05		control	control_spike_calibration		LC Internal Use	control
793	Ctr07-3M10		control	control_spike_calibration		LC Internal Use	control
794	Ctr08-3P		control	control_spike_calibration		LC Internal Use	control
795	Ctr08-3M05		control	control_spike_calibration		LC Internal Use	control
796	Ctr08-3M10		control	control_spike_calibration		LC Internal Use	control
797	Ctr09-3P		control	control_spike_calibration		LC Internal Use	control
798	Ctr09-3M05		control	control_spike_calibration		LC Internal Use	control
799	Ctr09-3M10		control	control_spike_calibration		LC Internal Use	control
800	Ctr10-3P		control	control_spike_calibration		LC Internal Use	control
801	Ctr10-3M05		control	control_spike_calibration		LC Internal Use	control
802	Ctr10-3M10		control	control_spike_calibration		LC Internal Use	control
803	Ctr11-3P		control	control_spike_calibration		LC Internal Use	control
804	Ctr11-3M05		control	control_spike_calibration		LC Internal Use	control
805	Ctr11-3M10		control	control_spike_calibration		LC Internal Use	control
806	rno-5S-b1	AAGCAGGGUCGGGCCUGGUUAG	control	control_biosequence		LC Internal Use	control
807	rno-5S-b2	GGGCCUGGUUAGUACUUGGAUG	control	control_biosequence		LC Internal Use	control
808	rno-5S-b3	AGUACUUGGAUGGGAGACCGCC	control	control_biosequence		LC Internal Use	control
809	rno-5S-b4	UGGGAGACCGCCUGGGAAUACC	control	control_biosequence		LC Internal Use	control
810	rno-5S-b5	CCUGGGAAUACCGGGUGCUGUA	control	control_biosequence		LC Internal Use	control
811	rno-5S-b6	AUACCGGGUGCUGUAGGCUUUU	control	control_biosequence		LC Internal Use	control

## Sheet: Array Layout
ChipVersion=G1.2		LayoutFormat=5
Block=1
R\C	C1	C2	C3	C4	C5	C6	C7	C8	C9	C10	C11	C12	C13	C14	C15	C16	C17	C18	C19	C20	C21	C22	C23	C24	C25	C26	C27	C28	C29	C30	C31
R001	BKG0										BKG0										BKG0										BKG0	R001
R002	PUC2PM										PUC2PM										PUC2PM										PUC2PM	R002
R003	PUC2MM										PUC2MM										PUC2MM										PUC2MM	R003
R004	BKG0										BKG0										BKG0										BKG0	R004
R005	PUC2PM-20B										PUC2PM-20B										PUC2PM-20B										PUC2PM-20B	R005
R006	PUC2MM-20B										PUC2MM-20B										PUC2MM-20B										PUC2MM-20B	R006
R007	a2-PUC2PM-20B	rno-let-7a-1-3p	rno-miR-135b-3p	rno-miR-1896	rno-miR-218a-2-3p	rno-miR-3099	rno-miR-3546	rno-miR-377-5p	rno-miR-496-5p	rno-miR-672-5p	a2-PUC2PM-20B	rno-let-7a-1-3p	rno-miR-135b-3p	rno-miR-1896	rno-miR-218a-2-3p	rno-miR-3099	rno-miR-3546	rno-miR-377-5p	rno-miR-496-5p	rno-miR-672-5p	a2-PUC2PM-20B	rno-let-7a-1-3p	rno-miR-135b-3p	rno-miR-1896	rno-miR-218a-2-3p	rno-miR-3099	rno-miR-3546	rno-miR-377-5p	rno-miR-496-5p	rno-miR-672-5p	a2-PUC2PM-20B	R007
R008	a2-PUC2MM-20B	rno-let-7a-2-3p	rno-miR-135b-5p	rno-miR-18a-3p	rno-miR-218a-5p	rno-miR-30a-3p	rno-miR-3547	rno-miR-378a-3p	rno-miR-497-3p	rno-miR-673-3p	a2-PUC2MM-20B	rno-let-7a-2-3p	rno-miR-135b-5p	rno-miR-18a-3p	rno-miR-218a-5p	rno-miR-30a-3p	rno-miR-3547	rno-miR-378a-3p	rno-miR-497-3p	rno-miR-673-3p	a2-PUC2MM-20B	rno-let-7a-2-3p	rno-miR-135b-5p	rno-miR-18a-3p	rno-miR-218a-5p	rno-miR-30a-3p	rno-miR-3547	rno-miR-378a-3p	rno-miR-497-3p	rno-miR-673-3p	a2-PUC2MM-20B	R008
R009	a3-PUC2PM-20B	rno-let-7a-5p	rno-miR-136-3p	rno-miR-18a-5p	rno-miR-218b	rno-miR-30a-5p	rno-miR-3548	rno-miR-378a-5p	rno-miR-497-5p	rno-miR-673-5p	a3-PUC2PM-20B	rno-let-7a-5p	rno-miR-136-3p	rno-miR-18a-5p	rno-miR-218b	rno-miR-30a-5p	rno-miR-3548	rno-miR-378a-5p	rno-miR-497-5p	rno-miR-673-5p	a3-PUC2PM-20B	rno-let-7a-5p	rno-miR-136-3p	rno-miR-18a-5p	rno-miR-218b	rno-miR-30a-5p	rno-miR-3548	rno-miR-378a-5p	rno-miR-497-5p	rno-miR-673-5p	a3-PUC2PM-20B	R009
R010	a3-PUC2MM-20B	rno-let-7b-3p	rno-miR-136-5p	rno-miR-190a-3p	rno-miR-219a-1-3p	rno-miR-30b-3p	rno-miR-3549	rno-miR-378b	rno-miR-499-3p	rno-miR-674-3p	a3-PUC2MM-20B	rno-let-7b-3p	rno-miR-136-5p	rno-miR-190a-3p	rno-miR-219a-1-3p	rno-miR-30b-3p	rno-miR-3549	rno-miR-378b	rno-miR-499-3p	rno-miR-674-3p	a3-PUC2MM-20B	rno-let-7b-3p	rno-miR-136-5p	rno-miR-190a-3p	rno-miR-219a-1-3p	rno-miR-30b-3p	rno-miR-3549	rno-miR-378b	rno-miR-499-3p	rno-miR-674-3p	a3-PUC2MM-20B	R010
R011		rno-let-7b-5p	rno-miR-137-3p	rno-miR-190a-5p	rno-miR-219a-2-3p	rno-miR-30b-5p	rno-miR-3550	rno-miR-379-3p	rno-miR-499-5p	rno-miR-674-5p		rno-let-7b-5p	rno-miR-137-3p	rno-miR-190a-5p	rno-miR-219a-2-3p	rno-miR-30b-5p	rno-miR-3550	rno-miR-379-3p	rno-miR-499-5p	rno-miR-674-5p		rno-let-7b-5p	rno-miR-137-3p	rno-miR-190a-5p	rno-miR-219a-2-3p	rno-miR-30b-5p	rno-miR-3550	rno-miR-379-3p	rno-miR-499-5p	rno-miR-674-5p		R011
R012		rno-let-7c-1-3p	rno-miR-137-5p	rno-miR-190b-3p	rno-miR-219a-5p	rno-miR-30c-1-3p	rno-miR-3551-3p	rno-miR-379-5p	rno-miR-500-3p	rno-miR-675-3p		rno-let-7c-1-3p	rno-miR-137-5p	rno-miR-190b-3p	rno-miR-219a-5p	rno-miR-30c-1-3p	rno-miR-3551-3p	rno-miR-379-5p	rno-miR-500-3p	rno-miR-675-3p		rno-let-7c-1-3p	rno-miR-137-5p	rno-miR-190b-3p	rno-miR-219a-5p	rno-miR-30c-1-3p	rno-miR-3551-3p	rno-miR-379-5p	rno-miR-500-3p	rno-miR-675-3p		R012
R013		rno-let-7c-5p	rno-miR-138-1-3p	rno-miR-190b-5p	rno-miR-219b	rno-miR-30c-2-3p	rno-miR-3551-5p	rno-miR-380-3p	rno-miR-500-5p	rno-miR-675-5p		rno-let-7c-5p	rno-miR-138-1-3p	rno-miR-190b-5p	rno-miR-219b	rno-miR-30c-2-3p	rno-miR-3551-5p	rno-miR-380-3p	rno-miR-500-5p	rno-miR-675-5p		rno-let-7c-5p	rno-miR-138-1-3p	rno-miR-190b-5p	rno-miR-219b	rno-miR-30c-2-3p	rno-miR-3551-5p	rno-miR-380-3p	rno-miR-500-5p	rno-miR-675-5p		R013
R014		rno-let-7d-3p	rno-miR-138-2-3p	rno-miR-1912-3p	rno-miR-221-3p	rno-miR-30c-5p	rno-miR-3552	rno-miR-380-5p	rno-miR-501-3p	rno-miR-676		rno-let-7d-3p	rno-miR-138-2-3p	rno-miR-1912-3p	rno-miR-221-3p	rno-miR-30c-5p	rno-miR-3552	rno-miR-380-5p	rno-miR-501-3p	rno-miR-676		rno-let-7d-3p	rno-miR-138-2-3p	rno-miR-1912-3p	rno-miR-221-3p	rno-miR-30c-5p	rno-miR-3552	rno-miR-380-5p	rno-miR-501-3p	rno-miR-676		R014
R015	rno-5S-b1	rno-let-7d-5p	rno-miR-138-5p	rno-miR-1912-5p	rno-miR-221-5p	rno-miR-30d-3p	rno-miR-3553	rno-miR-381-3p	rno-miR-501-5p	rno-miR-678	rno-5S-b1	rno-let-7d-5p	rno-miR-138-5p	rno-miR-1912-5p	rno-miR-221-5p	rno-miR-30d-3p	rno-miR-3553	rno-miR-381-3p	rno-miR-501-5p	rno-miR-678	rno-5S-b1	rno-let-7d-5p	rno-miR-138-5p	rno-miR-1912-5p	rno-miR-221-5p	rno-miR-30d-3p	rno-miR-3553	rno-miR-381-3p	rno-miR-501-5p	rno-miR-678	rno-5S-b1	R015
R016	rno-5S-b2	rno-let-7e-3p	rno-miR-139-3p	rno-miR-191a-3p	rno-miR-222-3p	rno-miR-30d-5p	rno-miR-3556a	rno-miR-381-5p	rno-miR-503-3p	rno-miR-679	rno-5S-b2	rno-let-7e-3p	rno-miR-139-3p	rno-miR-191a-3p	rno-miR-222-3p	rno-miR-30d-5p	rno-miR-3556a	rno-miR-381-5p	rno-miR-503-3p	rno-miR-679	rno-5S-b2	rno-let-7e-3p	rno-miR-139-3p	rno-miR-191a-3p	rno-miR-222-3p	rno-miR-30d-5p	rno-miR-3556a	rno-miR-381-5p	rno-miR-503-3p	rno-miR-679	rno-5S-b2	R016
R017	rno-5S-b3	rno-let-7e-5p	rno-miR-139-5p	rno-miR-191a-5p	rno-miR-222-5p	rno-miR-30e-3p	rno-miR-3556b	rno-miR-382-3p	rno-miR-503-5p	rno-miR-702-3p	rno-5S-b3	rno-let-7e-5p	rno-miR-139-5p	rno-miR-191a-5p	rno-miR-222-5p	rno-miR-30e-3p	rno-miR-3556b	rno-miR-382-3p	rno-miR-503-5p	rno-miR-702-3p	rno-5S-b3	rno-let-7e-5p	rno-miR-139-5p	rno-miR-191a-5p	rno-miR-222-5p	rno-miR-30e-3p	rno-miR-3556b	rno-miR-382-3p	rno-miR-503-5p	rno-miR-702-3p	rno-5S-b3	R017
R018	rno-5S-b4	rno-let-7f-1-3p	rno-miR-1-3p	rno-miR-191b	rno-miR-223-3p	rno-miR-30e-5p	rno-miR-3557-3p	rno-miR-382-5p	rno-miR-504	rno-miR-702-5p	rno-5S-b4	rno-let-7f-1-3p	rno-miR-1-3p	rno-miR-191b	rno-miR-223-3p	rno-miR-30e-5p	rno-miR-3557-3p	rno-miR-382-5p	rno-miR-504	rno-miR-702-5p	rno-5S-b4	rno-let-7f-1-3p	rno-miR-1-3p	rno-miR-191b	rno-miR-223-3p	rno-miR-30e-5p	rno-miR-3557-3p	rno-miR-382-5p	rno-miR-504	rno-miR-702-5p	rno-5S-b4	R018
R019	rno-5S-b5	rno-let-7f-2-3p	rno-miR-140-3p	rno-miR-192-3p	rno-miR-223-5p	rno-miR-3102	rno-miR-3557-5p	rno-miR-383-3p	rno-miR-505-3p	rno-miR-708-3p	rno-5S-b5	rno-let-7f-2-3p	rno-miR-140-3p	rno-miR-192-3p	rno-miR-223-5p	rno-miR-3102	rno-miR-3557-5p	rno-miR-383-3p	rno-miR-505-3p	rno-miR-708-3p	rno-5S-b5	rno-let-7f-2-3p	rno-miR-140-3p	rno-miR-192-3p	rno-miR-223-5p	rno-miR-3102	rno-miR-3557-5p	rno-miR-383-3p	rno-miR-505-3p	rno-miR-708-3p	rno-5S-b5	R019
R020	rno-5S-b6	rno-let-7f-5p	rno-miR-140-5p	rno-miR-192-5p	rno-miR-22-3p	rno-miR-3120	rno-miR-3558-3p	rno-miR-383-5p	rno-miR-505-5p	rno-miR-708-5p	rno-5S-b6	rno-let-7f-5p	rno-miR-140-5p	rno-miR-192-5p	rno-miR-22-3p	rno-miR-3120	rno-miR-3558-3p	rno-miR-383-5p	rno-miR-505-5p	rno-miR-708-5p	rno-5S-b6	rno-let-7f-5p	rno-miR-140-5p	rno-miR-192-5p	rno-miR-22-3p	rno-miR-3120	rno-miR-3558-3p	rno-miR-383-5p	rno-miR-505-5p	rno-miR-708-5p	rno-5S-b6	R020
R021		rno-let-7g-3p	rno-miR-141-3p	rno-miR-193a-3p	rno-miR-224-3p	rno-miR-31a-3p	rno-miR-3558-5p	rno-miR-384-3p	rno-miR-509-3p	rno-miR-711		rno-let-7g-3p	rno-miR-141-3p	rno-miR-193a-3p	rno-miR-224-3p	rno-miR-31a-3p	rno-miR-3558-5p	rno-miR-384-3p	rno-miR-509-3p	rno-miR-711		rno-let-7g-3p	rno-miR-141-3p	rno-miR-193a-3p	rno-miR-224-3p	rno-miR-31a-3p	rno-miR-3558-5p	rno-miR-384-3p	rno-miR-509-3p	rno-miR-711		R021
R022		rno-let-7g-5p	rno-miR-141-5p	rno-miR-193a-5p	rno-miR-224-5p	rno-miR-31a-5p	rno-miR-3559-3p	rno-miR-384-5p	rno-miR-509-5p	rno-miR-741-3p		rno-let-7g-5p	rno-miR-141-5p	rno-miR-193a-5p	rno-miR-224-5p	rno-miR-31a-5p	rno-miR-3559-3p	rno-miR-384-5p	rno-miR-509-5p	rno-miR-741-3p		rno-let-7g-5p	rno-miR-141-5p	rno-miR-193a-5p	rno-miR-224-5p	rno-miR-31a-5p	rno-miR-3559-3p	rno-miR-384-5p	rno-miR-509-5p	rno-miR-741-3p		R022
R023		rno-let-7i-3p	rno-miR-142-3p	rno-miR-193b-3p	rno-miR-22-5p	rno-miR-31b	rno-miR-3559-5p	rno-miR-409a-3p	rno-miR-511-3p	rno-miR-741-5p		rno-let-7i-3p	rno-miR-142-3p	rno-miR-193b-3p	rno-miR-22-5p	rno-miR-31b	rno-miR-3559-5p	rno-miR-409a-3p	rno-miR-511-3p	rno-miR-741-5p		rno-let-7i-3p	rno-miR-142-3p	rno-miR-193b-3p	rno-miR-22-5p	rno-miR-31b	rno-miR-3559-5p	rno-miR-409a-3p	rno-miR-511-3p	rno-miR-741-5p		R023
R024		rno-let-7i-5p	rno-miR-142-5p	rno-miR-193b-5p	rno-miR-23a-3p	rno-miR-320-3p	rno-miR-3560	rno-miR-409a-5p	rno-miR-511-5p	rno-miR-742-3p		rno-let-7i-5p	rno-miR-142-5p	rno-miR-193b-5p	rno-miR-23a-3p	rno-miR-320-3p	rno-miR-3560	rno-miR-409a-5p	rno-miR-511-5p	rno-miR-742-3p		rno-let-7i-5p	rno-miR-142-5p	rno-miR-193b-5p	rno-miR-23a-3p	rno-miR-320-3p	rno-miR-3560	rno-miR-409a-5p	rno-miR-511-5p	rno-miR-742-3p		R024
R025		rno-miR-100-3p	rno-miR-143-3p	rno-miR-194-3p	rno-miR-23a-5p	rno-miR-320-5p	rno-miR-3561-3p	rno-miR-409b	rno-miR-5132-3p	rno-miR-742-5p		rno-miR-100-3p	rno-miR-143-3p	rno-miR-194-3p	rno-miR-23a-5p	rno-miR-320-5p	rno-miR-3561-3p	rno-miR-409b	rno-miR-5132-3p	rno-miR-742-5p		rno-miR-100-3p	rno-miR-143-3p	rno-miR-194-3p	rno-miR-23a-5p	rno-miR-320-5p	rno-miR-3561-3p	rno-miR-409b	rno-miR-5132-3p	rno-miR-742-5p		R025
R026		rno-miR-100-5p	rno-miR-143-5p	rno-miR-194-5p	rno-miR-23b-3p	rno-miR-322-3p	rno-miR-3561-5p	rno-miR-410-3p	rno-miR-5132-5p	rno-miR-743a-3p		rno-miR-100-5p	rno-miR-143-5p	rno-miR-194-5p	rno-miR-23b-3p	rno-miR-322-3p	rno-miR-3561-5p	rno-miR-410-3p	rno-miR-5132-5p	rno-miR-743a-3p		rno-miR-100-5p	rno-miR-143-5p	rno-miR-194-5p	rno-miR-23b-3p	rno-miR-322-3p	rno-miR-3561-5p	rno-miR-410-3p	rno-miR-5132-5p	rno-miR-743a-3p		R026
R027		rno-miR-101a-3p	rno-miR-144-3p	rno-miR-1949	rno-miR-23b-5p	rno-miR-322-5p	rno-miR-3562	rno-miR-410-5p	rno-miR-532-3p	rno-miR-743a-5p		rno-miR-101a-3p	rno-miR-144-3p	rno-miR-1949	rno-miR-23b-5p	rno-miR-322-5p	rno-miR-3562	rno-miR-410-5p	rno-miR-532-3p	rno-miR-743a-5p		rno-miR-101a-3p	rno-miR-144-3p	rno-miR-1949	rno-miR-23b-5p	rno-miR-322-5p	rno-miR-3562	rno-miR-410-5p	rno-miR-532-3p	rno-miR-743a-5p		R027
R028		rno-miR-101a-5p	rno-miR-144-5p	rno-miR-195-3p	rno-miR-24-1-5p	rno-miR-323-3p	rno-miR-3564	rno-miR-411-3p	rno-miR-532-5p	rno-miR-743b-3p		rno-miR-101a-5p	rno-miR-144-5p	rno-miR-195-3p	rno-miR-24-1-5p	rno-miR-323-3p	rno-miR-3564	rno-miR-411-3p	rno-miR-532-5p	rno-miR-743b-3p		rno-miR-101a-5p	rno-miR-144-5p	rno-miR-195-3p	rno-miR-24-1-5p	rno-miR-323-3p	rno-miR-3564	rno-miR-411-3p	rno-miR-532-5p	rno-miR-743b-3p		R028
R029		rno-miR-101b-3p	rno-miR-145-3p	rno-miR-195-5p	rno-miR-24-2-5p	rno-miR-323-5p	rno-miR-3566	rno-miR-411-5p	rno-miR-539-3p	rno-miR-743b-5p		rno-miR-101b-3p	rno-miR-145-3p	rno-miR-195-5p	rno-miR-24-2-5p	rno-miR-323-5p	rno-miR-3566	rno-miR-411-5p	rno-miR-539-3p	rno-miR-743b-5p		rno-miR-101b-3p	rno-miR-145-3p	rno-miR-195-5p	rno-miR-24-2-5p	rno-miR-323-5p	rno-miR-3566	rno-miR-411-5p	rno-miR-539-3p	rno-miR-743b-5p		R029
R030		rno-miR-101b-5p	rno-miR-145-5p	rno-miR-1956-3p	rno-miR-24-3p	rno-miR-32-3p	rno-miR-3568	rno-miR-412-3p	rno-miR-539-5p	rno-miR-7578		rno-miR-101b-5p	rno-miR-145-5p	rno-miR-1956-3p	rno-miR-24-3p	rno-miR-32-3p	rno-miR-3568	rno-miR-412-3p	rno-miR-539-5p	rno-miR-7578		rno-miR-101b-5p	rno-miR-145-5p	rno-miR-1956-3p	rno-miR-24-3p	rno-miR-32-3p	rno-miR-3568	rno-miR-412-3p	rno-miR-539-5p	rno-miR-7578		R030
R031		rno-miR-103-1-5p	rno-miR-146a-3p	rno-miR-1956-5p	rno-miR-25-3p	rno-miR-324-3p	rno-miR-3569	rno-miR-412-5p	rno-miR-540-3p	rno-miR-758-3p		rno-miR-103-1-5p	rno-miR-146a-3p	rno-miR-1956-5p	rno-miR-25-3p	rno-miR-324-3p	rno-miR-3569	rno-miR-412-5p	rno-miR-540-3p	rno-miR-758-3p		rno-miR-103-1-5p	rno-miR-146a-3p	rno-miR-1956-5p	rno-miR-25-3p	rno-miR-324-3p	rno-miR-3569	rno-miR-412-5p	rno-miR-540-3p	rno-miR-758-3p		R031
R032		rno-miR-103-2-5p	rno-miR-146a-5p	rno-miR-196a-3p	rno-miR-25-5p	rno-miR-324-5p	rno-miR-3570	rno-miR-421-3p	rno-miR-540-5p	rno-miR-758-5p		rno-miR-103-2-5p	rno-miR-146a-5p	rno-miR-196a-3p	rno-miR-25-5p	rno-miR-324-5p	rno-miR-3570	rno-miR-421-3p	rno-miR-540-5p	rno-miR-758-5p		rno-miR-103-2-5p	rno-miR-146a-5p	rno-miR-196a-3p	rno-miR-25-5p	rno-miR-324-5p	rno-miR-3570	rno-miR-421-3p	rno-miR-540-5p	rno-miR-758-5p		R032
R033		rno-miR-103-3p	rno-miR-146b-3p	rno-miR-196a-5p	rno-miR-26a-3p	rno-miR-325-3p	rno-miR-3571	rno-miR-421-5p	rno-miR-541-3p	rno-miR-759		rno-miR-103-3p	rno-miR-146b-3p	rno-miR-196a-5p	rno-miR-26a-3p	rno-miR-325-3p	rno-miR-3571	rno-miR-421-5p	rno-miR-541-3p	rno-miR-759		rno-miR-103-3p	rno-miR-146b-3p	rno-miR-196a-5p	rno-miR-26a-3p	rno-miR-325-3p	rno-miR-3571	rno-miR-421-5p	rno-miR-541-3p	rno-miR-759		R033
R034		rno-miR-105	rno-miR-146b-5p	rno-miR-196b-3p	rno-miR-26a-5p	rno-miR-325-5p	rno-miR-3572	rno-miR-423-3p	rno-miR-541-5p	rno-miR-760-3p		rno-miR-105	rno-miR-146b-5p	rno-miR-196b-3p	rno-miR-26a-5p	rno-miR-325-5p	rno-miR-3572	rno-miR-423-3p	rno-miR-541-5p	rno-miR-760-3p		rno-miR-105	rno-miR-146b-5p	rno-miR-196b-3p	rno-miR-26a-5p	rno-miR-325-5p	rno-miR-3572	rno-miR-423-3p	rno-miR-541-5p	rno-miR-760-3p		R034
R035		rno-miR-106b-3p	rno-miR-147	rno-miR-196b-5p	rno-miR-26b-3p	rno-miR-32-5p	rno-miR-3573-3p	rno-miR-423-5p	rno-miR-542-3p	rno-miR-760-5p		rno-miR-106b-3p	rno-miR-147	rno-miR-196b-5p	rno-miR-26b-3p	rno-miR-32-5p	rno-miR-3573-3p	rno-miR-423-5p	rno-miR-542-3p	rno-miR-760-5p		rno-miR-106b-3p	rno-miR-147	rno-miR-196b-5p	rno-miR-26b-3p	rno-miR-32-5p	rno-miR-3573-3p	rno-miR-423-5p	rno-miR-542-3p	rno-miR-760-5p		R035
R036	BKG0	rno-miR-106b-5p	rno-miR-148a-3p	rno-miR-196c-3p	rno-miR-26b-5p	rno-miR-326-3p	rno-miR-3573-5p	rno-miR-425-3p	rno-miR-542-5p	rno-miR-761	BKG0	rno-miR-106b-5p	rno-miR-148a-3p	rno-miR-196c-3p	rno-miR-26b-5p	rno-miR-326-3p	rno-miR-3573-5p	rno-miR-425-3p	rno-miR-542-5p	rno-miR-761	BKG0	rno-miR-106b-5p	rno-miR-148a-3p	rno-miR-196c-3p	rno-miR-26b-5p	rno-miR-326-3p	rno-miR-3573-5p	rno-miR-425-3p	rno-miR-542-5p	rno-miR-761	BKG0	R036
R037	PUC2PM	rno-miR-107-3p	rno-miR-148a-5p	rno-miR-196c-5p	rno-miR-27a-3p	rno-miR-326-5p	rno-miR-3574	rno-miR-425-5p	rno-miR-543-3p	rno-miR-762	PUC2PM	rno-miR-107-3p	rno-miR-148a-5p	rno-miR-196c-5p	rno-miR-27a-3p	rno-miR-326-5p	rno-miR-3574	rno-miR-425-5p	rno-miR-543-3p	rno-miR-762	PUC2PM	rno-miR-107-3p	rno-miR-148a-5p	rno-miR-196c-5p	rno-miR-27a-3p	rno-miR-326-5p	rno-miR-3574	rno-miR-425-5p	rno-miR-543-3p	rno-miR-762	PUC2PM	R037
R038	PUC2MM	rno-miR-107-5p	rno-miR-148b-3p	rno-miR-199a-3p	rno-miR-27a-5p	rno-miR-327	rno-miR-3575	rno-miR-429	rno-miR-543-5p	rno-miR-764-3p	PUC2MM	rno-miR-107-5p	rno-miR-148b-3p	rno-miR-199a-3p	rno-miR-27a-5p	rno-miR-327	rno-miR-3575	rno-miR-429	rno-miR-543-5p	rno-miR-764-3p	PUC2MM	rno-miR-107-5p	rno-miR-148b-3p	rno-miR-199a-3p	rno-miR-27a-5p	rno-miR-327	rno-miR-3575	rno-miR-429	rno-miR-543-5p	rno-miR-764-3p	PUC2MM	R038
R039	PUC2PM-20B	rno-miR-10a-3p	rno-miR-148b-5p	rno-miR-199a-5p	rno-miR-27b-3p	rno-miR-328a-3p	rno-miR-3576	rno-miR-431	rno-miR-544-3p	rno-miR-764-5p	PUC2PM-20B	rno-miR-10a-3p	rno-miR-148b-5p	rno-miR-199a-5p	rno-miR-27b-3p	rno-miR-328a-3p	rno-miR-3576	rno-miR-431	rno-miR-544-3p	rno-miR-764-5p	PUC2PM-20B	rno-miR-10a-3p	rno-miR-148b-5p	rno-miR-199a-5p	rno-miR-27b-3p	rno-miR-328a-3p	rno-miR-3576	rno-miR-431	rno-miR-544-3p	rno-miR-764-5p	PUC2PM-20B	R039
R040	PUC2MM-20B	rno-miR-10a-5p	rno-miR-149-3p	rno-miR-19a-3p	rno-miR-27b-5p	rno-miR-328a-5p	rno-miR-3577	rno-miR-433-3p	rno-miR-544-5p	rno-miR-770-3p	PUC2MM-20B	rno-miR-10a-5p	rno-miR-149-3p	rno-miR-19a-3p	rno-miR-27b-5p	rno-miR-328a-5p	rno-miR-3577	rno-miR-433-3p	rno-miR-544-5p	rno-miR-770-3p	PUC2MM-20B	rno-miR-10a-5p	rno-miR-149-3p	rno-miR-19a-3p	rno-miR-27b-5p	rno-miR-328a-5p	rno-miR-3577	rno-miR-433-3p	rno-miR-544-5p	rno-miR-770-3p	PUC2MM-20B	R040
R041	a2-PUC2PM-20B	rno-miR-10b-3p	rno-miR-149-5p	rno-miR-19a-5p	rno-miR-28-3p	rno-miR-328b-3p	rno-miR-3578	rno-miR-433-5p	rno-miR-547-3p	rno-miR-770-5p	a2-PUC2PM-20B	rno-miR-10b-3p	rno-miR-149-5p	rno-miR-19a-5p	rno-miR-28-3p	rno-miR-328b-3p	rno-miR-3578	rno-miR-433-5p	rno-miR-547-3p	rno-miR-770-5p	a2-PUC2PM-20B	rno-miR-10b-3p	rno-miR-149-5p	rno-miR-19a-5p	rno-miR-28-3p	rno-miR-328b-3p	rno-miR-3578	rno-miR-433-5p	rno-miR-547-3p	rno-miR-770-5p	a2-PUC2PM-20B	R041
R042	a2-PUC2MM-20B	rno-miR-10b-5p	rno-miR-150-3p	rno-miR-19b-1-5p	rno-miR-28-5p	rno-miR-329-3p	rno-miR-3579	rno-miR-434-3p	rno-miR-547-5p	rno-miR-7a-1-3p	a2-PUC2MM-20B	rno-miR-10b-5p	rno-miR-150-3p	rno-miR-19b-1-5p	rno-miR-28-5p	rno-miR-329-3p	rno-miR-3579	rno-miR-434-3p	rno-miR-547-5p	rno-miR-7a-1-3p	a2-PUC2MM-20B	rno-miR-10b-5p	rno-miR-150-3p	rno-miR-19b-1-5p	rno-miR-28-5p	rno-miR-329-3p	rno-miR-3579	rno-miR-434-3p	rno-miR-547-5p	rno-miR-7a-1-3p	a2-PUC2MM-20B	R042
R043	a3-PUC2PM-20B	rno-miR-1188-3p	rno-miR-150-5p	rno-miR-19b-2-5p	rno-miR-290	rno-miR-329-5p	rno-miR-3580-3p	rno-miR-434-5p	rno-miR-551b-3p	rno-miR-7a-2-3p	a3-PUC2PM-20B	rno-miR-1188-3p	rno-miR-150-5p	rno-miR-19b-2-5p	rno-miR-290	rno-miR-329-5p	rno-miR-3580-3p	rno-miR-434-5p	rno-miR-551b-3p	rno-miR-7a-2-3p	a3-PUC2PM-20B	rno-miR-1188-3p	rno-miR-150-5p	rno-miR-19b-2-5p	rno-miR-290	rno-miR-329-5p	rno-miR-3580-3p	rno-miR-434-5p	rno-miR-551b-3p	rno-miR-7a-2-3p	a3-PUC2PM-20B	R043
R044	a3-PUC2MM-20B	rno-miR-1188-5p	rno-miR-151-3p	rno-miR-19b-3p	rno-miR-291a-3p	rno-miR-330-3p	rno-miR-3580-5p	rno-miR-448-3p	rno-miR-551b-5p	rno-miR-7a-5p	a3-PUC2MM-20B	rno-miR-1188-5p	rno-miR-151-3p	rno-miR-19b-3p	rno-miR-291a-3p	rno-miR-330-3p	rno-miR-3580-5p	rno-miR-448-3p	rno-miR-551b-5p	rno-miR-7a-5p	a3-PUC2MM-20B	rno-miR-1188-5p	rno-miR-151-3p	rno-miR-19b-3p	rno-miR-291a-3p	rno-miR-330-3p	rno-miR-3580-5p	rno-miR-448-3p	rno-miR-551b-5p	rno-miR-7a-5p	a3-PUC2MM-20B	R044
R045	a-PUC2PM	rno-miR-1193-3p	rno-miR-151-5p	rno-miR-1b	rno-miR-291a-5p	rno-miR-330-5p	rno-miR-3583-3p	rno-miR-448-5p	rno-miR-568	rno-miR-7b	a-PUC2PM	rno-miR-1193-3p	rno-miR-151-5p	rno-miR-1b	rno-miR-291a-5p	rno-miR-330-5p	rno-miR-3583-3p	rno-miR-448-5p	rno-miR-568	rno-miR-7b	a-PUC2PM	rno-miR-1193-3p	rno-miR-151-5p	rno-miR-1b	rno-miR-291a-5p	rno-miR-330-5p	rno-miR-3583-3p	rno-miR-448-5p	rno-miR-568	rno-miR-7b	a-PUC2PM	R045
R046	a-PUC2MM2d	rno-miR-1193-5p	rno-miR-152-3p	rno-miR-200a-3p	rno-miR-291b	rno-miR-331-3p	rno-miR-3583-5p	rno-miR-449a-3p	rno-miR-582-3p	rno-miR-802-3p	a-PUC2MM2d	rno-miR-1193-5p	rno-miR-152-3p	rno-miR-200a-3p	rno-miR-291b	rno-miR-331-3p	rno-miR-3583-5p	rno-miR-449a-3p	rno-miR-582-3p	rno-miR-802-3p	a-PUC2MM2d	rno-miR-1193-5p	rno-miR-152-3p	rno-miR-200a-3p	rno-miR-291b	rno-miR-331-3p	rno-miR-3583-5p	rno-miR-449a-3p	rno-miR-582-3p	rno-miR-802-3p	a-PUC2MM2d	R046
R047	Ctr01-3P	rno-miR-1199-3p	rno-miR-152-5p	rno-miR-200a-5p	rno-miR-292-3p	rno-miR-331-5p	rno-miR-3584-3p	rno-miR-449a-5p	rno-miR-582-5p	rno-miR-802-5p	Ctr01-3P	rno-miR-1199-3p	rno-miR-152-5p	rno-miR-200a-5p	rno-miR-292-3p	rno-miR-331-5p	rno-miR-3584-3p	rno-miR-449a-5p	rno-miR-582-5p	rno-miR-802-5p	Ctr01-3P	rno-miR-1199-3p	rno-miR-152-5p	rno-miR-200a-5p	rno-miR-292-3p	rno-miR-331-5p	rno-miR-3584-3p	rno-miR-449a-5p	rno-miR-582-5p	rno-miR-802-5p	Ctr01-3P	R047
R048	Ctr01-3M05	rno-miR-1199-5p	rno-miR-153-3p	rno-miR-200b-3p	rno-miR-292-5p	rno-miR-33-3p	rno-miR-3584-5p	rno-miR-449c-3p	rno-miR-592	rno-miR-871-3p	Ctr01-3M05	rno-miR-1199-5p	rno-miR-153-3p	rno-miR-200b-3p	rno-miR-292-5p	rno-miR-33-3p	rno-miR-3584-5p	rno-miR-449c-3p	rno-miR-592	rno-miR-871-3p	Ctr01-3M05	rno-miR-1199-5p	rno-miR-153-3p	rno-miR-200b-3p	rno-miR-292-5p	rno-miR-33-3p	rno-miR-3584-5p	rno-miR-449c-3p	rno-miR-592	rno-miR-871-3p	Ctr01-3M05	R048
R049	Ctr01-3M10	rno-miR-122-3p	rno-miR-153-5p	rno-miR-200b-5p	rno-miR-293-3p	rno-miR-335	rno-miR-3585-3p	rno-miR-449c-5p	rno-miR-598-3p	rno-miR-871-5p	Ctr01-3M10	rno-miR-122-3p	rno-miR-153-5p	rno-miR-200b-5p	rno-miR-293-3p	rno-miR-335	rno-miR-3585-3p	rno-miR-449c-5p	rno-miR-598-3p	rno-miR-871-5p	Ctr01-3M10	rno-miR-122-3p	rno-miR-153-5p	rno-miR-200b-5p	rno-miR-293-3p	rno-miR-335	rno-miR-3585-3p	rno-miR-449c-5p	rno-miR-598-3p	rno-miR-871-5p	Ctr01-3M10	R049
R050	Ctr02-3P	rno-miR-1224	rno-miR-154-3p	rno-miR-200c-3p	rno-miR-293-5p	rno-miR-33-5p	rno-miR-3585-5p	rno-miR-450a-3p	rno-miR-598-5p	rno-miR-872-3p	Ctr02-3P	rno-miR-1224	rno-miR-154-3p	rno-miR-200c-3p	rno-miR-293-5p	rno-miR-33-5p	rno-miR-3585-5p	rno-miR-450a-3p	rno-miR-598-5p	rno-miR-872-3p	Ctr02-3P	rno-miR-1224	rno-miR-154-3p	rno-miR-200c-3p	rno-miR-293-5p	rno-miR-33-5p	rno-miR-3585-5p	rno-miR-450a-3p	rno-miR-598-5p	rno-miR-872-3p	Ctr02-3P	R050
R051	Ctr02-3M05	rno-miR-122-5p	rno-miR-154-5p	rno-miR-200c-5p	rno-miR-294	rno-miR-336-3p	rno-miR-3586-3p	rno-miR-450a-5p	rno-miR-615	rno-miR-872-5p	Ctr02-3M05	rno-miR-122-5p	rno-miR-154-5p	rno-miR-200c-5p	rno-miR-294	rno-miR-336-3p	rno-miR-3586-3p	rno-miR-450a-5p	rno-miR-615	rno-miR-872-5p	Ctr02-3M05	rno-miR-122-5p	rno-miR-154-5p	rno-miR-200c-5p	rno-miR-294	rno-miR-336-3p	rno-miR-3586-3p	rno-miR-450a-5p	rno-miR-615	rno-miR-872-5p	Ctr02-3M05	R051
R052	Ctr02-3M10	rno-miR-124-3p	rno-miR-155-3p	rno-miR-201-3p	rno-miR-295-3p	rno-miR-336-5p	rno-miR-3586-5p	rno-miR-450b-3p	rno-miR-6215	rno-miR-873-3p	Ctr02-3M10	rno-miR-124-3p	rno-miR-155-3p	rno-miR-201-3p	rno-miR-295-3p	rno-miR-336-5p	rno-miR-3586-5p	rno-miR-450b-3p	rno-miR-6215	rno-miR-873-3p	Ctr02-3M10	rno-miR-124-3p	rno-miR-155-3p	rno-miR-201-3p	rno-miR-295-3p	rno-miR-336-5p	rno-miR-3586-5p	rno-miR-450b-3p	rno-miR-6215	rno-miR-873-3p	Ctr02-3M10	R052
R053	Ctr03-3P	rno-miR-124-5p	rno-miR-155-5p	rno-miR-201-5p	rno-miR-295-5p	rno-miR-337-3p	rno-miR-3587	rno-miR-450b-5p	rno-miR-6216	rno-miR-873-5p	Ctr03-3P	rno-miR-124-5p	rno-miR-155-5p	rno-miR-201-5p	rno-miR-295-5p	rno-miR-337-3p	rno-miR-3587	rno-miR-450b-5p	rno-miR-6216	rno-miR-873-5p	Ctr03-3P	rno-miR-124-5p	rno-miR-155-5p	rno-miR-201-5p	rno-miR-295-5p	rno-miR-337-3p	rno-miR-3587	rno-miR-450b-5p	rno-miR-6216	rno-miR-873-5p	Ctr03-3P	R053
R054	Ctr03-3M05	rno-miR-1247-3p	rno-miR-15a-3p	rno-miR-202-3p	rno-miR-296-3p	rno-miR-337-5p	rno-miR-3588	rno-miR-451-3p	rno-miR-628	rno-miR-874-3p	Ctr03-3M05	rno-miR-1247-3p	rno-miR-15a-3p	rno-miR-202-3p	rno-miR-296-3p	rno-miR-337-5p	rno-miR-3588	rno-miR-451-3p	rno-miR-628	rno-miR-874-3p	Ctr03-3M05	rno-miR-1247-3p	rno-miR-15a-3p	rno-miR-202-3p	rno-miR-296-3p	rno-miR-337-5p	rno-miR-3588	rno-miR-451-3p	rno-miR-628	rno-miR-874-3p	Ctr03-3M05	R054
R055	Ctr03-3M10	rno-miR-1247-5p	rno-miR-15a-5p	rno-miR-202-5p	rno-miR-296-5p	rno-miR-338-3p	rno-miR-3589	rno-miR-451-5p	rno-miR-6314	rno-miR-874-5p	Ctr03-3M10	rno-miR-1247-5p	rno-miR-15a-5p	rno-miR-202-5p	rno-miR-296-5p	rno-miR-338-3p	rno-miR-3589	rno-miR-451-5p	rno-miR-6314	rno-miR-874-5p	Ctr03-3M10	rno-miR-1247-5p	rno-miR-15a-5p	rno-miR-202-5p	rno-miR-296-5p	rno-miR-338-3p	rno-miR-3589	rno-miR-451-5p	rno-miR-6314	rno-miR-874-5p	Ctr03-3M10	R055
R056	Ctr04-3P	rno-miR-1249	rno-miR-15b-3p	rno-miR-203a-3p	rno-miR-297	rno-miR-338-5p	rno-miR-3590-3p	rno-miR-452-3p	rno-miR-6315	rno-miR-875	Ctr04-3P	rno-miR-1249	rno-miR-15b-3p	rno-miR-203a-3p	rno-miR-297	rno-miR-338-5p	rno-miR-3590-3p	rno-miR-452-3p	rno-miR-6315	rno-miR-875	Ctr04-3P	rno-miR-1249	rno-miR-15b-3p	rno-miR-203a-3p	rno-miR-297	rno-miR-338-5p	rno-miR-3590-3p	rno-miR-452-3p	rno-miR-6315	rno-miR-875	Ctr04-3P	R056
R057	Ctr04-3M05	rno-miR-125a-3p	rno-miR-15b-5p	rno-miR-203a-5p	rno-miR-298-3p	rno-miR-339-3p	rno-miR-3590-5p	rno-miR-452-5p	rno-miR-6316	rno-miR-876	Ctr04-3M05	rno-miR-125a-3p	rno-miR-15b-5p	rno-miR-203a-5p	rno-miR-298-3p	rno-miR-339-3p	rno-miR-3590-5p	rno-miR-452-5p	rno-miR-6316	rno-miR-876	Ctr04-3M05	rno-miR-125a-3p	rno-miR-15b-5p	rno-miR-203a-5p	rno-miR-298-3p	rno-miR-339-3p	rno-miR-3590-5p	rno-miR-452-5p	rno-miR-6316	rno-miR-876	Ctr04-3M05	R057
R058	Ctr04-3M10	rno-miR-125a-5p	rno-miR-1-5p	rno-miR-203b-3p	rno-miR-2985	rno-miR-339-5p	rno-miR-3591	rno-miR-455-3p	rno-miR-6317	rno-miR-877	Ctr04-3M10	rno-miR-125a-5p	rno-miR-1-5p	rno-miR-203b-3p	rno-miR-2985	rno-miR-339-5p	rno-miR-3591	rno-miR-455-3p	rno-miR-6317	rno-miR-877	Ctr04-3M10	rno-miR-125a-5p	rno-miR-1-5p	rno-miR-203b-3p	rno-miR-2985	rno-miR-339-5p	rno-miR-3591	rno-miR-455-3p	rno-miR-6317	rno-miR-877	Ctr04-3M10	R058
R059	Ctr05-3P	rno-miR-125b-1-3p	rno-miR-16-3p	rno-miR-203b-5p	rno-miR-298-5p	rno-miR-340-3p	rno-miR-3592	rno-miR-455-5p	rno-miR-6318	rno-miR-878	Ctr05-3P	rno-miR-125b-1-3p	rno-miR-16-3p	rno-miR-203b-5p	rno-miR-298-5p	rno-miR-340-3p	rno-miR-3592	rno-miR-455-5p	rno-miR-6318	rno-miR-878	Ctr05-3P	rno-miR-125b-1-3p	rno-miR-16-3p	rno-miR-203b-5p	rno-miR-298-5p	rno-miR-340-3p	rno-miR-3592	rno-miR-455-5p	rno-miR-6318	rno-miR-878	Ctr05-3P	R059
R060	Ctr05-3M05	rno-miR-125b-2-3p	rno-miR-16-5p	rno-miR-204-3p	rno-miR-299a-3p	rno-miR-340-5p	rno-miR-3593-3p	rno-miR-463-3p	rno-miR-6319	rno-miR-879-3p	Ctr05-3M05	rno-miR-125b-2-3p	rno-miR-16-5p	rno-miR-204-3p	rno-miR-299a-3p	rno-miR-340-5p	rno-miR-3593-3p	rno-miR-463-3p	rno-miR-6319	rno-miR-879-3p	Ctr05-3M05	rno-miR-125b-2-3p	rno-miR-16-5p	rno-miR-204-3p	rno-miR-299a-3p	rno-miR-340-5p	rno-miR-3593-3p	rno-miR-463-3p	rno-miR-6319	rno-miR-879-3p	Ctr05-3M05	R060
R061	Ctr05-3M10	rno-miR-125b-5p	rno-miR-17-1-3p	rno-miR-204-5p	rno-miR-299a-5p	rno-miR-341	rno-miR-3593-5p	rno-miR-463-5p	rno-miR-632	rno-miR-879-5p	Ctr05-3M10	rno-miR-125b-5p	rno-miR-17-1-3p	rno-miR-204-5p	rno-miR-299a-5p	rno-miR-341	rno-miR-3593-5p	rno-miR-463-5p	rno-miR-632	rno-miR-879-5p	Ctr05-3M10	rno-miR-125b-5p	rno-miR-17-1-3p	rno-miR-204-5p	rno-miR-299a-5p	rno-miR-341	rno-miR-3593-5p	rno-miR-463-5p	rno-miR-632	rno-miR-879-5p	Ctr05-3M10	R061
R062	Ctr06-3P	rno-miR-126a-3p	rno-miR-17-2-3p	rno-miR-205	rno-miR-299b-3p	rno-miR-342-3p	rno-miR-3594-3p	rno-miR-465-3p	rno-miR-6320	rno-miR-880-3p	Ctr06-3P	rno-miR-126a-3p	rno-miR-17-2-3p	rno-miR-205	rno-miR-299b-3p	rno-miR-342-3p	rno-miR-3594-3p	rno-miR-465-3p	rno-miR-6320	rno-miR-880-3p	Ctr06-3P	rno-miR-126a-3p	rno-miR-17-2-3p	rno-miR-205	rno-miR-299b-3p	rno-miR-342-3p	rno-miR-3594-3p	rno-miR-465-3p	rno-miR-6320	rno-miR-880-3p	Ctr06-3P	R062
R063	Ctr06-3M05	rno-miR-126a-5p	rno-miR-17-5p	rno-miR-206-3p	rno-miR-299b-5p	rno-miR-342-5p	rno-miR-3594-5p	rno-miR-465-5p	rno-miR-6321	rno-miR-880-5p	Ctr06-3M05	rno-miR-126a-5p	rno-miR-17-5p	rno-miR-206-3p	rno-miR-299b-5p	rno-miR-342-5p	rno-miR-3594-5p	rno-miR-465-5p	rno-miR-6321	rno-miR-880-5p	Ctr06-3M05	rno-miR-126a-5p	rno-miR-17-5p	rno-miR-206-3p	rno-miR-299b-5p	rno-miR-342-5p	rno-miR-3594-5p	rno-miR-465-5p	rno-miR-6321	rno-miR-880-5p	Ctr06-3M05	R063
R064	Ctr06-3M10	rno-miR-126b	rno-miR-181a-1-3p	rno-miR-206-5p	rno-miR-29a-3p	rno-miR-343	rno-miR-3595	rno-miR-466b-2-3p	rno-miR-6322	rno-miR-881-3p	Ctr06-3M10	rno-miR-126b	rno-miR-181a-1-3p	rno-miR-206-5p	rno-miR-29a-3p	rno-miR-343	rno-miR-3595	rno-miR-466b-2-3p	rno-miR-6322	rno-miR-881-3p	Ctr06-3M10	rno-miR-126b	rno-miR-181a-1-3p	rno-miR-206-5p	rno-miR-29a-3p	rno-miR-343	rno-miR-3595	rno-miR-466b-2-3p	rno-miR-6322	rno-miR-881-3p	Ctr06-3M10	R064
R065	Ctr07-3P	rno-miR-127-3p	rno-miR-181a-2-3p	rno-miR-207	rno-miR-29a-5p	rno-miR-344a-3p	rno-miR-3596a	rno-miR-466b-3p	rno-miR-6323	rno-miR-881-5p	Ctr07-3P	rno-miR-127-3p	rno-miR-181a-2-3p	rno-miR-207	rno-miR-29a-5p	rno-miR-344a-3p	rno-miR-3596a	rno-miR-466b-3p	rno-miR-6323	rno-miR-881-5p	Ctr07-3P	rno-miR-127-3p	rno-miR-181a-2-3p	rno-miR-207	rno-miR-29a-5p	rno-miR-344a-3p	rno-miR-3596a	rno-miR-466b-3p	rno-miR-6323	rno-miR-881-5p	Ctr07-3P	R065
R066	Ctr07-3M05	rno-miR-127-5p	rno-miR-181a-5p	rno-miR-208a-3p	rno-miR-29b-1-5p	rno-miR-344a-5p	rno-miR-3596b	rno-miR-466b-5p	rno-miR-6324	rno-miR-883-3p	Ctr07-3M05	rno-miR-127-5p	rno-miR-181a-5p	rno-miR-208a-3p	rno-miR-29b-1-5p	rno-miR-344a-5p	rno-miR-3596b	rno-miR-466b-5p	rno-miR-6324	rno-miR-883-3p	Ctr07-3M05	rno-miR-127-5p	rno-miR-181a-5p	rno-miR-208a-3p	rno-miR-29b-1-5p	rno-miR-344a-5p	rno-miR-3596b	rno-miR-466b-5p	rno-miR-6324	rno-miR-883-3p	Ctr07-3M05	R066
R067	Ctr07-3M10	rno-miR-128-1-5p	rno-miR-181b-1-3p	rno-miR-208a-5p	rno-miR-29b-3p	rno-miR-344b-1-3p	rno-miR-3596c	rno-miR-466c-3p	rno-miR-6325	rno-miR-883-5p	Ctr07-3M10	rno-miR-128-1-5p	rno-miR-181b-1-3p	rno-miR-208a-5p	rno-miR-29b-3p	rno-miR-344b-1-3p	rno-miR-3596c	rno-miR-466c-3p	rno-miR-6325	rno-miR-883-5p	Ctr07-3M10	rno-miR-128-1-5p	rno-miR-181b-1-3p	rno-miR-208a-5p	rno-miR-29b-3p	rno-miR-344b-1-3p	rno-miR-3596c	rno-miR-466c-3p	rno-miR-6325	rno-miR-883-5p	Ctr07-3M10	R067
R068	Ctr08-3P	rno-miR-128-2-5p	rno-miR-181b-2-3p	rno-miR-208b-3p	rno-miR-29b-5p	rno-miR-344b-3p	rno-miR-3596d	rno-miR-466c-5p	rno-miR-6326	rno-miR-92a-1-5p	Ctr08-3P	rno-miR-128-2-5p	rno-miR-181b-2-3p	rno-miR-208b-3p	rno-miR-29b-5p	rno-miR-344b-3p	rno-miR-3596d	rno-miR-466c-5p	rno-miR-6326	rno-miR-92a-1-5p	Ctr08-3P	rno-miR-128-2-5p	rno-miR-181b-2-3p	rno-miR-208b-3p	rno-miR-29b-5p	rno-miR-344b-3p	rno-miR-3596d	rno-miR-466c-5p	rno-miR-6326	rno-miR-92a-1-5p	Ctr08-3P	R068
R069	Ctr08-3M05	rno-miR-128-3p	rno-miR-181b-5p	rno-miR-208b-5p	rno-miR-29c-3p	rno-miR-344b-5p	rno-miR-361-3p	rno-miR-466d	rno-miR-6327	rno-miR-92a-2-5p	Ctr08-3M05	rno-miR-128-3p	rno-miR-181b-5p	rno-miR-208b-5p	rno-miR-29c-3p	rno-miR-344b-5p	rno-miR-361-3p	rno-miR-466d	rno-miR-6327	rno-miR-92a-2-5p	Ctr08-3M05	rno-miR-128-3p	rno-miR-181b-5p	rno-miR-208b-5p	rno-miR-29c-3p	rno-miR-344b-5p	rno-miR-361-3p	rno-miR-466d	rno-miR-6327	rno-miR-92a-2-5p	Ctr08-3M05	R069
R070	Ctr08-3M10	rno-miR-129-1-3p	rno-miR-181c-3p	rno-miR-20a-3p	rno-miR-29c-5p	rno-miR-344g	rno-miR-361-5p	rno-miR-471-3p	rno-miR-6328	rno-miR-92a-3p	Ctr08-3M10	rno-miR-129-1-3p	rno-miR-181c-3p	rno-miR-20a-3p	rno-miR-29c-5p	rno-miR-344g	rno-miR-361-5p	rno-miR-471-3p	rno-miR-6328	rno-miR-92a-3p	Ctr08-3M10	rno-miR-129-1-3p	rno-miR-181c-3p	rno-miR-20a-3p	rno-miR-29c-5p	rno-miR-344g	rno-miR-361-5p	rno-miR-471-3p	rno-miR-6328	rno-miR-92a-3p	Ctr08-3M10	R070
R071	Ctr09-3P	rno-miR-129-2-3p	rno-miR-181c-5p	rno-miR-20a-5p	rno-miR-300-3p	rno-miR-344i	rno-miR-362-3p	rno-miR-471-5p	rno-miR-6329	rno-miR-92b-3p	Ctr09-3P	rno-miR-129-2-3p	rno-miR-181c-5p	rno-miR-20a-5p	rno-miR-300-3p	rno-miR-344i	rno-miR-362-3p	rno-miR-471-5p	rno-miR-6329	rno-miR-92b-3p	Ctr09-3P	rno-miR-129-2-3p	rno-miR-181c-5p	rno-miR-20a-5p	rno-miR-300-3p	rno-miR-344i	rno-miR-362-3p	rno-miR-471-5p	rno-miR-6329	rno-miR-92b-3p	Ctr09-3P	R071
R072	Ctr09-3M05	rno-miR-129-5p	rno-miR-181d-3p	rno-miR-20b-3p	rno-miR-300-5p	rno-miR-345-3p	rno-miR-362-5p	rno-miR-483-3p	rno-miR-6330	rno-miR-92b-5p	Ctr09-3M05	rno-miR-129-5p	rno-miR-181d-3p	rno-miR-20b-3p	rno-miR-300-5p	rno-miR-345-3p	rno-miR-362-5p	rno-miR-483-3p	rno-miR-6330	rno-miR-92b-5p	Ctr09-3M05	rno-miR-129-5p	rno-miR-181d-3p	rno-miR-20b-3p	rno-miR-300-5p	rno-miR-345-3p	rno-miR-362-5p	rno-miR-483-3p	rno-miR-6330	rno-miR-92b-5p	Ctr09-3M05	R072
R073	Ctr09-3M10	rno-miR-1297	rno-miR-181d-5p	rno-miR-20b-5p	rno-miR-301a-3p	rno-miR-345-5p	rno-miR-363-3p	rno-miR-483-5p	rno-miR-6331	rno-miR-93-3p	Ctr09-3M10	rno-miR-1297	rno-miR-181d-5p	rno-miR-20b-5p	rno-miR-301a-3p	rno-miR-345-5p	rno-miR-363-3p	rno-miR-483-5p	rno-miR-6331	rno-miR-93-3p	Ctr09-3M10	rno-miR-1297	rno-miR-181d-5p	rno-miR-20b-5p	rno-miR-301a-3p	rno-miR-345-5p	rno-miR-363-3p	rno-miR-483-5p	rno-miR-6331	rno-miR-93-3p	Ctr09-3M10	R073
R074	Ctr10-3P	rno-miR-1298	rno-miR-182	rno-miR-210-3p	rno-miR-301a-5p	rno-miR-346	rno-miR-363-5p	rno-miR-484	rno-miR-6332	rno-miR-935	Ctr10-3P	rno-miR-1298	rno-miR-182	rno-miR-210-3p	rno-miR-301a-5p	rno-miR-346	rno-miR-363-5p	rno-miR-484	rno-miR-6332	rno-miR-935	Ctr10-3P	rno-miR-1298	rno-miR-182	rno-miR-210-3p	rno-miR-301a-5p	rno-miR-346	rno-miR-363-5p	rno-miR-484	rno-miR-6332	rno-miR-935	Ctr10-3P	R074
R075	Ctr10-3M05	rno-miR-1306-3p	rno-miR-183-3p	rno-miR-210-5p	rno-miR-301b-3p	rno-miR-347	rno-miR-365-3p	rno-miR-485-3p	rno-miR-6333	rno-miR-93-5p	Ctr10-3M05	rno-miR-1306-3p	rno-miR-183-3p	rno-miR-210-5p	rno-miR-301b-3p	rno-miR-347	rno-miR-365-3p	rno-miR-485-3p	rno-miR-6333	rno-miR-93-5p	Ctr10-3M05	rno-miR-1306-3p	rno-miR-183-3p	rno-miR-210-5p	rno-miR-301b-3p	rno-miR-347	rno-miR-365-3p	rno-miR-485-3p	rno-miR-6333	rno-miR-93-5p	Ctr10-3M05	R075
R076	Ctr10-3M10	rno-miR-1306-5p	rno-miR-183-5p	rno-miR-211-3p	rno-miR-301b-5p	rno-miR-3473	rno-miR-365-5p	rno-miR-485-5p	rno-miR-6334	rno-miR-96-3p	Ctr10-3M10	rno-miR-1306-5p	rno-miR-183-5p	rno-miR-211-3p	rno-miR-301b-5p	rno-miR-3473	rno-miR-365-5p	rno-miR-485-5p	rno-miR-6334	rno-miR-96-3p	Ctr10-3M10	rno-miR-1306-5p	rno-miR-183-5p	rno-miR-211-3p	rno-miR-301b-5p	rno-miR-3473	rno-miR-365-5p	rno-miR-485-5p	rno-miR-6334	rno-miR-96-3p	Ctr10-3M10	R076
R077	Ctr11-3P	rno-miR-130a-3p	rno-miR-1839-3p	rno-miR-211-5p	rno-miR-3064-3p	rno-miR-349	rno-miR-369-3p	rno-miR-486	rno-miR-652-3p	rno-miR-96-5p	Ctr11-3P	rno-miR-130a-3p	rno-miR-1839-3p	rno-miR-211-5p	rno-miR-3064-3p	rno-miR-349	rno-miR-369-3p	rno-miR-486	rno-miR-652-3p	rno-miR-96-5p	Ctr11-3P	rno-miR-130a-3p	rno-miR-1839-3p	rno-miR-211-5p	rno-miR-3064-3p	rno-miR-349	rno-miR-369-3p	rno-miR-486	rno-miR-652-3p	rno-miR-96-5p	Ctr11-3P	R077
R078	Ctr11-3M05	rno-miR-130a-5p	rno-miR-1839-5p	rno-miR-212-3p	rno-miR-3064-5p	rno-miR-34a-3p	rno-miR-369-5p	rno-miR-487b-3p	rno-miR-652-5p	rno-miR-98-3p	Ctr11-3M05	rno-miR-130a-5p	rno-miR-1839-5p	rno-miR-212-3p	rno-miR-3064-5p	rno-miR-34a-3p	rno-miR-369-5p	rno-miR-487b-3p	rno-miR-652-5p	rno-miR-98-3p	Ctr11-3M05	rno-miR-130a-5p	rno-miR-1839-5p	rno-miR-212-3p	rno-miR-3064-5p	rno-miR-34a-3p	rno-miR-369-5p	rno-miR-487b-3p	rno-miR-652-5p	rno-miR-98-3p	Ctr11-3M05	R078
R079	Ctr11-3M10	rno-miR-130b-3p	rno-miR-184	rno-miR-212-5p	rno-miR-3065-3p	rno-miR-34a-5p	rno-miR-370-3p	rno-miR-487b-5p	rno-miR-653-3p	rno-miR-98-5p	Ctr11-3M10	rno-miR-130b-3p	rno-miR-184	rno-miR-212-5p	rno-miR-3065-3p	rno-miR-34a-5p	rno-miR-370-3p	rno-miR-487b-5p	rno-miR-653-3p	rno-miR-98-5p	Ctr11-3M10	rno-miR-130b-3p	rno-miR-184	rno-miR-212-5p	rno-miR-3065-3p	rno-miR-34a-5p	rno-miR-370-3p	rno-miR-487b-5p	rno-miR-653-3p	rno-miR-98-5p	Ctr11-3M10	R079
R080	PUC2PM-20B	rno-miR-130b-5p	rno-miR-1843a-3p	rno-miR-21-3p	rno-miR-3065-5p	rno-miR-34b-3p	rno-miR-370-5p	rno-miR-488-3p	rno-miR-653-5p	rno-miR-99a-3p	PUC2PM-20B	rno-miR-130b-5p	rno-miR-1843a-3p	rno-miR-21-3p	rno-miR-3065-5p	rno-miR-34b-3p	rno-miR-370-5p	rno-miR-488-3p	rno-miR-653-5p	rno-miR-99a-3p	PUC2PM-20B	rno-miR-130b-5p	rno-miR-1843a-3p	rno-miR-21-3p	rno-miR-3065-5p	rno-miR-34b-3p	rno-miR-370-5p	rno-miR-488-3p	rno-miR-653-5p	rno-miR-99a-3p	PUC2PM-20B	R080
R081	PUC2MM-20B	rno-miR-132-3p	rno-miR-1843a-5p	rno-miR-214-3p	rno-miR-3068-3p	rno-miR-34b-5p	rno-miR-374-3p	rno-miR-488-5p	rno-miR-664-1-5p	rno-miR-99a-5p	PUC2MM-20B	rno-miR-132-3p	rno-miR-1843a-5p	rno-miR-214-3p	rno-miR-3068-3p	rno-miR-34b-5p	rno-miR-374-3p	rno-miR-488-5p	rno-miR-664-1-5p	rno-miR-99a-5p	PUC2MM-20B	rno-miR-132-3p	rno-miR-1843a-5p	rno-miR-214-3p	rno-miR-3068-3p	rno-miR-34b-5p	rno-miR-374-3p	rno-miR-488-5p	rno-miR-664-1-5p	rno-miR-99a-5p	PUC2MM-20B	R081
R082	BKG0	rno-miR-132-5p	rno-miR-1843b-3p	rno-miR-214-5p	rno-miR-3068-5p	rno-miR-34c-3p	rno-miR-374-5p	rno-miR-489-3p	rno-miR-664-2-5p	rno-miR-99b-3p	BKG0	rno-miR-132-5p	rno-miR-1843b-3p	rno-miR-214-5p	rno-miR-3068-5p	rno-miR-34c-3p	rno-miR-374-5p	rno-miR-489-3p	rno-miR-664-2-5p	rno-miR-99b-3p	BKG0	rno-miR-132-5p	rno-miR-1843b-3p	rno-miR-214-5p	rno-miR-3068-5p	rno-miR-34c-3p	rno-miR-374-5p	rno-miR-489-3p	rno-miR-664-2-5p	rno-miR-99b-3p	BKG0	R082
R083	PUC2PM	rno-miR-133a-3p	rno-miR-1843b-5p	rno-miR-215	rno-miR-3072	rno-miR-34c-5p	rno-miR-375-3p	rno-miR-489-5p	rno-miR-664-3p	rno-miR-99b-5p	PUC2PM	rno-miR-133a-3p	rno-miR-1843b-5p	rno-miR-215	rno-miR-3072	rno-miR-34c-5p	rno-miR-375-3p	rno-miR-489-5p	rno-miR-664-3p	rno-miR-99b-5p	PUC2PM	rno-miR-133a-3p	rno-miR-1843b-5p	rno-miR-215	rno-miR-3072	rno-miR-34c-5p	rno-miR-375-3p	rno-miR-489-5p	rno-miR-664-3p	rno-miR-99b-5p	PUC2PM	R083
R084	PUC2MM	rno-miR-133a-5p	rno-miR-185-3p	rno-miR-21-5p	rno-miR-3074	rno-miR-350	rno-miR-375-5p	rno-miR-490-3p	rno-miR-665	rno-miR-9a-3p	PUC2MM	rno-miR-133a-5p	rno-miR-185-3p	rno-miR-21-5p	rno-miR-3074	rno-miR-350	rno-miR-375-5p	rno-miR-490-3p	rno-miR-665	rno-miR-9a-3p	PUC2MM	rno-miR-133a-5p	rno-miR-185-3p	rno-miR-21-5p	rno-miR-3074	rno-miR-350	rno-miR-375-5p	rno-miR-490-3p	rno-miR-665	rno-miR-9a-3p	PUC2MM	R084
R085	a2-PUC2PM-20B	rno-miR-133b-3p	rno-miR-185-5p	rno-miR-216a-3p	rno-miR-3075	rno-miR-351-3p	rno-miR-376a-3p	rno-miR-490-5p	rno-miR-666-3p	rno-miR-9a-5p	a2-PUC2PM-20B	rno-miR-133b-3p	rno-miR-185-5p	rno-miR-216a-3p	rno-miR-3075	rno-miR-351-3p	rno-miR-376a-3p	rno-miR-490-5p	rno-miR-666-3p	rno-miR-9a-5p	a2-PUC2PM-20B	rno-miR-133b-3p	rno-miR-185-5p	rno-miR-216a-3p	rno-miR-3075	rno-miR-351-3p	rno-miR-376a-3p	rno-miR-490-5p	rno-miR-666-3p	rno-miR-9a-5p	a2-PUC2PM-20B	R085
R086	a2-PUC2MM-20B	rno-miR-133b-5p	rno-miR-186-3p	rno-miR-216a-5p	rno-miR-3084a-3p	rno-miR-351-5p	rno-miR-376a-5p	rno-miR-493-3p	rno-miR-666-5p	rno-miR-9b-3p	a2-PUC2MM-20B	rno-miR-133b-5p	rno-miR-186-3p	rno-miR-216a-5p	rno-miR-3084a-3p	rno-miR-351-5p	rno-miR-376a-5p	rno-miR-493-3p	rno-miR-666-5p	rno-miR-9b-3p	a2-PUC2MM-20B	rno-miR-133b-5p	rno-miR-186-3p	rno-miR-216a-5p	rno-miR-3084a-3p	rno-miR-351-5p	rno-miR-376a-5p	rno-miR-493-3p	rno-miR-666-5p	rno-miR-9b-3p	a2-PUC2MM-20B	R086
R087	a3-PUC2PM-20B	rno-miR-133c	rno-miR-186-5p	rno-miR-216b-3p	rno-miR-3084a-5p	rno-miR-352	rno-miR-376b-3p	rno-miR-493-5p	rno-miR-667-3p	rno-miR-9b-5p	a3-PUC2PM-20B	rno-miR-133c	rno-miR-186-5p	rno-miR-216b-3p	rno-miR-3084a-5p	rno-miR-352	rno-miR-376b-3p	rno-miR-493-5p	rno-miR-667-3p	rno-miR-9b-5p	a3-PUC2PM-20B	rno-miR-133c	rno-miR-186-5p	rno-miR-216b-3p	rno-miR-3084a-5p	rno-miR-352	rno-miR-376b-3p	rno-miR-493-5p	rno-miR-667-3p	rno-miR-9b-5p	a3-PUC2PM-20B	R087
R088	a3-PUC2MM-20B	rno-miR-134-3p	rno-miR-187-3p	rno-miR-216b-5p	rno-miR-3084b-5p	rno-miR-3541	rno-miR-376b-5p	rno-miR-494-3p	rno-miR-667-5p		a3-PUC2MM-20B	rno-miR-134-3p	rno-miR-187-3p	rno-miR-216b-5p	rno-miR-3084b-5p	rno-miR-3541	rno-miR-376b-5p	rno-miR-494-3p	rno-miR-667-5p		a3-PUC2MM-20B	rno-miR-134-3p	rno-miR-187-3p	rno-miR-216b-5p	rno-miR-3084b-5p	rno-miR-3541	rno-miR-376b-5p	rno-miR-494-3p	rno-miR-667-5p		a3-PUC2MM-20B	R088
R089		rno-miR-134-5p	rno-miR-187-5p	rno-miR-217-3p	rno-miR-3084c-3p	rno-miR-3542	rno-miR-376c-3p	rno-miR-494-5p	rno-miR-668			rno-miR-134-5p	rno-miR-187-5p	rno-miR-217-3p	rno-miR-3084c-3p	rno-miR-3542	rno-miR-376c-3p	rno-miR-494-5p	rno-miR-668			rno-miR-134-5p	rno-miR-187-5p	rno-miR-217-3p	rno-miR-3084c-3p	rno-miR-3542	rno-miR-376c-3p	rno-miR-494-5p	rno-miR-668			R089
R090		rno-miR-135a-3p	rno-miR-188-3p	rno-miR-217-5p	rno-miR-3084c-5p	rno-miR-3543	rno-miR-376c-5p	rno-miR-495	rno-miR-671			rno-miR-135a-3p	rno-miR-188-3p	rno-miR-217-5p	rno-miR-3084c-5p	rno-miR-3543	rno-miR-376c-5p	rno-miR-495	rno-miR-671			rno-miR-135a-3p	rno-miR-188-3p	rno-miR-217-5p	rno-miR-3084c-5p	rno-miR-3543	rno-miR-376c-5p	rno-miR-495	rno-miR-671			R090
R091		rno-miR-135a-5p	rno-miR-188-5p	rno-miR-218a-1-3p	rno-miR-3085	rno-miR-3544	rno-miR-377-3p	rno-miR-496-3p	rno-miR-672-3p			rno-miR-135a-5p	rno-miR-188-5p	rno-miR-218a-1-3p	rno-miR-3085	rno-miR-3544	rno-miR-377-3p	rno-miR-496-3p	rno-miR-672-3p			rno-miR-135a-5p	rno-miR-188-5p	rno-miR-218a-1-3p	rno-miR-3085	rno-miR-3544	rno-miR-377-3p	rno-miR-496-3p	rno-miR-672-3p			R091
R092																																R092
R093																																R093
R094		rno-let-7a-1-3p	rno-miR-135b-3p	rno-miR-1896	rno-miR-218a-2-3p	rno-miR-3099	rno-miR-3546	rno-miR-377-5p	rno-miR-496-5p	rno-miR-672-5p		rno-miR-107-5p	rno-miR-148b-3p	rno-miR-199a-3p	rno-miR-27a-5p	rno-miR-327	rno-miR-3575	rno-miR-429	rno-miR-543-5p	rno-miR-764-3p		rno-miR-128-3p	rno-miR-181b-5p	rno-miR-208b-5p	rno-miR-29c-3p	rno-miR-344b-5p	rno-miR-361-3p	rno-miR-466d	rno-miR-6327	rno-miR-92a-2-5p		R094
R095		rno-let-7a-2-3p	rno-miR-135b-5p	rno-miR-18a-3p	rno-miR-218a-5p	rno-miR-30a-3p	rno-miR-3547	rno-miR-378a-3p	rno-miR-497-3p	rno-miR-673-3p		rno-miR-10a-3p	rno-miR-148b-5p	rno-miR-199a-5p	rno-miR-27b-3p	rno-miR-328a-3p	rno-miR-3576	rno-miR-431	rno-miR-544-3p	rno-miR-764-5p		rno-miR-129-1-3p	rno-miR-181c-3p	rno-miR-20a-3p	rno-miR-29c-5p	rno-miR-344g	rno-miR-361-5p	rno-miR-471-3p	rno-miR-6328	rno-miR-92a-3p		R095
R096		rno-let-7a-5p	rno-miR-136-3p	rno-miR-18a-5p	rno-miR-218b	rno-miR-30a-5p	rno-miR-3548	rno-miR-378a-5p	rno-miR-497-5p	rno-miR-673-5p		rno-miR-10a-5p	rno-miR-149-3p	rno-miR-19a-3p	rno-miR-27b-5p	rno-miR-328a-5p	rno-miR-3577	rno-miR-433-3p	rno-miR-544-5p	rno-miR-770-3p		rno-miR-129-2-3p	rno-miR-181c-5p	rno-miR-20a-5p	rno-miR-300-3p	rno-miR-344i	rno-miR-362-3p	rno-miR-471-5p	rno-miR-6329	rno-miR-92b-3p		R096
R097		rno-let-7b-3p	rno-miR-136-5p	rno-miR-190a-3p	rno-miR-219a-1-3p	rno-miR-30b-3p	rno-miR-3549	rno-miR-378b	rno-miR-499-3p	rno-miR-674-3p		rno-miR-10b-3p	rno-miR-149-5p	rno-miR-19a-5p	rno-miR-28-3p	rno-miR-328b-3p	rno-miR-3578	rno-miR-433-5p	rno-miR-547-3p	rno-miR-770-5p		rno-miR-129-5p	rno-miR-181d-3p	rno-miR-20b-3p	rno-miR-300-5p	rno-miR-345-3p	rno-miR-362-5p	rno-miR-483-3p	rno-miR-6330	rno-miR-92b-5p		R097
R098		rno-let-7b-5p	rno-miR-137-3p	rno-miR-190a-5p	rno-miR-219a-2-3p	rno-miR-30b-5p	rno-miR-3550	rno-miR-379-3p	rno-miR-499-5p	rno-miR-674-5p		rno-miR-10b-5p	rno-miR-150-3p	rno-miR-19b-1-5p	rno-miR-28-5p	rno-miR-329-3p	rno-miR-3579	rno-miR-434-3p	rno-miR-547-5p	rno-miR-7a-1-3p		rno-miR-1297	rno-miR-181d-5p	rno-miR-20b-5p	rno-miR-301a-3p	rno-miR-345-5p	rno-miR-363-3p	rno-miR-483-5p	rno-miR-6331	rno-miR-93-3p		R098
R099		rno-let-7c-1-3p	rno-miR-137-5p	rno-miR-190b-3p	rno-miR-219a-5p	rno-miR-30c-1-3p	rno-miR-3551-3p	rno-miR-379-5p	rno-miR-500-3p	rno-miR-675-3p		rno-miR-1188-3p	rno-miR-150-5p	rno-miR-19b-2-5p	rno-miR-290	rno-miR-329-5p	rno-miR-3580-3p	rno-miR-434-5p	rno-miR-551b-3p	rno-miR-7a-2-3p		rno-miR-1298	rno-miR-182	rno-miR-210-3p	rno-miR-301a-5p	rno-miR-346	rno-miR-363-5p	rno-miR-484	rno-miR-6332	rno-miR-935		R099
R100		rno-let-7c-5p	rno-miR-138-1-3p	rno-miR-190b-5p	rno-miR-219b	rno-miR-30c-2-3p	rno-miR-3551-5p	rno-miR-380-3p	rno-miR-500-5p	rno-miR-675-5p		rno-miR-1188-5p	rno-miR-151-3p	rno-miR-19b-3p	rno-miR-291a-3p	rno-miR-330-3p	rno-miR-3580-5p	rno-miR-448-3p	rno-miR-551b-5p	rno-miR-7a-5p		rno-miR-1306-3p	rno-miR-183-3p	rno-miR-210-5p	rno-miR-301b-3p	rno-miR-347	rno-miR-365-3p	rno-miR-485-3p	rno-miR-6333	rno-miR-93-5p		R100
R101		rno-let-7d-3p	rno-miR-138-2-3p	rno-miR-1912-3p	rno-miR-221-3p	rno-miR-30c-5p	rno-miR-3552	rno-miR-380-5p	rno-miR-501-3p	rno-miR-676		rno-miR-1193-3p	rno-miR-151-5p	rno-miR-1b	rno-miR-291a-5p	rno-miR-330-5p	rno-miR-3583-3p	rno-miR-448-5p	rno-miR-568	rno-miR-7b		rno-miR-1306-5p	rno-miR-183-5p	rno-miR-211-3p	rno-miR-301b-5p	rno-miR-3473	rno-miR-365-5p	rno-miR-485-5p	rno-miR-6334	rno-miR-96-3p		R101
R102		rno-let-7d-5p	rno-miR-138-5p	rno-miR-1912-5p	rno-miR-221-5p	rno-miR-30d-3p	rno-miR-3553	rno-miR-381-3p	rno-miR-501-5p	rno-miR-678		rno-miR-1193-5p	rno-miR-152-3p	rno-miR-200a-3p	rno-miR-291b	rno-miR-331-3p	rno-miR-3583-5p	rno-miR-449a-3p	rno-miR-582-3p	rno-miR-802-3p		rno-miR-130a-3p	rno-miR-1839-3p	rno-miR-211-5p	rno-miR-3064-3p	rno-miR-349	rno-miR-369-3p	rno-miR-486	rno-miR-652-3p	rno-miR-96-5p		R102
R103		rno-let-7e-3p	rno-miR-139-3p	rno-miR-191a-3p	rno-miR-222-3p	rno-miR-30d-5p	rno-miR-3556a	rno-miR-381-5p	rno-miR-503-3p	rno-miR-679		rno-miR-1199-3p	rno-miR-152-5p	rno-miR-200a-5p	rno-miR-292-3p	rno-miR-331-5p	rno-miR-3584-3p	rno-miR-449a-5p	rno-miR-582-5p	rno-miR-802-5p		rno-miR-130a-5p	rno-miR-1839-5p	rno-miR-212-3p	rno-miR-3064-5p	rno-miR-34a-3p	rno-miR-369-5p	rno-miR-487b-3p	rno-miR-652-5p	rno-miR-98-3p		R103
R104		rno-let-7e-5p	rno-miR-139-5p	rno-miR-191a-5p	rno-miR-222-5p	rno-miR-30e-3p	rno-miR-3556b	rno-miR-382-3p	rno-miR-503-5p	rno-miR-702-3p		rno-miR-1199-5p	rno-miR-153-3p	rno-miR-200b-3p	rno-miR-292-5p	rno-miR-33-3p	rno-miR-3584-5p	rno-miR-449c-3p	rno-miR-592	rno-miR-871-3p		rno-miR-130b-3p	rno-miR-184	rno-miR-212-5p	rno-miR-3065-3p	rno-miR-34a-5p	rno-miR-370-3p	rno-miR-487b-5p	rno-miR-653-3p	rno-miR-98-5p		R104
R105		rno-let-7f-1-3p	rno-miR-1-3p	rno-miR-191b	rno-miR-223-3p	rno-miR-30e-5p	rno-miR-3557-3p	rno-miR-382-5p	rno-miR-504	rno-miR-702-5p		rno-miR-122-3p	rno-miR-153-5p	rno-miR-200b-5p	rno-miR-293-3p	rno-miR-335	rno-miR-3585-3p	rno-miR-449c-5p	rno-miR-598-3p	rno-miR-871-5p		rno-miR-130b-5p	rno-miR-1843a-3p	rno-miR-21-3p	rno-miR-3065-5p	rno-miR-34b-3p	rno-miR-370-5p	rno-miR-488-3p	rno-miR-653-5p	rno-miR-99a-3p		R105
R106		rno-let-7f-2-3p	rno-miR-140-3p	rno-miR-192-3p	rno-miR-223-5p	rno-miR-3102	rno-miR-3557-5p	rno-miR-383-3p	rno-miR-505-3p	rno-miR-708-3p		rno-miR-1224	rno-miR-154-3p	rno-miR-200c-3p	rno-miR-293-5p	rno-miR-33-5p	rno-miR-3585-5p	rno-miR-450a-3p	rno-miR-598-5p	rno-miR-872-3p		rno-miR-132-3p	rno-miR-1843a-5p	rno-miR-214-3p	rno-miR-3068-3p	rno-miR-34b-5p	rno-miR-374-3p	rno-miR-488-5p	rno-miR-664-1-5p	rno-miR-99a-5p		R106
R107		rno-let-7f-5p	rno-miR-140-5p	rno-miR-192-5p	rno-miR-22-3p	rno-miR-3120	rno-miR-3558-3p	rno-miR-383-5p	rno-miR-505-5p	rno-miR-708-5p		rno-miR-122-5p	rno-miR-154-5p	rno-miR-200c-5p	rno-miR-294	rno-miR-336-3p	rno-miR-3586-3p	rno-miR-450a-5p	rno-miR-615	rno-miR-872-5p		rno-miR-132-5p	rno-miR-1843b-3p	rno-miR-214-5p	rno-miR-3068-5p	rno-miR-34c-3p	rno-miR-374-5p	rno-miR-489-3p	rno-miR-664-2-5p	rno-miR-99b-3p		R107
R108		rno-let-7g-3p	rno-miR-141-3p	rno-miR-193a-3p	rno-miR-224-3p	rno-miR-31a-3p	rno-miR-3558-5p	rno-miR-384-3p	rno-miR-509-3p	rno-miR-711		rno-miR-124-3p	rno-miR-155-3p	rno-miR-201-3p	rno-miR-295-3p	rno-miR-336-5p	rno-miR-3586-5p	rno-miR-450b-3p	rno-miR-6215	rno-miR-873-3p		rno-miR-133a-3p	rno-miR-1843b-5p	rno-miR-215	rno-miR-3072	rno-miR-34c-5p	rno-miR-375-3p	rno-miR-489-5p	rno-miR-664-3p	rno-miR-99b-5p		R108
R109		rno-let-7g-5p	rno-miR-141-5p	rno-miR-193a-5p	rno-miR-224-5p	rno-miR-31a-5p	rno-miR-3559-3p	rno-miR-384-5p	rno-miR-509-5p	rno-miR-741-3p		rno-miR-124-5p	rno-miR-155-5p	rno-miR-201-5p	rno-miR-295-5p	rno-miR-337-3p	rno-miR-3587	rno-miR-450b-5p	rno-miR-6216	rno-miR-873-5p		rno-miR-133a-5p	rno-miR-185-3p	rno-miR-21-5p	rno-miR-3074	rno-miR-350	rno-miR-375-5p	rno-miR-490-3p	rno-miR-665	rno-miR-9a-3p		R109
R110		rno-let-7i-3p	rno-miR-142-3p	rno-miR-193b-3p	rno-miR-22-5p	rno-miR-31b	rno-miR-3559-5p	rno-miR-409a-3p	rno-miR-511-3p	rno-miR-741-5p		rno-miR-1247-3p	rno-miR-15a-3p	rno-miR-202-3p	rno-miR-296-3p	rno-miR-337-5p	rno-miR-3588	rno-miR-451-3p	rno-miR-628	rno-miR-874-3p		rno-miR-133b-3p	rno-miR-185-5p	rno-miR-216a-3p	rno-miR-3075	rno-miR-351-3p	rno-miR-376a-3p	rno-miR-490-5p	rno-miR-666-3p	rno-miR-9a-5p		R110
R111		rno-let-7i-5p	rno-miR-142-5p	rno-miR-193b-5p	rno-miR-23a-3p	rno-miR-320-3p	rno-miR-3560	rno-miR-409a-5p	rno-miR-511-5p	rno-miR-742-3p		rno-miR-1247-5p	rno-miR-15a-5p	rno-miR-202-5p	rno-miR-296-5p	rno-miR-338-3p	rno-miR-3589	rno-miR-451-5p	rno-miR-6314	rno-miR-874-5p		rno-miR-133b-5p	rno-miR-186-3p	rno-miR-216a-5p	rno-miR-3084a-3p	rno-miR-351-5p	rno-miR-376a-5p	rno-miR-493-3p	rno-miR-666-5p	rno-miR-9b-3p		R111
R112		rno-miR-100-3p	rno-miR-143-3p	rno-miR-194-3p	rno-miR-23a-5p	rno-miR-320-5p	rno-miR-3561-3p	rno-miR-409b	rno-miR-5132-3p	rno-miR-742-5p		rno-miR-1249	rno-miR-15b-3p	rno-miR-203a-3p	rno-miR-297	rno-miR-338-5p	rno-miR-3590-3p	rno-miR-452-3p	rno-miR-6315	rno-miR-875		rno-miR-133c	rno-miR-186-5p	rno-miR-216b-3p	rno-miR-3084a-5p	rno-miR-352	rno-miR-376b-3p	rno-miR-493-5p	rno-miR-667-3p	rno-miR-9b-5p		R112
R113		rno-miR-100-5p	rno-miR-143-5p	rno-miR-194-5p	rno-miR-23b-3p	rno-miR-322-3p	rno-miR-3561-5p	rno-miR-410-3p	rno-miR-5132-5p	rno-miR-743a-3p		rno-miR-125a-3p	rno-miR-15b-5p	rno-miR-203a-5p	rno-miR-298-3p	rno-miR-339-3p	rno-miR-3590-5p	rno-miR-452-5p	rno-miR-6316	rno-miR-876		rno-miR-134-3p	rno-miR-187-3p	rno-miR-216b-5p	rno-miR-3084b-5p	rno-miR-3541	rno-miR-376b-5p	rno-miR-494-3p	rno-miR-667-5p			R113
R114		rno-miR-101a-3p	rno-miR-144-3p	rno-miR-1949	rno-miR-23b-5p	rno-miR-322-5p	rno-miR-3562	rno-miR-410-5p	rno-miR-532-3p	rno-miR-743a-5p		rno-miR-125a-5p	rno-miR-1-5p	rno-miR-203b-3p	rno-miR-2985	rno-miR-339-5p	rno-miR-3591	rno-miR-455-3p	rno-miR-6317	rno-miR-877		rno-miR-134-5p	rno-miR-187-5p	rno-miR-217-3p	rno-miR-3084c-3p	rno-miR-3542	rno-miR-376c-3p	rno-miR-494-5p	rno-miR-668			R114
R115		rno-miR-101a-5p	rno-miR-144-5p	rno-miR-195-3p	rno-miR-24-1-5p	rno-miR-323-3p	rno-miR-3564	rno-miR-411-3p	rno-miR-532-5p	rno-miR-743b-3p		rno-miR-125b-1-3p	rno-miR-16-3p	rno-miR-203b-5p	rno-miR-298-5p	rno-miR-340-3p	rno-miR-3592	rno-miR-455-5p	rno-miR-6318	rno-miR-878		rno-miR-135a-3p	rno-miR-188-3p	rno-miR-217-5p	rno-miR-3084c-5p	rno-miR-3543	rno-miR-376c-5p	rno-miR-495	rno-miR-671			R115
R116		rno-miR-101b-3p	rno-miR-145-3p	rno-miR-195-5p	rno-miR-24-2-5p	rno-miR-323-5p	rno-miR-3566	rno-miR-411-5p	rno-miR-539-3p	rno-miR-743b-5p		rno-miR-125b-2-3p	rno-miR-16-5p	rno-miR-204-3p	rno-miR-299a-3p	rno-miR-340-5p	rno-miR-3593-3p	rno-miR-463-3p	rno-miR-6319	rno-miR-879-3p		rno-miR-135a-5p	rno-miR-188-5p	rno-miR-218a-1-3p	rno-miR-3085	rno-miR-3544	rno-miR-377-3p	rno-miR-496-3p	rno-miR-672-3p			R116
R117		rno-miR-101b-5p	rno-miR-145-5p	rno-miR-1956-3p	rno-miR-24-3p	rno-miR-32-3p	rno-miR-3568	rno-miR-412-3p	rno-miR-539-5p	rno-miR-7578		rno-miR-125b-5p	rno-miR-17-1-3p	rno-miR-204-5p	rno-miR-299a-5p	rno-miR-341	rno-miR-3593-5p	rno-miR-463-5p	rno-miR-632	rno-miR-879-5p		rno-miR-106b-5p	rno-miR-148a-3p	rno-miR-196c-3p	rno-miR-26b-5p	rno-miR-326-3p	rno-miR-3573-5p	rno-miR-425-3p	rno-miR-542-5p	rno-miR-761		R117
R118		rno-miR-103-1-5p	rno-miR-146a-3p	rno-miR-1956-5p	rno-miR-25-3p	rno-miR-324-3p	rno-miR-3569	rno-miR-412-5p	rno-miR-540-3p	rno-miR-758-3p		rno-miR-126a-3p	rno-miR-17-2-3p	rno-miR-205	rno-miR-299b-3p	rno-miR-342-3p	rno-miR-3594-3p	rno-miR-465-3p	rno-miR-6320	rno-miR-880-3p		rno-miR-107-3p	rno-miR-148a-5p	rno-miR-196c-5p	rno-miR-27a-3p	rno-miR-326-5p	rno-miR-3574	rno-miR-425-5p	rno-miR-543-3p	rno-miR-762		R118
R119		rno-miR-103-2-5p	rno-miR-146a-5p	rno-miR-196a-3p	rno-miR-25-5p	rno-miR-324-5p	rno-miR-3570	rno-miR-421-3p	rno-miR-540-5p	rno-miR-758-5p		rno-miR-126a-5p	rno-miR-17-5p	rno-miR-206-3p	rno-miR-299b-5p	rno-miR-342-5p	rno-miR-3594-5p	rno-miR-465-5p	rno-miR-6321	rno-miR-880-5p		rno-miR-128-1-5p	rno-miR-181b-1-3p	rno-miR-208a-5p	rno-miR-29b-3p	rno-miR-344b-1-3p	rno-miR-3596c	rno-miR-466c-3p	rno-miR-6325	rno-miR-883-5p		R119
R120	a2-PUC2PM-20B	rno-miR-103-3p	rno-miR-146b-3p	rno-miR-196a-5p	rno-miR-26a-3p	rno-miR-325-3p	rno-miR-3571	rno-miR-421-5p	rno-miR-541-3p	rno-miR-759	a2-PUC2PM-20B	rno-miR-126b	rno-miR-181a-1-3p	rno-miR-206-5p	rno-miR-29a-3p	rno-miR-343	rno-miR-3595	rno-miR-466b-2-3p	rno-miR-6322	rno-miR-881-3p	a2-PUC2PM-20B	rno-miR-128-2-5p	rno-miR-181b-2-3p	rno-miR-208b-3p	rno-miR-29b-5p	rno-miR-344b-3p	rno-miR-3596d	rno-miR-466c-5p	rno-miR-6326	rno-miR-92a-1-5p	a2-PUC2PM-20B	R120
R121	a2-PUC2MM-20B	rno-miR-105	rno-miR-146b-5p	rno-miR-196b-3p	rno-miR-26a-5p	rno-miR-325-5p	rno-miR-3572	rno-miR-423-3p	rno-miR-541-5p	rno-miR-760-3p	a2-PUC2MM-20B	rno-miR-127-3p	rno-miR-181a-2-3p	rno-miR-207	rno-miR-29a-5p	rno-miR-344a-3p	rno-miR-3596a	rno-miR-466b-3p	rno-miR-6323	rno-miR-881-5p	a2-PUC2MM-20B										a2-PUC2MM-20B	R121
R122	a3-PUC2PM-20B	rno-miR-106b-3p	rno-miR-147	rno-miR-196b-5p	rno-miR-26b-3p	rno-miR-32-5p	rno-miR-3573-3p	rno-miR-423-5p	rno-miR-542-3p	rno-miR-760-5p	a3-PUC2PM-20B	rno-miR-127-5p	rno-miR-181a-5p	rno-miR-208a-3p	rno-miR-29b-1-5p	rno-miR-344a-5p	rno-miR-3596b	rno-miR-466b-5p	rno-miR-6324	rno-miR-883-3p	a3-PUC2PM-20B										a3-PUC2PM-20B	R122
R123	a3-PUC2MM-20B										a3-PUC2MM-20B										a3-PUC2MM-20B										a3-PUC2MM-20B	R123
R124	PUC2PM-20B										PUC2PM-20B										PUC2PM-20B										PUC2PM-20B	R124
R125	PUC2MM-20B										PUC2MM-20B										PUC2MM-20B										PUC2MM-20B	R125
R126	BKG0										BKG0										BKG0										BKG0	R126
R127	PUC2PM										PUC2PM										PUC2PM										PUC2PM	R127
R128	PUC2MM										PUC2MM										PUC2MM										PUC2MM	R128

## Sheet: Data Layout
Reporter ID	Reporter Name	Target Seq (5' to 3')	Block	Row	Column	Group	Reporter Control Type	Note	Reporter Source	Accession No.	Rat
1	BKG0		1	1	1	control	control_empty	LC Internal Use	control
2	empty		1	1	2	control	control_empty
3	empty		1	1	3	control	control_empty
4	empty		1	1	4	control	control_empty
5	empty		1	1	5	control	control_empty
6	empty		1	1	6	control	control_empty
7	empty		1	1	7	control	control_empty
8	empty		1	1	8	control	control_empty
9	empty		1	1	9	control	control_empty
10	empty		1	1	10	control	control_empty
11	BKG0		1	1	11	control	control_empty	LC Internal Use	control
12	empty		1	1	12	control	control_empty
13	empty		1	1	13	control	control_empty
14	empty		1	1	14	control	control_empty
15	empty		1	1	15	control	control_empty
16	empty		1	1	16	control	control_empty
17	empty		1	1	17	control	control_empty
18	empty		1	1	18	control	control_empty
19	empty		1	1	19	control	control_empty
20	empty		1	1	20	control	control_empty
21	BKG0		1	1	21	control	control_empty	LC Internal Use	control
22	empty		1	1	22	control	control_empty
23	empty		1	1	23	control	control_empty
24	empty		1	1	24	control	control_empty
25	empty		1	1	25	control	control_empty
26	empty		1	1	26	control	control_empty
27	empty		1	1	27	control	control_empty
28	empty		1	1	28	control	control_empty
29	empty		1	1	29	control	control_empty
30	empty		1	1	30	control	control_empty
31	BKG0		1	1	31	control	control_empty	LC Internal Use	control
32	PUC2PM		1	2	1	control	control_spike_calibration	LC Internal Use	control
33	empty		1	2	2	control	control_empty
34	empty		1	2	3	control	control_empty
35	empty		1	2	4	control	control_empty
36	empty		1	2	5	control	control_empty
37	empty		1	2	6	control	control_empty
38	empty		1	2	7	control	control_empty
39	empty		1	2	8	control	control_empty
40	empty		1	2	9	control	control_empty
41	empty		1	2	10	control	control_empty
42	PUC2PM		1	2	11	control	control_spike_calibration	LC Internal Use	control
43	empty		1	2	12	control	control_empty
44	empty		1	2	13	control	control_empty
45	empty		1	2	14	control	control_empty
46	empty		1	2	15	control	control_empty
47	empty		1	2	16	control	control_empty
48	empty		1	2	17	control	control_empty
49	empty		1	2	18	control	control_empty
50	empty		1	2	19	control	control_empty
51	empty		1	2	20	control	control_empty
52	PUC2PM		1	2	21	control	control_spike_calibration	LC Internal Use	control
53	empty		1	2	22	control	control_empty
54	empty		1	2	23	control	control_empty
55	empty		1	2	24	control	control_empty
56	empty		1	2	25	control	control_empty
57	empty		1	2	26	control	control_empty
58	empty		1	2	27	control	control_empty
59	empty		1	2	28	control	control_empty
60	empty		1	2	29	control	control_empty
61	empty		1	2	30	control	control_empty
62	PUC2PM		1	2	31	control	control_spike_calibration	LC Internal Use	control
63	PUC2MM		1	3	1	control	control_spike_calibration	LC Internal Use	control
64	empty		1	3	2	control	control_empty
65	empty		1	3	3	control	control_empty
66	empty		1	3	4	control	control_empty
67	empty		1	3	5	control	control_empty
68	empty		1	3	6	control	control_empty
69	empty		1	3	7	control	control_empty
70	empty		1	3	8	control	control_empty
71	empty		1	3	9	control	control_empty
72	empty		1	3	10	control	control_empty
73	PUC2MM		1	3	11	control	control_spike_calibration	LC Internal Use	control
74	empty		1	3	12	control	control_empty
75	empty		1	3	13	control	control_empty
76	empty		1	3	14	control	control_empty
77	empty		1	3	15	control	control_empty
78	empty		1	3	16	control	control_empty
79	empty		1	3	17	control	control_empty
80	empty		1	3	18	control	control_empty
81	empty		1	3	19	control	control_empty
82	empty		1	3	20	control	control_empty
83	PUC2MM		1	3	21	control	control_spike_calibration	LC Internal Use	control
84	empty		1	3	22	control	control_empty
85	empty		1	3	23	control	control_empty
86	empty		1	3	24	control	control_empty
87	empty		1	3	25	control	control_empty
88	empty		1	3	26	control	control_empty
89	empty		1	3	27	control	control_empty
90	empty		1	3	28	control	control_empty
91	empty		1	3	29	control	control_empty
92	empty		1	3	30	control	control_empty
93	PUC2MM		1	3	31	control	control_spike_calibration	LC Internal Use	control
94	BKG0		1	4	1	control	control_empty	LC Internal Use	control
95	empty		1	4	2	control	control_empty
96	empty		1	4	3	control	control_empty
97	empty		1	4	4	control	control_empty
98	empty		1	4	5	control	control_empty
99	empty		1	4	6	control	control_empty
100	empty		1	4	7	control	control_empty
101	empty		1	4	8	control	control_empty
102	empty		1	4	9	control	control_empty
103	empty		1	4	10	control	control_empty
104	BKG0		1	4	11	control	control_empty	LC Internal Use	control
105	empty		1	4	12	control	control_empty
106	empty		1	4	13	control	control_empty
107	empty		1	4	14	control	control_empty
108	empty		1	4	15	control	control_empty
109	empty		1	4	16	control	control_empty
110	empty		1	4	17	control	control_empty
111	empty		1	4	18	control	control_empty
112	empty		1	4	19	control	control_empty
113	empty		1	4	20	control	control_empty
114	BKG0		1	4	21	control	control_empty	LC Internal Use	control
115	empty		1	4	22	control	control_empty
116	empty		1	4	23	control	control_empty
117	empty		1	4	24	control	control_empty
118	empty		1	4	25	control	control_empty
119	empty		1	4	26	control	control_empty
120	empty		1	4	27	control	control_empty
121	empty		1	4	28	control	control_empty
122	empty		1	4	29	control	control_empty
123	empty		1	4	30	control	control_empty
124	BKG0		1	4	31	control	control_empty	LC Internal Use	control
125	PUC2PM-20B		1	5	1	control	control_spike_calibration	LC Internal Use	control
126	empty		1	5	2	control	control_empty
127	empty		1	5	3	control	control_empty
128	empty		1	5	4	control	control_empty
129	empty		1	5	5	control	control_empty
130	empty		1	5	6	control	control_empty
131	empty		1	5	7	control	control_empty
132	empty		1	5	8	control	control_empty
133	empty		1	5	9	control	control_empty
134	empty		1	5	10	control	control_empty
135	PUC2PM-20B		1	5	11	control	control_spike_calibration	LC Internal Use	control
136	empty		1	5	12	control	control_empty
137	empty		1	5	13	control	control_empty
138	empty		1	5	14	control	control_empty
139	empty		1	5	15	control	control_empty
140	empty		1	5	16	control	control_empty
141	empty		1	5	17	control	control_empty
142	empty		1	5	18	control	control_empty
143	empty		1	5	19	control	control_empty
144	empty		1	5	20	control	control_empty
145	PUC2PM-20B		1	5	21	control	control_spike_calibration	LC Internal Use	control
146	empty		1	5	22	control	control_empty
147	empty		1	5	23	control	control_empty
148	empty		1	5	24	control	control_empty
149	empty		1	5	25	control	control_empty
150	empty		1	5	26	control	control_empty
151	empty		1	5	27	control	control_empty
152	empty		1	5	28	control	control_empty
153	empty		1	5	29	control	control_empty
154	empty		1	5	30	control	control_empty
155	PUC2PM-20B		1	5	31	control	control_spike_calibration	LC Internal Use	control
156	PUC2MM-20B		1	6	1	control	control_spike_calibration	LC Internal Use	control
157	empty		1	6	2	control	control_empty
158	empty		1	6	3	control	control_empty
159	empty		1	6	4	control	control_empty
160	empty		1	6	5	control	control_empty
161	empty		1	6	6	control	control_empty
162	empty		1	6	7	control	control_empty
163	empty		1	6	8	control	control_empty
164	empty		1	6	9	control	control_empty
165	empty		1	6	10	control	control_empty
166	PUC2MM-20B		1	6	11	control	control_spike_calibration	LC Internal Use	control
167	empty		1	6	12	control	control_empty
168	empty		1	6	13	control	control_empty
169	empty		1	6	14	control	control_empty
170	empty		1	6	15	control	control_empty
171	empty		1	6	16	control	control_empty
172	empty		1	6	17	control	control_empty
173	empty		1	6	18	control	control_empty
174	empty		1	6	19	control	control_empty
175	empty		1	6	20	control	control_empty
176	PUC2MM-20B		1	6	21	control	control_spike_calibration	LC Internal Use	control
177	empty		1	6	22	control	control_empty
178	empty		1	6	23	control	control_empty
179	empty		1	6	24	control	control_empty
180	empty		1	6	25	control	control_empty
181	empty		1	6	26	control	control_empty
182	empty		1	6	27	control	control_empty
183	empty		1	6	28	control	control_empty
184	empty		1	6	29	control	control_empty
185	empty		1	6	30	control	control_empty
186	PUC2MM-20B		1	6	31	control	control_spike_calibration	LC Internal Use	control
187	a2-PUC2PM-20B		1	7	1	control	control_spike_calibration	LC Internal Use	control
188	rno-let-7a-1-3p	CUAUACAAUCUACUGUCUUUCC	1	7	2	experimental		mature miRNA	standard	MIMAT0017085,MIMAT0017088	rno-let-7a-1-3p, rno-let-7c-2-3p
189	rno-miR-135b-3p	AUGUAGGGCUAAAAGCCAUGGG	1	7	3	experimental		mature miRNA	standard	MIMAT0017043	rno-miR-135b-3p
190	rno-miR-1896	UGGUGGGUGAGGAGGAGG	1	7	4	experimental		mature miRNA	standard	MIMAT0035732	rno-miR-1896
191	rno-miR-218a-2-3p	CAUGGUUCUGUCAAGCACCGCG	1	7	5	experimental		mature miRNA	standard	MIMAT0004740	rno-miR-218a-2-3p
192	rno-miR-3099	UAGGCUAGAAAGAGGUUGGGGA	1	7	6	experimental		mature miRNA	standard	MIMAT0025048	rno-miR-3099
193	rno-miR-3546	AUAACCCGGGCCAAAAGCUCAC	1	7	7	experimental		mature miRNA	standard	MIMAT0017801	rno-miR-3546
194	rno-miR-377-5p	AGAGGUUGCCCUUGGUGAAUUC	1	7	8	experimental		mature miRNA	standard	MIMAT0017203	rno-miR-377-5p
195	rno-miR-496-5p	AGGUUGUCCAUGGUGUGUUC	1	7	9	experimental		mature miRNA	standard	MIMAT0017372	rno-miR-496-5p
196	rno-miR-672-5p	UGAGGUUGGUGUACUGUGUGUGA	1	7	10	experimental		mature miRNA	standard	MIMAT0005327	rno-miR-672-5p
197	a2-PUC2PM-20B		1	7	11	control	control_spike_calibration	LC Internal Use	control
198	rno-let-7a-1-3p	CUAUACAAUCUACUGUCUUUCC	1	7	12	experimental		mature miRNA	standard	MIMAT0017085,MIMAT0017088	rno-let-7a-1-3p, rno-let-7c-2-3p
199	rno-miR-135b-3p	AUGUAGGGCUAAAAGCCAUGGG	1	7	13	experimental		mature miRNA	standard	MIMAT0017043	rno-miR-135b-3p
200	rno-miR-1896	UGGUGGGUGAGGAGGAGG	1	7	14	experimental		mature miRNA	standard	MIMAT0035732	rno-miR-1896
201	rno-miR-218a-2-3p	CAUGGUUCUGUCAAGCACCGCG	1	7	15	experimental		mature miRNA	standard	MIMAT0004740	rno-miR-218a-2-3p
202	rno-miR-3099	UAGGCUAGAAAGAGGUUGGGGA	1	7	16	experimental		mature miRNA	standard	MIMAT0025048	rno-miR-3099
203	rno-miR-3546	AUAACCCGGGCCAAAAGCUCAC	1	7	17	experimental		mature miRNA	standard	MIMAT0017801	rno-miR-3546
204	rno-miR-377-5p	AGAGGUUGCCCUUGGUGAAUUC	1	7	18	experimental		mature miRNA	standard	MIMAT0017203	rno-miR-377-5p
205	rno-miR-496-5p	AGGUUGUCCAUGGUGUGUUC	1	7	19	experimental		mature miRNA	standard	MIMAT0017372	rno-miR-496-5p
206	rno-miR-672-5p	UGAGGUUGGUGUACUGUGUGUGA	1	7	20	experimental		mature miRNA	standard	MIMAT0005327	rno-miR-672-5p
207	a2-PUC2PM-20B		1	7	21	control	control_spike_calibration	LC Internal Use	control
208	rno-let-7a-1-3p	CUAUACAAUCUACUGUCUUUCC	1	7	22	experimental		mature miRNA	standard	MIMAT0017085,MIMAT0017088	rno-let-7a-1-3p, rno-let-7c-2-3p
209	rno-miR-135b-3p	AUGUAGGGCUAAAAGCCAUGGG	1	7	23	experimental		mature miRNA	standard	MIMAT0017043	rno-miR-135b-3p
210	rno-miR-1896	UGGUGGGUGAGGAGGAGG	1	7	24	experimental		mature miRNA	standard	MIMAT0035732	rno-miR-1896
211	rno-miR-218a-2-3p	CAUGGUUCUGUCAAGCACCGCG	1	7	25	experimental		mature miRNA	standard	MIMAT0004740	rno-miR-218a-2-3p
212	rno-miR-3099	UAGGCUAGAAAGAGGUUGGGGA	1	7	26	experimental		mature miRNA	standard	MIMAT0025048	rno-miR-3099
213	rno-miR-3546	AUAACCCGGGCCAAAAGCUCAC	1	7	27	experimental		mature miRNA	standard	MIMAT0017801	rno-miR-3546
214	rno-miR-377-5p	AGAGGUUGCCCUUGGUGAAUUC	1	7	28	experimental		mature miRNA	standard	MIMAT0017203	rno-miR-377-5p
215	rno-miR-496-5p	AGGUUGUCCAUGGUGUGUUC	1	7	29	experimental		mature miRNA	standard	MIMAT0017372	rno-miR-496-5p
216	rno-miR-672-5p	UGAGGUUGGUGUACUGUGUGUGA	1	7	30	experimental		mature miRNA	standard	MIMAT0005327	rno-miR-672-5p
217	a2-PUC2PM-20B		1	7	31	control	control_spike_calibration	LC Internal Use	control
218	a2-PUC2MM-20B		1	8	1	control	control_spike_calibration	LC Internal Use	control
219	rno-let-7a-2-3p	CUGUACAGCCUCCUAGCUUUCC	1	8	2	experimental		mature miRNA	standard	MIMAT0017086	rno-let-7a-2-3p
220	rno-miR-135b-5p	UAUGGCUUUUCAUUCCUAUGUGA	1	8	3	experimental		mature miRNA	standard	MIMAT0000611	rno-miR-135b-5p
221	rno-miR-18a-3p	ACUGCCCUAAGUGCUCCUUCU	1	8	4	experimental		mature miRNA	standard	MIMAT0017095	rno-miR-18a-3p
222	rno-miR-218a-5p	UUGUGCUUGAUCUAACCAUGU	1	8	5	experimental		mature miRNA	standard	MIMAT0000888	rno-miR-218a-5p
223	rno-miR-30a-3p	CUUUCAGUCGGAUGUUUGCAGC	1	8	6	experimental		mature miRNA	standard	MIMAT0000809	rno-miR-30a-3p
224	rno-miR-3547	UGAGCACCACCCCUCUCUCAGAU	1	8	7	experimental		mature miRNA	standard	MIMAT0017802	rno-miR-3547
225	rno-miR-378a-3p	ACUGGACUUGGAGUCAGAAGG	1	8	8	experimental		mature miRNA	standard	MIMAT0003379	rno-miR-378a-3p
226	rno-miR-497-3p	CCAAACCACACUGUGGUGUUAGA	1	8	9	experimental		mature miRNA	standard	MIMAT0017230	rno-miR-497-3p
227	rno-miR-673-3p	UCCGGGACUGAGUUCUGUGCAC	1	8	10	experimental		mature miRNA	standard	MIMAT0017313	rno-miR-673-3p
228	a2-PUC2MM-20B		1	8	11	control	control_spike_calibration	LC Internal Use	control
229	rno-let-7a-2-3p	CUGUACAGCCUCCUAGCUUUCC	1	8	12	experimental		mature miRNA	standard	MIMAT0017086	rno-let-7a-2-3p
230	rno-miR-135b-5p	UAUGGCUUUUCAUUCCUAUGUGA	1	8	13	experimental		mature miRNA	standard	MIMAT0000611	rno-miR-135b-5p
231	rno-miR-18a-3p	ACUGCCCUAAGUGCUCCUUCU	1	8	14	experimental		mature miRNA	standard	MIMAT0017095	rno-miR-18a-3p
232	rno-miR-218a-5p	UUGUGCUUGAUCUAACCAUGU	1	8	15	experimental		mature miRNA	standard	MIMAT0000888	rno-miR-218a-5p
233	rno-miR-30a-3p	CUUUCAGUCGGAUGUUUGCAGC	1	8	16	experimental		mature miRNA	standard	MIMAT0000809	rno-miR-30a-3p
234	rno-miR-3547	UGAGCACCACCCCUCUCUCAGAU	1	8	17	experimental		mature miRNA	standard	MIMAT0017802	rno-miR-3547
235	rno-miR-378a-3p	ACUGGACUUGGAGUCAGAAGG	1	8	18	experimental		mature miRNA	standard	MIMAT0003379	rno-miR-378a-3p
236	rno-miR-497-3p	CCAAACCACACUGUGGUGUUAGA	1	8	19	experimental		mature miRNA	standard	MIMAT0017230	rno-miR-497-3p
237	rno-miR-673-3p	UCCGGGACUGAGUUCUGUGCAC	1	8	20	experimental		mature miRNA	standard	MIMAT0017313	rno-miR-673-3p
238	a2-PUC2MM-20B		1	8	21	control	control_spike_calibration	LC Internal Use	control
239	rno-let-7a-2-3p	CUGUACAGCCUCCUAGCUUUCC	1	8	22	experimental		mature miRNA	standard	MIMAT0017086	rno-let-7a-2-3p
240	rno-miR-135b-5p	UAUGGCUUUUCAUUCCUAUGUGA	1	8	23	experimental		mature miRNA	standard	MIMAT0000611	rno-miR-135b-5p
241	rno-miR-18a-3p	ACUGCCCUAAGUGCUCCUUCU	1	8	24	experimental		mature miRNA	standard	MIMAT0017095	rno-miR-18a-3p
242	rno-miR-218a-5p	UUGUGCUUGAUCUAACCAUGU	1	8	25	experimental		mature miRNA	standard	MIMAT0000888	rno-miR-218a-5p
243	rno-miR-30a-3p	CUUUCAGUCGGAUGUUUGCAGC	1	8	26	experimental		mature miRNA	standard	MIMAT0000809	rno-miR-30a-3p
244	rno-miR-3547	UGAGCACCACCCCUCUCUCAGAU	1	8	27	experimental		mature miRNA	standard	MIMAT0017802	rno-miR-3547
245	rno-miR-378a-3p	ACUGGACUUGGAGUCAGAAGG	1	8	28	experimental		mature miRNA	standard	MIMAT0003379	rno-miR-378a-3p
246	rno-miR-497-3p	CCAAACCACACUGUGGUGUUAGA	1	8	29	experimental		mature miRNA	standard	MIMAT0017230	rno-miR-497-3p
247	rno-miR-673-3p	UCCGGGACUGAGUUCUGUGCAC	1	8	30	experimental		mature miRNA	standard	MIMAT0017313	rno-miR-673-3p
248	a2-PUC2MM-20B		1	8	31	control	control_spike_calibration	LC Internal Use	control
249	a3-PUC2PM-20B		1	9	1	control	control_spike_calibration	LC Internal Use	control
250	rno-let-7a-5p	UGAGGUAGUAGGUUGUAUAGUU	1	9	2	experimental		mature miRNA	standard	MIMAT0000774	rno-let-7a-5p
251	rno-miR-136-3p	CAUCAUCGUCUCAAAUGAGUCU	1	9	3	experimental		mature miRNA	standard	MIMAT0004733	rno-miR-136-3p
252	rno-miR-18a-5p	UAAGGUGCAUCUAGUGCAGAUAG	1	9	4	experimental		mature miRNA	standard	MIMAT0000787	rno-miR-18a-5p
253	rno-miR-218b	CAUGGUUAGAUCAAGCACAA	1	9	5	experimental		mature miRNA	standard	MIMAT0017838	rno-miR-218b
254	rno-miR-30a-5p	UGUAAACAUCCUCGACUGGAAG	1	9	6	experimental		mature miRNA	standard	MIMAT0000808	rno-miR-30a-5p
255	rno-miR-3548	CAGCACUGUCCGGUAAGAUGCC	1	9	7	experimental		mature miRNA	standard	MIMAT0017806	rno-miR-3548
256	rno-miR-378a-5p	CUCCUGACUCCAGGUCCUGUGU	1	9	8	experimental		mature miRNA	standard	MIMAT0003378	rno-miR-378a-5p
257	rno-miR-497-5p	CAGCAGCACACUGUGGUUUGUA	1	9	9	experimental		mature miRNA	standard	MIMAT0003383	rno-miR-497-5p
258	rno-miR-673-5p	CUCACAGCUCCGGUCCUUGGAG	1	9	10	experimental		mature miRNA	standard	MIMAT0005328	rno-miR-673-5p
259	a3-PUC2PM-20B		1	9	11	control	control_spike_calibration	LC Internal Use	control
260	rno-let-7a-5p	UGAGGUAGUAGGUUGUAUAGUU	1	9	12	experimental		mature miRNA	standard	MIMAT0000774	rno-let-7a-5p
261	rno-miR-136-3p	CAUCAUCGUCUCAAAUGAGUCU	1	9	13	experimental		mature miRNA	standard	MIMAT0004733	rno-miR-136-3p
262	rno-miR-18a-5p	UAAGGUGCAUCUAGUGCAGAUAG	1	9	14	experimental		mature miRNA	standard	MIMAT0000787	rno-miR-18a-5p
263	rno-miR-218b	CAUGGUUAGAUCAAGCACAA	1	9	15	experimental		mature miRNA	standard	MIMAT0017838	rno-miR-218b
264	rno-miR-30a-5p	UGUAAACAUCCUCGACUGGAAG	1	9	16	experimental		mature miRNA	standard	MIMAT0000808	rno-miR-30a-5p
265	rno-miR-3548	CAGCACUGUCCGGUAAGAUGCC	1	9	17	experimental		mature miRNA	standard	MIMAT0017806	rno-miR-3548
266	rno-miR-378a-5p	CUCCUGACUCCAGGUCCUGUGU	1	9	18	experimental		mature miRNA	standard	MIMAT0003378	rno-miR-378a-5p
267	rno-miR-497-5p	CAGCAGCACACUGUGGUUUGUA	1	9	19	experimental		mature miRNA	standard	MIMAT0003383	rno-miR-497-5p
268	rno-miR-673-5p	CUCACAGCUCCGGUCCUUGGAG	1	9	20	experimental		mature miRNA	standard	MIMAT0005328	rno-miR-673-5p
269	a3-PUC2PM-20B		1	9	21	control	control_spike_calibration	LC Internal Use	control
270	rno-let-7a-5p	UGAGGUAGUAGGUUGUAUAGUU	1	9	22	experimental		mature miRNA	standard	MIMAT0000774	rno-let-7a-5p
271	rno-miR-136-3p	CAUCAUCGUCUCAAAUGAGUCU	1	9	23	experimental		mature miRNA	standard	MIMAT0004733	rno-miR-136-3p
272	rno-miR-18a-5p	UAAGGUGCAUCUAGUGCAGAUAG	1	9	24	experimental		mature miRNA	standard	MIMAT0000787	rno-miR-18a-5p
273	rno-miR-218b	CAUGGUUAGAUCAAGCACAA	1	9	25	experimental		mature miRNA	standard	MIMAT0017838	rno-miR-218b
274	rno-miR-30a-5p	UGUAAACAUCCUCGACUGGAAG	1	9	26	experimental		mature miRNA	standard	MIMAT0000808	rno-miR-30a-5p
275	rno-miR-3548	CAGCACUGUCCGGUAAGAUGCC	1	9	27	experimental		mature miRNA	standard	MIMAT0017806	rno-miR-3548
276	rno-miR-378a-5p	CUCCUGACUCCAGGUCCUGUGU	1	9	28	experimental		mature miRNA	standard	MIMAT0003378	rno-miR-378a-5p
277	rno-miR-497-5p	CAGCAGCACACUGUGGUUUGUA	1	9	29	experimental		mature miRNA	standard	MIMAT0003383	rno-miR-497-5p
278	rno-miR-673-5p	CUCACAGCUCCGGUCCUUGGAG	1	9	30	experimental		mature miRNA	standard	MIMAT0005328	rno-miR-673-5p
279	a3-PUC2PM-20B		1	9	31	control	control_spike_calibration	LC Internal Use	control
280	a3-PUC2MM-20B		1	10	1	control	control_spike_calibration	LC Internal Use	control
281	rno-let-7b-3p	CUAUACAACCUACUGCCUUCCC	1	10	2	experimental		mature miRNA	standard	MIMAT0004705	rno-let-7b-3p
282	rno-miR-136-5p	ACUCCAUUUGUUUUGAUGAUGGA	1	10	3	experimental		mature miRNA	standard	MIMAT0000842	rno-miR-136-5p
283	rno-miR-190a-3p	ACUAUAUAUCAAGCAUAUUCCU	1	10	4	experimental		mature miRNA	standard	MIMAT0017145	rno-miR-190a-3p
284	rno-miR-219a-1-3p	AGAGUUGCGUCUGGACGUCCCG	1	10	5	experimental		mature miRNA	standard	MIMAT0004741	rno-miR-219a-1-3p
285	rno-miR-30b-3p	CUGGGAUGUGGAUGUUUACGUC	1	10	6	experimental		mature miRNA	standard	MIMAT0004721	rno-miR-30b-3p
286	rno-miR-3549	AUCUUGCCCGCAAAGACCC	1	10	7	experimental		mature miRNA	standard	MIMAT0017807	rno-miR-3549
287	rno-miR-378b	AGUGGACUUGGAGUCAGAAGG	1	10	8	experimental		mature miRNA	standard	MIMAT0024855	rno-miR-378b
288	rno-miR-499-3p	AACAUCACAGCAAGUCUGUGCU	1	10	9	experimental		mature miRNA	standard	MIMAT0017227	rno-miR-499-3p
289	rno-miR-674-3p	CACAGCUCCCAUCUCAGAACAA	1	10	10	experimental		mature miRNA	standard	MIMAT0005330	rno-miR-674-3p
290	a3-PUC2MM-20B		1	10	11	control	control_spike_calibration	LC Internal Use	control
291	rno-let-7b-3p	CUAUACAACCUACUGCCUUCCC	1	10	12	experimental		mature miRNA	standard	MIMAT0004705	rno-let-7b-3p
292	rno-miR-136-5p	ACUCCAUUUGUUUUGAUGAUGGA	1	10	13	experimental		mature miRNA	standard	MIMAT0000842	rno-miR-136-5p
293	rno-miR-190a-3p	ACUAUAUAUCAAGCAUAUUCCU	1	10	14	experimental		mature miRNA	standard	MIMAT0017145	rno-miR-190a-3p
294	rno-miR-219a-1-3p	AGAGUUGCGUCUGGACGUCCCG	1	10	15	experimental		mature miRNA	standard	MIMAT0004741	rno-miR-219a-1-3p
295	rno-miR-30b-3p	CUGGGAUGUGGAUGUUUACGUC	1	10	16	experimental		mature miRNA	standard	MIMAT0004721	rno-miR-30b-3p
296	rno-miR-3549	AUCUUGCCCGCAAAGACCC	1	10	17	experimental		mature miRNA	standard	MIMAT0017807	rno-miR-3549
297	rno-miR-378b	AGUGGACUUGGAGUCAGAAGG	1	10	18	experimental		mature miRNA	standard	MIMAT0024855	rno-miR-378b
298	rno-miR-499-3p	AACAUCACAGCAAGUCUGUGCU	1	10	19	experimental		mature miRNA	standard	MIMAT0017227	rno-miR-499-3p
299	rno-miR-674-3p	CACAGCUCCCAUCUCAGAACAA	1	10	20	experimental		mature miRNA	standard	MIMAT0005330	rno-miR-674-3p
300	a3-PUC2MM-20B		1	10	21	control	control_spike_calibration	LC Internal Use	control
301	rno-let-7b-3p	CUAUACAACCUACUGCCUUCCC	1	10	22	experimental		mature miRNA	standard	MIMAT0004705	rno-let-7b-3p
302	rno-miR-136-5p	ACUCCAUUUGUUUUGAUGAUGGA	1	10	23	experimental		mature miRNA	standard	MIMAT0000842	rno-miR-136-5p
303	rno-miR-190a-3p	ACUAUAUAUCAAGCAUAUUCCU	1	10	24	experimental		mature miRNA	standard	MIMAT0017145	rno-miR-190a-3p
304	rno-miR-219a-1-3p	AGAGUUGCGUCUGGACGUCCCG	1	10	25	experimental		mature miRNA	standard	MIMAT0004741	rno-miR-219a-1-3p
305	rno-miR-30b-3p	CUGGGAUGUGGAUGUUUACGUC	1	10	26	experimental		mature miRNA	standard	MIMAT0004721	rno-miR-30b-3p
306	rno-miR-3549	AUCUUGCCCGCAAAGACCC	1	10	27	experimental		mature miRNA	standard	MIMAT0017807	rno-miR-3549
307	rno-miR-378b	AGUGGACUUGGAGUCAGAAGG	1	10	28	experimental		mature miRNA	standard	MIMAT0024855	rno-miR-378b
308	rno-miR-499-3p	AACAUCACAGCAAGUCUGUGCU	1	10	29	experimental		mature miRNA	standard	MIMAT0017227	rno-miR-499-3p
309	rno-miR-674-3p	CACAGCUCCCAUCUCAGAACAA	1	10	30	experimental		mature miRNA	standard	MIMAT0005330	rno-miR-674-3p
310	a3-PUC2MM-20B		1	10	31	control	control_spike_calibration	LC Internal Use	control
311	empty		1	11	1	control	control_empty
312	rno-let-7b-5p	UGAGGUAGUAGGUUGUGUGGUU	1	11	2	experimental		mature miRNA	standard	MIMAT0000775	rno-let-7b-5p
313	rno-miR-137-3p	UUAUUGCUUAAGAAUACGCGUAG	1	11	3	experimental		mature miRNA	standard	MIMAT0000843	rno-miR-137-3p
314	rno-miR-190a-5p	UGAUAUGUUUGAUAUAUUAGGU	1	11	4	experimental		mature miRNA	standard	MIMAT0000865	rno-miR-190a-5p
315	rno-miR-219a-2-3p	AGAAUUGUGGCUGGACAUCUGU	1	11	5	experimental		mature miRNA	standard	MIMAT0005446	rno-miR-219a-2-3p
316	rno-miR-30b-5p	UGUAAACAUCCUACACUCAGCU	1	11	6	experimental		mature miRNA	standard	MIMAT0000806	rno-miR-30b-5p
317	rno-miR-3550	CCGAGCCCAUCCCUGCCCUAG	1	11	7	experimental		mature miRNA	standard	MIMAT0017808	rno-miR-3550
318	rno-miR-379-3p	CUAUGUAACAUGGUCCACUAAC	1	11	8	experimental		mature miRNA	standard	MIMAT0004791	rno-miR-379-3p
319	rno-miR-499-5p	UUAAGACUUGCAGUGAUGUUU	1	11	9	experimental		mature miRNA	standard	MIMAT0003381	rno-miR-499-5p
320	rno-miR-674-5p	GCACUGAGAUGGGAGUGGUGUA	1	11	10	experimental		mature miRNA	standard	MIMAT0005329	rno-miR-674-5p
321	empty		1	11	11	control	control_empty
322	rno-let-7b-5p	UGAGGUAGUAGGUUGUGUGGUU	1	11	12	experimental		mature miRNA	standard	MIMAT0000775	rno-let-7b-5p
323	rno-miR-137-3p	UUAUUGCUUAAGAAUACGCGUAG	1	11	13	experimental		mature miRNA	standard	MIMAT0000843	rno-miR-137-3p
324	rno-miR-190a-5p	UGAUAUGUUUGAUAUAUUAGGU	1	11	14	experimental		mature miRNA	standard	MIMAT0000865	rno-miR-190a-5p
325	rno-miR-219a-2-3p	AGAAUUGUGGCUGGACAUCUGU	1	11	15	experimental		mature miRNA	standard	MIMAT0005446	rno-miR-219a-2-3p
326	rno-miR-30b-5p	UGUAAACAUCCUACACUCAGCU	1	11	16	experimental		mature miRNA	standard	MIMAT0000806	rno-miR-30b-5p
327	rno-miR-3550	CCGAGCCCAUCCCUGCCCUAG	1	11	17	experimental		mature miRNA	standard	MIMAT0017808	rno-miR-3550
328	rno-miR-379-3p	CUAUGUAACAUGGUCCACUAAC	1	11	18	experimental		mature miRNA	standard	MIMAT0004791	rno-miR-379-3p
329	rno-miR-499-5p	UUAAGACUUGCAGUGAUGUUU	1	11	19	experimental		mature miRNA	standard	MIMAT0003381	rno-miR-499-5p
330	rno-miR-674-5p	GCACUGAGAUGGGAGUGGUGUA	1	11	20	experimental		mature miRNA	standard	MIMAT0005329	rno-miR-674-5p
331	empty		1	11	21	control	control_empty
332	rno-let-7b-5p	UGAGGUAGUAGGUUGUGUGGUU	1	11	22	experimental		mature miRNA	standard	MIMAT0000775	rno-let-7b-5p
333	rno-miR-137-3p	UUAUUGCUUAAGAAUACGCGUAG	1	11	23	experimental		mature miRNA	standard	MIMAT0000843	rno-miR-137-3p
334	rno-miR-190a-5p	UGAUAUGUUUGAUAUAUUAGGU	1	11	24	experimental		mature miRNA	standard	MIMAT0000865	rno-miR-190a-5p
335	rno-miR-219a-2-3p	AGAAUUGUGGCUGGACAUCUGU	1	11	25	experimental		mature miRNA	standard	MIMAT0005446	rno-miR-219a-2-3p
336	rno-miR-30b-5p	UGUAAACAUCCUACACUCAGCU	1	11	26	experimental		mature miRNA	standard	MIMAT0000806	rno-miR-30b-5p
337	rno-miR-3550	CCGAGCCCAUCCCUGCCCUAG	1	11	27	experimental		mature miRNA	standard	MIMAT0017808	rno-miR-3550
338	rno-miR-379-3p	CUAUGUAACAUGGUCCACUAAC	1	11	28	experimental		mature miRNA	standard	MIMAT0004791	rno-miR-379-3p
339	rno-miR-499-5p	UUAAGACUUGCAGUGAUGUUU	1	11	29	experimental		mature miRNA	standard	MIMAT0003381	rno-miR-499-5p
340	rno-miR-674-5p	GCACUGAGAUGGGAGUGGUGUA	1	11	30	experimental		mature miRNA	standard	MIMAT0005329	rno-miR-674-5p
341	empty		1	11	31	control	control_empty
342	empty		1	12	1	control	control_empty
343	rno-let-7c-1-3p	CUGUACAACCUUCUAGCUUUCC	1	12	2	experimental		mature miRNA	standard	MIMAT0017087	rno-let-7c-1-3p
344	rno-miR-137-5p	ACGGGUAUUCUUGGGUGGAUAA	1	12	3	experimental		mature miRNA	standard	MIMAT0017126	rno-miR-137-5p
345	rno-miR-190b-3p	AACUAAAUGUCAAACAUUCU	1	12	4	experimental		mature miRNA	standard	MIMAT0017298	rno-miR-190b-3p
346	rno-miR-219a-5p	UGAUUGUCCAAACGCAAUUCU	1	12	5	experimental		mature miRNA	standard	MIMAT0000889	rno-miR-219a-5p
347	rno-miR-30c-1-3p	CUGGGAGAGGGUUGUUUACUCC	1	12	6	experimental		mature miRNA	standard	MIMAT0004719	rno-miR-30c-1-3p
348	rno-miR-3551-3p	UGAAAUUCACCAUGGUGGGUAAA	1	12	7	experimental		mature miRNA	standard	MIMAT0017810	rno-miR-3551-3p
349	rno-miR-379-5p	UGGUAGACUAUGGAACGUAGG	1	12	8	experimental		mature miRNA	standard	MIMAT0003192	rno-miR-379-5p
350	rno-miR-500-3p	AAUGCACCUGGGCAAGGGUUCA	1	12	9	experimental		mature miRNA	standard	MIMAT0005321	rno-miR-500-3p
351	rno-miR-675-3p	UGUAUGCCCUAACCGCUCAGU	1	12	10	experimental		mature miRNA	standard	MIMAT0017363	rno-miR-675-3p
352	empty		1	12	11	control	control_empty
353	rno-let-7c-1-3p	CUGUACAACCUUCUAGCUUUCC	1	12	12	experimental		mature miRNA	standard	MIMAT0017087	rno-let-7c-1-3p
354	rno-miR-137-5p	ACGGGUAUUCUUGGGUGGAUAA	1	12	13	experimental		mature miRNA	standard	MIMAT0017126	rno-miR-137-5p
355	rno-miR-190b-3p	AACUAAAUGUCAAACAUUCU	1	12	14	experimental		mature miRNA	standard	MIMAT0017298	rno-miR-190b-3p
356	rno-miR-219a-5p	UGAUUGUCCAAACGCAAUUCU	1	12	15	experimental		mature miRNA	standard	MIMAT0000889	rno-miR-219a-5p
357	rno-miR-30c-1-3p	CUGGGAGAGGGUUGUUUACUCC	1	12	16	experimental		mature miRNA	standard	MIMAT0004719	rno-miR-30c-1-3p
358	rno-miR-3551-3p	UGAAAUUCACCAUGGUGGGUAAA	1	12	17	experimental		mature miRNA	standard	MIMAT0017810	rno-miR-3551-3p
359	rno-miR-379-5p	UGGUAGACUAUGGAACGUAGG	1	12	18	experimental		mature miRNA	standard	MIMAT0003192	rno-miR-379-5p
360	rno-miR-500-3p	AAUGCACCUGGGCAAGGGUUCA	1	12	19	experimental		mature miRNA	standard	MIMAT0005321	rno-miR-500-3p
361	rno-miR-675-3p	UGUAUGCCCUAACCGCUCAGU	1	12	20	experimental		mature miRNA	standard	MIMAT0017363	rno-miR-675-3p
362	empty		1	12	21	control	control_empty
363	rno-let-7c-1-3p	CUGUACAACCUUCUAGCUUUCC	1	12	22	experimental		mature miRNA	standard	MIMAT0017087	rno-let-7c-1-3p
364	rno-miR-137-5p	ACGGGUAUUCUUGGGUGGAUAA	1	12	23	experimental		mature miRNA	standard	MIMAT0017126	rno-miR-137-5p
365	rno-miR-190b-3p	AACUAAAUGUCAAACAUUCU	1	12	24	experimental		mature miRNA	standard	MIMAT0017298	rno-miR-190b-3p
366	rno-miR-219a-5p	UGAUUGUCCAAACGCAAUUCU	1	12	25	experimental		mature miRNA	standard	MIMAT0000889	rno-miR-219a-5p
367	rno-miR-30c-1-3p	CUGGGAGAGGGUUGUUUACUCC	1	12	26	experimental		mature miRNA	standard	MIMAT0004719	rno-miR-30c-1-3p
368	rno-miR-3551-3p	UGAAAUUCACCAUGGUGGGUAAA	1	12	27	experimental		mature miRNA	standard	MIMAT0017810	rno-miR-3551-3p
369	rno-miR-379-5p	UGGUAGACUAUGGAACGUAGG	1	12	28	experimental		mature miRNA	standard	MIMAT0003192	rno-miR-379-5p
370	rno-miR-500-3p	AAUGCACCUGGGCAAGGGUUCA	1	12	29	experimental		mature miRNA	standard	MIMAT0005321	rno-miR-500-3p
371	rno-miR-675-3p	UGUAUGCCCUAACCGCUCAGU	1	12	30	experimental		mature miRNA	standard	MIMAT0017363	rno-miR-675-3p
372	empty		1	12	31	control	control_empty
373	empty		1	13	1	control	control_empty
374	rno-let-7c-5p	UGAGGUAGUAGGUUGUAUGGUU	1	13	2	experimental		mature miRNA	standard	MIMAT0000776	rno-let-7c-5p
375	rno-miR-138-1-3p	CGGCUACUUCACAACACCAGGG	1	13	3	experimental		mature miRNA	standard	MIMAT0004734	rno-miR-138-1-3p
376	rno-miR-190b-5p	UGAUAUGUUUGAUAUUAGGUU	1	13	4	experimental		mature miRNA	standard	MIMAT0005302	rno-miR-190b-5p
377	rno-miR-219b	AGAUGUCCAGCCACAAUUCUCG	1	13	5	experimental		mature miRNA	standard	MIMAT0017882	rno-miR-219b
378	rno-miR-30c-2-3p	CUGGGAGAAGGCUGUUUACUCU	1	13	6	experimental		mature miRNA	standard	MIMAT0005442	rno-miR-30c-2-3p
379	rno-miR-3551-5p	UCUUCACCAUGGUGUUUUUGACAU	1	13	7	experimental		mature miRNA	standard	MIMAT0017809	rno-miR-3551-5p
380	rno-miR-380-3p	UAUGUAGUAUGGUCCACAUCU	1	13	8	experimental		mature miRNA	standard	MIMAT0017302	rno-miR-380-3p
381	rno-miR-500-5p	AAUCCUUGCUAUCUGGGUGCUUAG	1	13	9	experimental		mature miRNA	standard	MIMAT0017311	rno-miR-500-5p
382	rno-miR-675-5p	UGGUGCGGAAAGGGCCCACAGU	1	13	10	experimental		mature miRNA	standard	MIMAT0012841	rno-miR-675-5p
383	empty		1	13	11	control	control_empty
384	rno-let-7c-5p	UGAGGUAGUAGGUUGUAUGGUU	1	13	12	experimental		mature miRNA	standard	MIMAT0000776	rno-let-7c-5p
385	rno-miR-138-1-3p	CGGCUACUUCACAACACCAGGG	1	13	13	experimental		mature miRNA	standard	MIMAT0004734	rno-miR-138-1-3p
386	rno-miR-190b-5p	UGAUAUGUUUGAUAUUAGGUU	1	13	14	experimental		mature miRNA	standard	MIMAT0005302	rno-miR-190b-5p
387	rno-miR-219b	AGAUGUCCAGCCACAAUUCUCG	1	13	15	experimental		mature miRNA	standard	MIMAT0017882	rno-miR-219b
388	rno-miR-30c-2-3p	CUGGGAGAAGGCUGUUUACUCU	1	13	16	experimental		mature miRNA	standard	MIMAT0005442	rno-miR-30c-2-3p
389	rno-miR-3551-5p	UCUUCACCAUGGUGUUUUUGACAU	1	13	17	experimental		mature miRNA	standard	MIMAT0017809	rno-miR-3551-5p
390	rno-miR-380-3p	UAUGUAGUAUGGUCCACAUCU	1	13	18	experimental		mature miRNA	standard	MIMAT0017302	rno-miR-380-3p
391	rno-miR-500-5p	AAUCCUUGCUAUCUGGGUGCUUAG	1	13	19	experimental		mature miRNA	standard	MIMAT0017311	rno-miR-500-5p
392	rno-miR-675-5p	UGGUGCGGAAAGGGCCCACAGU	1	13	20	experimental		mature miRNA	standard	MIMAT0012841	rno-miR-675-5p
393	empty		1	13	21	control	control_empty
394	rno-let-7c-5p	UGAGGUAGUAGGUUGUAUGGUU	1	13	22	experimental		mature miRNA	standard	MIMAT0000776	rno-let-7c-5p
395	rno-miR-138-1-3p	CGGCUACUUCACAACACCAGGG	1	13	23	experimental		mature miRNA	standard	MIMAT0004734	rno-miR-138-1-3p
396	rno-miR-190b-5p	UGAUAUGUUUGAUAUUAGGUU	1	13	24	experimental		mature miRNA	standard	MIMAT0005302	rno-miR-190b-5p
397	rno-miR-219b	AGAUGUCCAGCCACAAUUCUCG	1	13	25	experimental		mature miRNA	standard	MIMAT0017882	rno-miR-219b
398	rno-miR-30c-2-3p	CUGGGAGAAGGCUGUUUACUCU	1	13	26	experimental		mature miRNA	standard	MIMAT0005442	rno-miR-30c-2-3p
399	rno-miR-3551-5p	UCUUCACCAUGGUGUUUUUGACAU	1	13	27	experimental		mature miRNA	standard	MIMAT0017809	rno-miR-3551-5p
400	rno-miR-380-3p	UAUGUAGUAUGGUCCACAUCU	1	13	28	experimental		mature miRNA	standard	MIMAT0017302	rno-miR-380-3p
401	rno-miR-500-5p	AAUCCUUGCUAUCUGGGUGCUUAG	1	13	29	experimental		mature miRNA	standard	MIMAT0017311	rno-miR-500-5p
402	rno-miR-675-5p	UGGUGCGGAAAGGGCCCACAGU	1	13	30	experimental		mature miRNA	standard	MIMAT0012841	rno-miR-675-5p
403	empty		1	13	31	control	control_empty
404	empty		1	14	1	control	control_empty
405	rno-let-7d-3p	CUAUACGACCUGCUGCCUUUCU	1	14	2	experimental		mature miRNA	standard	MIMAT0000563	rno-let-7d-3p
406	rno-miR-138-2-3p	GCUAUUUCACGACACCAGGGU	1	14	3	experimental		mature miRNA	standard	MIMAT0017127	rno-miR-138-2-3p
407	rno-miR-1912-3p	CACAGAACAUGCAGUGAGA	1	14	4	experimental		mature miRNA	standard	MIMAT0017865	rno-miR-1912-3p
408	rno-miR-221-3p	AGCUACAUUGUCUGCUGGGUUUC	1	14	5	experimental		mature miRNA	standard	MIMAT0000890	rno-miR-221-3p
409	rno-miR-30c-5p	UGUAAACAUCCUACACUCUCAGC	1	14	6	experimental		mature miRNA	standard	MIMAT0000804	rno-miR-30c-5p
410	rno-miR-3552	AGGCUGCAGGCCCACUUCCCU	1	14	7	experimental		mature miRNA	standard	MIMAT0017813	rno-miR-3552
411	rno-miR-380-5p	AUGGUUGACCAUAGAACAUGCG	1	14	8	experimental		mature miRNA	standard	MIMAT0005308	rno-miR-380-5p
412	rno-miR-501-3p	AAUGCACCCGGGCAAGGAUUUGG	1	14	9	experimental		mature miRNA	standard	MIMAT0017198	rno-miR-501-3p
413	rno-miR-676	CCGUCCUGAGCUUGUCGAGCUA	1	14	10	experimental		mature miRNA	standard	MIMAT0037264	rno-miR-676
414	empty		1	14	11	control	control_empty
415	rno-let-7d-3p	CUAUACGACCUGCUGCCUUUCU	1	14	12	experimental		mature miRNA	standard	MIMAT0000563	rno-let-7d-3p
416	rno-miR-138-2-3p	GCUAUUUCACGACACCAGGGU	1	14	13	experimental		mature miRNA	standard	MIMAT0017127	rno-miR-138-2-3p
417	rno-miR-1912-3p	CACAGAACAUGCAGUGAGA	1	14	14	experimental		mature miRNA	standard	MIMAT0017865	rno-miR-1912-3p
418	rno-miR-221-3p	AGCUACAUUGUCUGCUGGGUUUC	1	14	15	experimental		mature miRNA	standard	MIMAT0000890	rno-miR-221-3p
419	rno-miR-30c-5p	UGUAAACAUCCUACACUCUCAGC	1	14	16	experimental		mature miRNA	standard	MIMAT0000804	rno-miR-30c-5p
420	rno-miR-3552	AGGCUGCAGGCCCACUUCCCU	1	14	17	experimental		mature miRNA	standard	MIMAT0017813	rno-miR-3552
421	rno-miR-380-5p	AUGGUUGACCAUAGAACAUGCG	1	14	18	experimental		mature miRNA	standard	MIMAT0005308	rno-miR-380-5p
422	rno-miR-501-3p	AAUGCACCCGGGCAAGGAUUUGG	1	14	19	experimental		mature miRNA	standard	MIMAT0017198	rno-miR-501-3p
423	rno-miR-676	CCGUCCUGAGCUUGUCGAGCUA	1	14	20	experimental		mature miRNA	standard	MIMAT0037264	rno-miR-676
424	empty		1	14	21	control	control_empty
425	rno-let-7d-3p	CUAUACGACCUGCUGCCUUUCU	1	14	22	experimental		mature miRNA	standard	MIMAT0000563	rno-let-7d-3p
426	rno-miR-138-2-3p	GCUAUUUCACGACACCAGGGU	1	14	23	experimental		mature miRNA	standard	MIMAT0017127	rno-miR-138-2-3p
427	rno-miR-1912-3p	CACAGAACAUGCAGUGAGA	1	14	24	experimental		mature miRNA	standard	MIMAT0017865	rno-miR-1912-3p
428	rno-miR-221-3p	AGCUACAUUGUCUGCUGGGUUUC	1	14	25	experimental		mature miRNA	standard	MIMAT0000890	rno-miR-221-3p
429	rno-miR-30c-5p	UGUAAACAUCCUACACUCUCAGC	1	14	26	experimental		mature miRNA	standard	MIMAT0000804	rno-miR-30c-5p
430	rno-miR-3552	AGGCUGCAGGCCCACUUCCCU	1	14	27	experimental		mature miRNA	standard	MIMAT0017813	rno-miR-3552
431	rno-miR-380-5p	AUGGUUGACCAUAGAACAUGCG	1	14	28	experimental		mature miRNA	standard	MIMAT0005308	rno-miR-380-5p
432	rno-miR-501-3p	AAUGCACCCGGGCAAGGAUUUGG	1	14	29	experimental		mature miRNA	standard	MIMAT0017198	rno-miR-501-3p
433	rno-miR-676	CCGUCCUGAGCUUGUCGAGCUA	1	14	30	experimental		mature miRNA	standard	MIMAT0037264	rno-miR-676
434	empty		1	14	31	control	control_empty
435	rno-5S-b1	AAGCAGGGUCGGGCCUGGUUAG	1	15	1	control	control_biosequence	LC Internal Use	control
436	rno-let-7d-5p	AGAGGUAGUAGGUUGCAUAGUU	1	15	2	experimental		mature miRNA	standard	MIMAT0000562	rno-let-7d-5p
437	rno-miR-138-5p	AGCUGGUGUUGUGAAUCAGGCCG	1	15	3	experimental		mature miRNA	standard	MIMAT0000844	rno-miR-138-5p
438	rno-miR-1912-5p	UGCUCAUUGCAUGGGCUAUGU	1	15	4	experimental		mature miRNA	standard	MIMAT0017864	rno-miR-1912-5p
439	rno-miR-221-5p	ACCUGGCAUACAAUGUAGAUUUC	1	15	5	experimental		mature miRNA	standard	MIMAT0017163	rno-miR-221-5p
440	rno-miR-30d-3p	CUUUCAGUCAGAUGUUUGCUGC	1	15	6	experimental		mature miRNA	standard	MIMAT0004722	rno-miR-30d-3p
441	rno-miR-3553	CAGUGAAUUCUACCAGUGCCAUA	1	15	7	experimental		mature miRNA	standard	MIMAT0017814	rno-miR-3553
442	rno-miR-381-3p	UAUACAAGGGCAAGCUCU	1	15	8	experimental		mature miRNA	standard	MIMAT0003199	rno-miR-381-3p
443	rno-miR-501-5p	AAUCCUUUGUCCCUGGGUGA	1	15	9	experimental		mature miRNA	standard	MIMAT0003116	rno-miR-501-5p
444	rno-miR-678	GUCUCGGGGCAAGGACUGGAGG	1	15	10	experimental		mature miRNA	standard	MIMAT0012857	rno-miR-678
445	rno-5S-b1	AAGCAGGGUCGGGCCUGGUUAG	1	15	11	control	control_biosequence	LC Internal Use	control
446	rno-let-7d-5p	AGAGGUAGUAGGUUGCAUAGUU	1	15	12	experimental		mature miRNA	standard	MIMAT0000562	rno-let-7d-5p
447	rno-miR-138-5p	AGCUGGUGUUGUGAAUCAGGCCG	1	15	13	experimental		mature miRNA	standard	MIMAT0000844	rno-miR-138-5p
448	rno-miR-1912-5p	UGCUCAUUGCAUGGGCUAUGU	1	15	14	experimental		mature miRNA	standard	MIMAT0017864	rno-miR-1912-5p
449	rno-miR-221-5p	ACCUGGCAUACAAUGUAGAUUUC	1	15	15	experimental		mature miRNA	standard	MIMAT0017163	rno-miR-221-5p
450	rno-miR-30d-3p	CUUUCAGUCAGAUGUUUGCUGC	1	15	16	experimental		mature miRNA	standard	MIMAT0004722	rno-miR-30d-3p
451	rno-miR-3553	CAGUGAAUUCUACCAGUGCCAUA	1	15	17	experimental		mature miRNA	standard	MIMAT0017814	rno-miR-3553
452	rno-miR-381-3p	UAUACAAGGGCAAGCUCU	1	15	18	experimental		mature miRNA	standard	MIMAT0003199	rno-miR-381-3p
453	rno-miR-501-5p	AAUCCUUUGUCCCUGGGUGA	1	15	19	experimental		mature miRNA	standard	MIMAT0003116	rno-miR-501-5p
454	rno-miR-678	GUCUCGGGGCAAGGACUGGAGG	1	15	20	experimental		mature miRNA	standard	MIMAT0012857	rno-miR-678
455	rno-5S-b1	AAGCAGGGUCGGGCCUGGUUAG	1	15	21	control	control_biosequence	LC Internal Use	control
456	rno-let-7d-5p	AGAGGUAGUAGGUUGCAUAGUU	1	15	22	experimental		mature miRNA	standard	MIMAT0000562	rno-let-7d-5p
457	rno-miR-138-5p	AGCUGGUGUUGUGAAUCAGGCCG	1	15	23	experimental		mature miRNA	standard	MIMAT0000844	rno-miR-138-5p
458	rno-miR-1912-5p	UGCUCAUUGCAUGGGCUAUGU	1	15	24	experimental		mature miRNA	standard	MIMAT0017864	rno-miR-1912-5p
459	rno-miR-221-5p	ACCUGGCAUACAAUGUAGAUUUC	1	15	25	experimental		mature miRNA	standard	MIMAT0017163	rno-miR-221-5p
460	rno-miR-30d-3p	CUUUCAGUCAGAUGUUUGCUGC	1	15	26	experimental		mature miRNA	standard	MIMAT0004722	rno-miR-30d-3p
461	rno-miR-3553	CAGUGAAUUCUACCAGUGCCAUA	1	15	27	experimental		mature miRNA	standard	MIMAT0017814	rno-miR-3553
462	rno-miR-381-3p	UAUACAAGGGCAAGCUCU	1	15	28	experimental		mature miRNA	standard	MIMAT0003199	rno-miR-381-3p
463	rno-miR-501-5p	AAUCCUUUGUCCCUGGGUGA	1	15	29	experimental		mature miRNA	standard	MIMAT0003116	rno-miR-501-5p
464	rno-miR-678	GUCUCGGGGCAAGGACUGGAGG	1	15	30	experimental		mature miRNA	standard	MIMAT0012857	rno-miR-678
465	rno-5S-b1	AAGCAGGGUCGGGCCUGGUUAG	1	15	31	control	control_biosequence	LC Internal Use	control
466	rno-5S-b2	GGGCCUGGUUAGUACUUGGAUG	1	16	1	control	control_biosequence	LC Internal Use	control
467	rno-let-7e-3p	CUAUACGGCCUCCUAGCUUUCC	1	16	2	experimental		mature miRNA	standard	MIMAT0004706	rno-let-7e-3p
468	rno-miR-139-3p	UGGAGACGCGGCCCUGUUGGAG	1	16	3	experimental		mature miRNA	standard	MIMAT0004735	rno-miR-139-3p
469	rno-miR-191a-3p	GCUGCACUUGGAUUUCGUUCCC	1	16	4	experimental		mature miRNA	standard	MIMAT0017146	rno-miR-191a-3p
470	rno-miR-222-3p	AGCUACAUCUGGCUACUGGGU	1	16	5	experimental		mature miRNA	standard	MIMAT0000891	rno-miR-222-3p
471	rno-miR-30d-5p	UGUAAACAUCCCCGACUGGAAG	1	16	6	experimental		mature miRNA	standard	MIMAT0000807	rno-miR-30d-5p
472	rno-miR-3556a	CGAUUUCAGAUGGUGCUA	1	16	7	experimental		mature miRNA	standard	MIMAT0017821	rno-miR-3556a
473	rno-miR-381-5p	AGCGAGGUUGCCCUUUGUAUAU	1	16	8	experimental		mature miRNA	standard	MIMAT0017220	rno-miR-381-5p
474	rno-miR-503-3p	GGAGUAUUGUUUCCGCUGCCUGG	1	16	9	experimental		mature miRNA	standard	MIMAT0017224	rno-miR-503-3p
475	rno-miR-679	CAAGGUCUUCCUCACAGUAGC	1	16	10	experimental		mature miRNA	standard	MIMAT0025072	rno-miR-679
476	rno-5S-b2	GGGCCUGGUUAGUACUUGGAUG	1	16	11	control	control_biosequence	LC Internal Use	control
477	rno-let-7e-3p	CUAUACGGCCUCCUAGCUUUCC	1	16	12	experimental		mature miRNA	standard	MIMAT0004706	rno-let-7e-3p
478	rno-miR-139-3p	UGGAGACGCGGCCCUGUUGGAG	1	16	13	experimental		mature miRNA	standard	MIMAT0004735	rno-miR-139-3p
479	rno-miR-191a-3p	GCUGCACUUGGAUUUCGUUCCC	1	16	14	experimental		mature miRNA	standard	MIMAT0017146	rno-miR-191a-3p
480	rno-miR-222-3p	AGCUACAUCUGGCUACUGGGU	1	16	15	experimental		mature miRNA	standard	MIMAT0000891	rno-miR-222-3p
481	rno-miR-30d-5p	UGUAAACAUCCCCGACUGGAAG	1	16	16	experimental		mature miRNA	standard	MIMAT0000807	rno-miR-30d-5p
482	rno-miR-3556a	CGAUUUCAGAUGGUGCUA	1	16	17	experimental		mature miRNA	standard	MIMAT0017821	rno-miR-3556a
483	rno-miR-381-5p	AGCGAGGUUGCCCUUUGUAUAU	1	16	18	experimental		mature miRNA	standard	MIMAT0017220	rno-miR-381-5p
484	rno-miR-503-3p	GGAGUAUUGUUUCCGCUGCCUGG	1	16	19	experimental		mature miRNA	standard	MIMAT0017224	rno-miR-503-3p
485	rno-miR-679	CAAGGUCUUCCUCACAGUAGC	1	16	20	experimental		mature miRNA	standard	MIMAT0025072	rno-miR-679
486	rno-5S-b2	GGGCCUGGUUAGUACUUGGAUG	1	16	21	control	control_biosequence	LC Internal Use	control
487	rno-let-7e-3p	CUAUACGGCCUCCUAGCUUUCC	1	16	22	experimental		mature miRNA	standard	MIMAT0004706	rno-let-7e-3p
488	rno-miR-139-3p	UGGAGACGCGGCCCUGUUGGAG	1	16	23	experimental		mature miRNA	standard	MIMAT0004735	rno-miR-139-3p
489	rno-miR-191a-3p	GCUGCACUUGGAUUUCGUUCCC	1	16	24	experimental		mature miRNA	standard	MIMAT0017146	rno-miR-191a-3p
490	rno-miR-222-3p	AGCUACAUCUGGCUACUGGGU	1	16	25	experimental		mature miRNA	standard	MIMAT0000891	rno-miR-222-3p
491	rno-miR-30d-5p	UGUAAACAUCCCCGACUGGAAG	1	16	26	experimental		mature miRNA	standard	MIMAT0000807	rno-miR-30d-5p
492	rno-miR-3556a	CGAUUUCAGAUGGUGCUA	1	16	27	experimental		mature miRNA	standard	MIMAT0017821	rno-miR-3556a
493	rno-miR-381-5p	AGCGAGGUUGCCCUUUGUAUAU	1	16	28	experimental		mature miRNA	standard	MIMAT0017220	rno-miR-381-5p
494	rno-miR-503-3p	GGAGUAUUGUUUCCGCUGCCUGG	1	16	29	experimental		mature miRNA	standard	MIMAT0017224	rno-miR-503-3p
495	rno-miR-679	CAAGGUCUUCCUCACAGUAGC	1	16	30	experimental		mature miRNA	standard	MIMAT0025072	rno-miR-679
496	rno-5S-b2	GGGCCUGGUUAGUACUUGGAUG	1	16	31	control	control_biosequence	LC Internal Use	control
497	rno-5S-b3	AGUACUUGGAUGGGAGACCGCC	1	17	1	control	control_biosequence	LC Internal Use	control
498	rno-let-7e-5p	UGAGGUAGGAGGUUGUAUAGUU	1	17	2	experimental		mature miRNA	standard	MIMAT0000777	rno-let-7e-5p
499	rno-miR-139-5p	UCUACAGUGCACGUGUCUCCAG	1	17	3	experimental		mature miRNA	standard	MIMAT0000845	rno-miR-139-5p
500	rno-miR-191a-5p	CAACGGAAUCCCAAAAGCAGCUG	1	17	4	experimental		mature miRNA	standard	MIMAT0000866	rno-miR-191a-5p
501	rno-miR-222-5p	GGCUCAGUAGCCAGUGUAGAU	1	17	5	experimental		mature miRNA	standard	MIMAT0017164	rno-miR-222-5p
502	rno-miR-30e-3p	CUUUCAGUCGGAUGUUUACAGC	1	17	6	experimental		mature miRNA	standard	MIMAT0004720	rno-miR-30e-3p
503	rno-miR-3556b	ACCGAUUUCAAAUGGUGCUA	1	17	7	experimental		mature miRNA	standard	MIMAT0017818	rno-miR-3556b
504	rno-miR-382-3p	AAUCAUUCACGGACAACACUU	1	17	8	experimental		mature miRNA	standard	MIMAT0003202	rno-miR-382-3p
505	rno-miR-503-5p	UAGCAGCGGGAACAGUACUGCAG	1	17	9	experimental		mature miRNA	standard	MIMAT0003213	rno-miR-503-5p
506	rno-miR-702-3p	UGCCCACCCUUUACCCCACUCCA	1	17	10	experimental		mature miRNA	standard	MIMAT0017885	rno-miR-702-3p
507	rno-5S-b3	AGUACUUGGAUGGGAGACCGCC	1	17	11	control	control_biosequence	LC Internal Use	control
508	rno-let-7e-5p	UGAGGUAGGAGGUUGUAUAGUU	1	17	12	experimental		mature miRNA	standard	MIMAT0000777	rno-let-7e-5p
509	rno-miR-139-5p	UCUACAGUGCACGUGUCUCCAG	1	17	13	experimental		mature miRNA	standard	MIMAT0000845	rno-miR-139-5p
510	rno-miR-191a-5p	CAACGGAAUCCCAAAAGCAGCUG	1	17	14	experimental		mature miRNA	standard	MIMAT0000866	rno-miR-191a-5p
511	rno-miR-222-5p	GGCUCAGUAGCCAGUGUAGAU	1	17	15	experimental		mature miRNA	standard	MIMAT0017164	rno-miR-222-5p
512	rno-miR-30e-3p	CUUUCAGUCGGAUGUUUACAGC	1	17	16	experimental		mature miRNA	standard	MIMAT0004720	rno-miR-30e-3p
513	rno-miR-3556b	ACCGAUUUCAAAUGGUGCUA	1	17	17	experimental		mature miRNA	standard	MIMAT0017818	rno-miR-3556b
514	rno-miR-382-3p	AAUCAUUCACGGACAACACUU	1	17	18	experimental		mature miRNA	standard	MIMAT0003202	rno-miR-382-3p
515	rno-miR-503-5p	UAGCAGCGGGAACAGUACUGCAG	1	17	19	experimental		mature miRNA	standard	MIMAT0003213	rno-miR-503-5p
516	rno-miR-702-3p	UGCCCACCCUUUACCCCACUCCA	1	17	20	experimental		mature miRNA	standard	MIMAT0017885	rno-miR-702-3p
517	rno-5S-b3	AGUACUUGGAUGGGAGACCGCC	1	17	21	control	control_biosequence	LC Internal Use	control
518	rno-let-7e-5p	UGAGGUAGGAGGUUGUAUAGUU	1	17	22	experimental		mature miRNA	standard	MIMAT0000777	rno-let-7e-5p
519	rno-miR-139-5p	UCUACAGUGCACGUGUCUCCAG	1	17	23	experimental		mature miRNA	standard	MIMAT0000845	rno-miR-139-5p
520	rno-miR-191a-5p	CAACGGAAUCCCAAAAGCAGCUG	1	17	24	experimental		mature miRNA	standard	MIMAT0000866	rno-miR-191a-5p
521	rno-miR-222-5p	GGCUCAGUAGCCAGUGUAGAU	1	17	25	experimental		mature miRNA	standard	MIMAT0017164	rno-miR-222-5p
522	rno-miR-30e-3p	CUUUCAGUCGGAUGUUUACAGC	1	17	26	experimental		mature miRNA	standard	MIMAT0004720	rno-miR-30e-3p
523	rno-miR-3556b	ACCGAUUUCAAAUGGUGCUA	1	17	27	experimental		mature miRNA	standard	MIMAT0017818	rno-miR-3556b
524	rno-miR-382-3p	AAUCAUUCACGGACAACACUU	1	17	28	experimental		mature miRNA	standard	MIMAT0003202	rno-miR-382-3p
525	rno-miR-503-5p	UAGCAGCGGGAACAGUACUGCAG	1	17	29	experimental		mature miRNA	standard	MIMAT0003213	rno-miR-503-5p
526	rno-miR-702-3p	UGCCCACCCUUUACCCCACUCCA	1	17	30	experimental		mature miRNA	standard	MIMAT0017885	rno-miR-702-3p
527	rno-5S-b3	AGUACUUGGAUGGGAGACCGCC	1	17	31	control	control_biosequence	LC Internal Use	control
528	rno-5S-b4	UGGGAGACCGCCUGGGAAUACC	1	18	1	control	control_biosequence	LC Internal Use	control
529	rno-let-7f-1-3p	CUAUACAAUCUAUUGCCUUCC	1	18	2	experimental		mature miRNA	standard	MIMAT0017089	rno-let-7f-1-3p
530	rno-miR-1-3p	UGGAAUGUAAAGAAGUGUGUAU	1	18	3	experimental		mature miRNA	standard	MIMAT0003125	rno-miR-1-3p
531	rno-miR-191b	GAACGAAAUCCAAGUGCAGCU	1	18	4	experimental		mature miRNA	standard	MIMAT0017817	rno-miR-191b
532	rno-miR-223-3p	UGUCAGUUUGUCAAAUACCCC	1	18	5	experimental		mature miRNA	standard	MIMAT0000892	rno-miR-223-3p
533	rno-miR-30e-5p	UGUAAACAUCCUUGACUGGAAG	1	18	6	experimental		mature miRNA	standard	MIMAT0000805	rno-miR-30e-5p
534	rno-miR-3557-3p	ACACAGGACCUGGAGUCAGGAG	1	18	7	experimental		mature miRNA	standard	MIMAT0017820	rno-miR-3557-3p
535	rno-miR-382-5p	GAAGUUGUUCGUGGUGGAUUCG	1	18	8	experimental		mature miRNA	standard	MIMAT0003201	rno-miR-382-5p
536	rno-miR-504	AGACCCUGGUCUGCACUCUGUC	1	18	9	experimental		mature miRNA	standard	MIMAT0012830	rno-miR-504
537	rno-miR-702-5p	GUGAGUGGGGUGGUUGGCAUG	1	18	10	experimental		mature miRNA	standard	MIMAT0017884	rno-miR-702-5p
538	rno-5S-b4	UGGGAGACCGCCUGGGAAUACC	1	18	11	control	control_biosequence	LC Internal Use	control
539	rno-let-7f-1-3p	CUAUACAAUCUAUUGCCUUCC	1	18	12	experimental		mature miRNA	standard	MIMAT0017089	rno-let-7f-1-3p
540	rno-miR-1-3p	UGGAAUGUAAAGAAGUGUGUAU	1	18	13	experimental		mature miRNA	standard	MIMAT0003125	rno-miR-1-3p
541	rno-miR-191b	GAACGAAAUCCAAGUGCAGCU	1	18	14	experimental		mature miRNA	standard	MIMAT0017817	rno-miR-191b
542	rno-miR-223-3p	UGUCAGUUUGUCAAAUACCCC	1	18	15	experimental		mature miRNA	standard	MIMAT0000892	rno-miR-223-3p
543	rno-miR-30e-5p	UGUAAACAUCCUUGACUGGAAG	1	18	16	experimental		mature miRNA	standard	MIMAT0000805	rno-miR-30e-5p
544	rno-miR-3557-3p	ACACAGGACCUGGAGUCAGGAG	1	18	17	experimental		mature miRNA	standard	MIMAT0017820	rno-miR-3557-3p
545	rno-miR-382-5p	GAAGUUGUUCGUGGUGGAUUCG	1	18	18	experimental		mature miRNA	standard	MIMAT0003201	rno-miR-382-5p
546	rno-miR-504	AGACCCUGGUCUGCACUCUGUC	1	18	19	experimental		mature miRNA	standard	MIMAT0012830	rno-miR-504
547	rno-miR-702-5p	GUGAGUGGGGUGGUUGGCAUG	1	18	20	experimental		mature miRNA	standard	MIMAT0017884	rno-miR-702-5p
548	rno-5S-b4	UGGGAGACCGCCUGGGAAUACC	1	18	21	control	control_biosequence	LC Internal Use	control
549	rno-let-7f-1-3p	CUAUACAAUCUAUUGCCUUCC	1	18	22	experimental		mature miRNA	standard	MIMAT0017089	rno-let-7f-1-3p
550	rno-miR-1-3p	UGGAAUGUAAAGAAGUGUGUAU	1	18	23	experimental		mature miRNA	standard	MIMAT0003125	rno-miR-1-3p
551	rno-miR-191b	GAACGAAAUCCAAGUGCAGCU	1	18	24	experimental		mature miRNA	standard	MIMAT0017817	rno-miR-191b
552	rno-miR-223-3p	UGUCAGUUUGUCAAAUACCCC	1	18	25	experimental		mature miRNA	standard	MIMAT0000892	rno-miR-223-3p
553	rno-miR-30e-5p	UGUAAACAUCCUUGACUGGAAG	1	18	26	experimental		mature miRNA	standard	MIMAT0000805	rno-miR-30e-5p
554	rno-miR-3557-3p	ACACAGGACCUGGAGUCAGGAG	1	18	27	experimental		mature miRNA	standard	MIMAT0017820	rno-miR-3557-3p
555	rno-miR-382-5p	GAAGUUGUUCGUGGUGGAUUCG	1	18	28	experimental		mature miRNA	standard	MIMAT0003201	rno-miR-382-5p
556	rno-miR-504	AGACCCUGGUCUGCACUCUGUC	1	18	29	experimental		mature miRNA	standard	MIMAT0012830	rno-miR-504
557	rno-miR-702-5p	GUGAGUGGGGUGGUUGGCAUG	1	18	30	experimental		mature miRNA	standard	MIMAT0017884	rno-miR-702-5p
558	rno-5S-b4	UGGGAGACCGCCUGGGAAUACC	1	18	31	control	control_biosequence	LC Internal Use	control
559	rno-5S-b5	CCUGGGAAUACCGGGUGCUGUA	1	19	1	control	control_biosequence	LC Internal Use	control
560	rno-let-7f-2-3p	CUAUACAGUCUACUGUCUUUC	1	19	2	experimental		mature miRNA	standard	MIMAT0017090	rno-let-7f-2-3p
561	rno-miR-140-3p	UACCACAGGGUAGAACCACGG	1	19	3	experimental		mature miRNA	standard	MIMAT0000574	rno-miR-140-3p
562	rno-miR-192-3p	CUGCCAGUUCCAUAGGUCACAG	1	19	4	experimental		mature miRNA	standard	MIMAT0017147	rno-miR-192-3p
563	rno-miR-223-5p	CGUGUAUUUGACAAGCUGAGUUG	1	19	5	experimental		mature miRNA	standard	MIMAT0017165	rno-miR-223-5p
564	rno-miR-3102	CUCUACUCCCUGCCCCAGCCA	1	19	6	experimental		mature miRNA	standard	MIMAT0025051	rno-miR-3102
565	rno-miR-3557-5p	GCCUUCUGACUCCAAGUCCAGU	1	19	7	experimental		mature miRNA	standard	MIMAT0017819	rno-miR-3557-5p
566	rno-miR-383-3p	CCACAGCACUGCCUGGUCAGA	1	19	8	experimental		mature miRNA	standard	MIMAT0017197	rno-miR-383-3p
567	rno-miR-505-3p	GUCAACACUUGCUGGUUUCC	1	19	9	experimental		mature miRNA	standard	MIMAT0003380	rno-miR-505-3p
568	rno-miR-708-3p	CAACUAGACUGUGAGCUUCUAG	1	19	10	experimental		mature miRNA	standard	MIMAT0005332	rno-miR-708-3p
569	rno-5S-b5	CCUGGGAAUACCGGGUGCUGUA	1	19	11	control	control_biosequence	LC Internal Use	control
570	rno-let-7f-2-3p	CUAUACAGUCUACUGUCUUUC	1	19	12	experimental		mature miRNA	standard	MIMAT0017090	rno-let-7f-2-3p
571	rno-miR-140-3p	UACCACAGGGUAGAACCACGG	1	19	13	experimental		mature miRNA	standard	MIMAT0000574	rno-miR-140-3p
572	rno-miR-192-3p	CUGCCAGUUCCAUAGGUCACAG	1	19	14	experimental		mature miRNA	standard	MIMAT0017147	rno-miR-192-3p
573	rno-miR-223-5p	CGUGUAUUUGACAAGCUGAGUUG	1	19	15	experimental		mature miRNA	standard	MIMAT0017165	rno-miR-223-5p
574	rno-miR-3102	CUCUACUCCCUGCCCCAGCCA	1	19	16	experimental		mature miRNA	standard	MIMAT0025051	rno-miR-3102
575	rno-miR-3557-5p	GCCUUCUGACUCCAAGUCCAGU	1	19	17	experimental		mature miRNA	standard	MIMAT0017819	rno-miR-3557-5p
576	rno-miR-383-3p	CCACAGCACUGCCUGGUCAGA	1	19	18	experimental		mature miRNA	standard	MIMAT0017197	rno-miR-383-3p
577	rno-miR-505-3p	GUCAACACUUGCUGGUUUCC	1	19	19	experimental		mature miRNA	standard	MIMAT0003380	rno-miR-505-3p
578	rno-miR-708-3p	CAACUAGACUGUGAGCUUCUAG	1	19	20	experimental		mature miRNA	standard	MIMAT0005332	rno-miR-708-3p
579	rno-5S-b5	CCUGGGAAUACCGGGUGCUGUA	1	19	21	control	control_biosequence	LC Internal Use	control
580	rno-let-7f-2-3p	CUAUACAGUCUACUGUCUUUC	1	19	22	experimental		mature miRNA	standard	MIMAT0017090	rno-let-7f-2-3p
581	rno-miR-140-3p	UACCACAGGGUAGAACCACGG	1	19	23	experimental		mature miRNA	standard	MIMAT0000574	rno-miR-140-3p
582	rno-miR-192-3p	CUGCCAGUUCCAUAGGUCACAG	1	19	24	experimental		mature miRNA	standard	MIMAT0017147	rno-miR-192-3p
583	rno-miR-223-5p	CGUGUAUUUGACAAGCUGAGUUG	1	19	25	experimental		mature miRNA	standard	MIMAT0017165	rno-miR-223-5p
584	rno-miR-3102	CUCUACUCCCUGCCCCAGCCA	1	19	26	experimental		mature miRNA	standard	MIMAT0025051	rno-miR-3102
585	rno-miR-3557-5p	GCCUUCUGACUCCAAGUCCAGU	1	19	27	experimental		mature miRNA	standard	MIMAT0017819	rno-miR-3557-5p
586	rno-miR-383-3p	CCACAGCACUGCCUGGUCAGA	1	19	28	experimental		mature miRNA	standard	MIMAT0017197	rno-miR-383-3p
587	rno-miR-505-3p	GUCAACACUUGCUGGUUUCC	1	19	29	experimental		mature miRNA	standard	MIMAT0003380	rno-miR-505-3p
588	rno-miR-708-3p	CAACUAGACUGUGAGCUUCUAG	1	19	30	experimental		mature miRNA	standard	MIMAT0005332	rno-miR-708-3p
589	rno-5S-b5	CCUGGGAAUACCGGGUGCUGUA	1	19	31	control	control_biosequence	LC Internal Use	control
590	rno-5S-b6	AUACCGGGUGCUGUAGGCUUUU	1	20	1	control	control_biosequence	LC Internal Use	control
591	rno-let-7f-5p	UGAGGUAGUAGAUUGUAUAGUU	1	20	2	experimental		mature miRNA	standard	MIMAT0000778	rno-let-7f-5p
592	rno-miR-140-5p	CAGUGGUUUUACCCUAUGGUAG	1	20	3	experimental		mature miRNA	standard	MIMAT0000573	rno-miR-140-5p
593	rno-miR-192-5p	CUGACCUAUGAAUUGACAGCC	1	20	4	experimental		mature miRNA	standard	MIMAT0000867	rno-miR-192-5p
594	rno-miR-22-3p	AAGCUGCCAGUUGAAGAACUGU	1	20	5	experimental		mature miRNA	standard	MIMAT0000791	rno-miR-22-3p
595	rno-miR-3120	CACAGCAAGUGUAGACAGGCA	1	20	6	experimental		mature miRNA	standard	MIMAT0017900	rno-miR-3120
596	rno-miR-3558-3p	ACUGUGGAGGGUUUCUAUGU	1	20	7	experimental		mature miRNA	standard	MIMAT0017826	rno-miR-3558-3p
597	rno-miR-383-5p	CAGAUCAGAAGGUGACUGUGG	1	20	8	experimental		mature miRNA	standard	MIMAT0003114	rno-miR-383-5p
598	rno-miR-505-5p	GGGAGCCAGGAAGUAUUGAUGUU	1	20	9	experimental		mature miRNA	standard	MIMAT0017226	rno-miR-505-5p
599	rno-miR-708-5p	AAGGAGCUUACAAUCUAGCUGGG	1	20	10	experimental		mature miRNA	standard	MIMAT0005331	rno-miR-708-5p
600	rno-5S-b6	AUACCGGGUGCUGUAGGCUUUU	1	20	11	control	control_biosequence	LC Internal Use	control
601	rno-let-7f-5p	UGAGGUAGUAGAUUGUAUAGUU	1	20	12	experimental		mature miRNA	standard	MIMAT0000778	rno-let-7f-5p
602	rno-miR-140-5p	CAGUGGUUUUACCCUAUGGUAG	1	20	13	experimental		mature miRNA	standard	MIMAT0000573	rno-miR-140-5p
603	rno-miR-192-5p	CUGACCUAUGAAUUGACAGCC	1	20	14	experimental		mature miRNA	standard	MIMAT0000867	rno-miR-192-5p
604	rno-miR-22-3p	AAGCUGCCAGUUGAAGAACUGU	1	20	15	experimental		mature miRNA	standard	MIMAT0000791	rno-miR-22-3p
605	rno-miR-3120	CACAGCAAGUGUAGACAGGCA	1	20	16	experimental		mature miRNA	standard	MIMAT0017900	rno-miR-3120
606	rno-miR-3558-3p	ACUGUGGAGGGUUUCUAUGU	1	20	17	experimental		mature miRNA	standard	MIMAT0017826	rno-miR-3558-3p
607	rno-miR-383-5p	CAGAUCAGAAGGUGACUGUGG	1	20	18	experimental		mature miRNA	standard	MIMAT0003114	rno-miR-383-5p
608	rno-miR-505-5p	GGGAGCCAGGAAGUAUUGAUGUU	1	20	19	experimental		mature miRNA	standard	MIMAT0017226	rno-miR-505-5p
609	rno-miR-708-5p	AAGGAGCUUACAAUCUAGCUGGG	1	20	20	experimental		mature miRNA	standard	MIMAT0005331	rno-miR-708-5p
610	rno-5S-b6	AUACCGGGUGCUGUAGGCUUUU	1	20	21	control	control_biosequence	LC Internal Use	control
611	rno-let-7f-5p	UGAGGUAGUAGAUUGUAUAGUU	1	20	22	experimental		mature miRNA	standard	MIMAT0000778	rno-let-7f-5p
612	rno-miR-140-5p	CAGUGGUUUUACCCUAUGGUAG	1	20	23	experimental		mature miRNA	standard	MIMAT0000573	rno-miR-140-5p
613	rno-miR-192-5p	CUGACCUAUGAAUUGACAGCC	1	20	24	experimental		mature miRNA	standard	MIMAT0000867	rno-miR-192-5p
614	rno-miR-22-3p	AAGCUGCCAGUUGAAGAACUGU	1	20	25	experimental		mature miRNA	standard	MIMAT0000791	rno-miR-22-3p
615	rno-miR-3120	CACAGCAAGUGUAGACAGGCA	1	20	26	experimental		mature miRNA	standard	MIMAT0017900	rno-miR-3120
616	rno-miR-3558-3p	ACUGUGGAGGGUUUCUAUGU	1	20	27	experimental		mature miRNA	standard	MIMAT0017826	rno-miR-3558-3p
617	rno-miR-383-5p	CAGAUCAGAAGGUGACUGUGG	1	20	28	experimental		mature miRNA	standard	MIMAT0003114	rno-miR-383-5p
618	rno-miR-505-5p	GGGAGCCAGGAAGUAUUGAUGUU	1	20	29	experimental		mature miRNA	standard	MIMAT0017226	rno-miR-505-5p
619	rno-miR-708-5p	AAGGAGCUUACAAUCUAGCUGGG	1	20	30	experimental		mature miRNA	standard	MIMAT0005331	rno-miR-708-5p
620	rno-5S-b6	AUACCGGGUGCUGUAGGCUUUU	1	20	31	control	control_biosequence	LC Internal Use	control
621	empty		1	21	1	control	control_empty
622	rno-let-7g-3p	CUGUACAGGCCACUGCCUUGC	1	21	2	experimental		mature miRNA	standard	MIMAT0035720	rno-let-7g-3p
623	rno-miR-141-3p	UAACACUGUCUGGUAAAGAUGG	1	21	3	experimental		mature miRNA	standard	MIMAT0000846	rno-miR-141-3p
624	rno-miR-193a-3p	AACUGGCCUACAAAGUCCCAGU	1	21	4	experimental		mature miRNA	standard	MIMAT0000868	rno-miR-193a-3p
625	rno-miR-224-3p	AAAUGGUGCCCUAGUGACUACA	1	21	5	experimental		mature miRNA	standard	MIMAT0017200	rno-miR-224-3p
626	rno-miR-31a-3p	UGCUAUGCCAACAUAUUGCCAUC	1	21	6	experimental		mature miRNA	standard	MIMAT0017102	rno-miR-31a-3p
627	rno-miR-3558-5p	CCAUAGAAGUCAUCCCACAGUGCC	1	21	7	experimental		mature miRNA	standard	MIMAT0017825	rno-miR-3558-5p
628	rno-miR-384-3p	AUUCCUAGAAAUUGUUCACAAU	1	21	8	experimental		mature miRNA	standard	MIMAT0005310	rno-miR-384-3p
629	rno-miR-509-3p	UGAUUGACAUGUCUGCAGUGGA	1	21	9	experimental		mature miRNA	standard	MIMAT0024850	rno-miR-509-3p
630	rno-miR-711	GGGACCCUGGGAGAGAUGUAAG	1	21	10	experimental		mature miRNA	standard	MIMAT0012859	rno-miR-711
631	empty		1	21	11	control	control_empty
632	rno-let-7g-3p	CUGUACAGGCCACUGCCUUGC	1	21	12	experimental		mature miRNA	standard	MIMAT0035720	rno-let-7g-3p
633	rno-miR-141-3p	UAACACUGUCUGGUAAAGAUGG	1	21	13	experimental		mature miRNA	standard	MIMAT0000846	rno-miR-141-3p
634	rno-miR-193a-3p	AACUGGCCUACAAAGUCCCAGU	1	21	14	experimental		mature miRNA	standard	MIMAT0000868	rno-miR-193a-3p
635	rno-miR-224-3p	AAAUGGUGCCCUAGUGACUACA	1	21	15	experimental		mature miRNA	standard	MIMAT0017200	rno-miR-224-3p
636	rno-miR-31a-3p	UGCUAUGCCAACAUAUUGCCAUC	1	21	16	experimental		mature miRNA	standard	MIMAT0017102	rno-miR-31a-3p
637	rno-miR-3558-5p	CCAUAGAAGUCAUCCCACAGUGCC	1	21	17	experimental		mature miRNA	standard	MIMAT0017825	rno-miR-3558-5p
638	rno-miR-384-3p	AUUCCUAGAAAUUGUUCACAAU	1	21	18	experimental		mature miRNA	standard	MIMAT0005310	rno-miR-384-3p
639	rno-miR-509-3p	UGAUUGACAUGUCUGCAGUGGA	1	21	19	experimental		mature miRNA	standard	MIMAT0024850	rno-miR-509-3p
640	rno-miR-711	GGGACCCUGGGAGAGAUGUAAG	1	21	20	experimental		mature miRNA	standard	MIMAT0012859	rno-miR-711
641	empty		1	21	21	control	control_empty
642	rno-let-7g-3p	CUGUACAGGCCACUGCCUUGC	1	21	22	experimental		mature miRNA	standard	MIMAT0035720	rno-let-7g-3p
643	rno-miR-141-3p	UAACACUGUCUGGUAAAGAUGG	1	21	23	experimental		mature miRNA	standard	MIMAT0000846	rno-miR-141-3p
644	rno-miR-193a-3p	AACUGGCCUACAAAGUCCCAGU	1	21	24	experimental		mature miRNA	standard	MIMAT0000868	rno-miR-193a-3p
645	rno-miR-224-3p	AAAUGGUGCCCUAGUGACUACA	1	21	25	experimental		mature miRNA	standard	MIMAT0017200	rno-miR-224-3p
646	rno-miR-31a-3p	UGCUAUGCCAACAUAUUGCCAUC	1	21	26	experimental		mature miRNA	standard	MIMAT0017102	rno-miR-31a-3p
647	rno-miR-3558-5p	CCAUAGAAGUCAUCCCACAGUGCC	1	21	27	experimental		mature miRNA	standard	MIMAT0017825	rno-miR-3558-5p
648	rno-miR-384-3p	AUUCCUAGAAAUUGUUCACAAU	1	21	28	experimental		mature miRNA	standard	MIMAT0005310	rno-miR-384-3p
649	rno-miR-509-3p	UGAUUGACAUGUCUGCAGUGGA	1	21	29	experimental		mature miRNA	standard	MIMAT0024850	rno-miR-509-3p
650	rno-miR-711	GGGACCCUGGGAGAGAUGUAAG	1	21	30	experimental		mature miRNA	standard	MIMAT0012859	rno-miR-711
651	empty		1	21	31	control	control_empty
652	empty		1	22	1	control	control_empty
653	rno-let-7g-5p	UGAGGUAGUAGUUUGUACAGUU	1	22	2	experimental		mature miRNA	standard	MIMAT0035719	rno-let-7g-5p
654	rno-miR-141-5p	UCCAUCUUCCAGUGCAGUGUUG	1	22	3	experimental		mature miRNA	standard	MIMAT0017128	rno-miR-141-5p
655	rno-miR-193a-5p	UGGGUCUUUGCGGGCAAGAUGA	1	22	4	experimental		mature miRNA	standard	MIMAT0004736	rno-miR-193a-5p
656	rno-miR-224-5p	CAAGUCACUAGUGGUUCCGUUU	1	22	5	experimental		mature miRNA	standard	MIMAT0003119	rno-miR-224-5p
657	rno-miR-31a-5p	AGGCAAGAUGCUGGCAUAGCUG	1	22	6	experimental		mature miRNA	standard	MIMAT0000810	rno-miR-31a-5p
658	rno-miR-3559-3p	AUGUAGUACUGAGUCUGUCGUG	1	22	7	experimental		mature miRNA	standard	MIMAT0017828	rno-miR-3559-3p
659	rno-miR-384-5p	UGUAAACAAUUCCUAGGCAAUGU	1	22	8	experimental		mature miRNA	standard	MIMAT0005309	rno-miR-384-5p
660	rno-miR-509-5p	UACUCCAGAAUAUGGCAAUCAUG	1	22	9	experimental		mature miRNA	standard	MIMAT0024849	rno-miR-509-5p
661	rno-miR-741-3p	AAAGAUGCCACGCUAUGUAGAU	1	22	10	experimental		mature miRNA	standard	MIMAT0017902	rno-miR-741-3p
662	empty		1	22	11	control	control_empty
663	rno-let-7g-5p	UGAGGUAGUAGUUUGUACAGUU	1	22	12	experimental		mature miRNA	standard	MIMAT0035719	rno-let-7g-5p
664	rno-miR-141-5p	UCCAUCUUCCAGUGCAGUGUUG	1	22	13	experimental		mature miRNA	standard	MIMAT0017128	rno-miR-141-5p
665	rno-miR-193a-5p	UGGGUCUUUGCGGGCAAGAUGA	1	22	14	experimental		mature miRNA	standard	MIMAT0004736	rno-miR-193a-5p
666	rno-miR-224-5p	CAAGUCACUAGUGGUUCCGUUU	1	22	15	experimental		mature miRNA	standard	MIMAT0003119	rno-miR-224-5p
667	rno-miR-31a-5p	AGGCAAGAUGCUGGCAUAGCUG	1	22	16	experimental		mature miRNA	standard	MIMAT0000810	rno-miR-31a-5p
668	rno-miR-3559-3p	AUGUAGUACUGAGUCUGUCGUG	1	22	17	experimental		mature miRNA	standard	MIMAT0017828	rno-miR-3559-3p
669	rno-miR-384-5p	UGUAAACAAUUCCUAGGCAAUGU	1	22	18	experimental		mature miRNA	standard	MIMAT0005309	rno-miR-384-5p
670	rno-miR-509-5p	UACUCCAGAAUAUGGCAAUCAUG	1	22	19	experimental		mature miRNA	standard	MIMAT0024849	rno-miR-509-5p
671	rno-miR-741-3p	AAAGAUGCCACGCUAUGUAGAU	1	22	20	experimental		mature miRNA	standard	MIMAT0017902	rno-miR-741-3p
672	empty		1	22	21	control	control_empty
673	rno-let-7g-5p	UGAGGUAGUAGUUUGUACAGUU	1	22	22	experimental		mature miRNA	standard	MIMAT0035719	rno-let-7g-5p
674	rno-miR-141-5p	UCCAUCUUCCAGUGCAGUGUUG	1	22	23	experimental		mature miRNA	standard	MIMAT0017128	rno-miR-141-5p
675	rno-miR-193a-5p	UGGGUCUUUGCGGGCAAGAUGA	1	22	24	experimental		mature miRNA	standard	MIMAT0004736	rno-miR-193a-5p
676	rno-miR-224-5p	CAAGUCACUAGUGGUUCCGUUU	1	22	25	experimental		mature miRNA	standard	MIMAT0003119	rno-miR-224-5p
677	rno-miR-31a-5p	AGGCAAGAUGCUGGCAUAGCUG	1	22	26	experimental		mature miRNA	standard	MIMAT0000810	rno-miR-31a-5p
678	rno-miR-3559-3p	AUGUAGUACUGAGUCUGUCGUG	1	22	27	experimental		mature miRNA	standard	MIMAT0017828	rno-miR-3559-3p
679	rno-miR-384-5p	UGUAAACAAUUCCUAGGCAAUGU	1	22	28	experimental		mature miRNA	standard	MIMAT0005309	rno-miR-384-5p
680	rno-miR-509-5p	UACUCCAGAAUAUGGCAAUCAUG	1	22	29	experimental		mature miRNA	standard	MIMAT0024849	rno-miR-509-5p
681	rno-miR-741-3p	AAAGAUGCCACGCUAUGUAGAU	1	22	30	experimental		mature miRNA	standard	MIMAT0017902	rno-miR-741-3p
682	empty		1	22	31	control	control_empty
683	empty		1	23	1	control	control_empty
684	rno-let-7i-3p	CUGCGCAAGCUACUGCCUUGCU	1	23	2	experimental		mature miRNA	standard	MIMAT0004707	rno-let-7i-3p
685	rno-miR-142-3p	UGUAGUGUUUCCUACUUUAUGGA	1	23	3	experimental		mature miRNA	standard	MIMAT0000848	rno-miR-142-3p
686	rno-miR-193b-3p	AACUGGCCCACAAAGUCCC	1	23	4	experimental		mature miRNA	standard	MIMAT0035734	rno-miR-193b-3p
687	rno-miR-22-5p	AGUUCUUCAGUGGCAAGCUUUA	1	23	5	experimental		mature miRNA	standard	MIMAT0003152	rno-miR-22-5p
688	rno-miR-31b	CUAUGCCAGCAUCUUGCCU	1	23	6	experimental		mature miRNA	standard	MIMAT0017816	rno-miR-31b
689	rno-miR-3559-5p	UGACAGACUUAGUACUACAUGA	1	23	7	experimental		mature miRNA	standard	MIMAT0017827	rno-miR-3559-5p
690	rno-miR-409a-3p	AAUGUUGCUCGGUGAACCCC	1	23	8	experimental		mature miRNA	standard	MIMAT0003205	rno-miR-409a-3p
691	rno-miR-511-3p	AAUGUGUAGCAAAAGACAGGA	1	23	9	experimental		mature miRNA	standard	MIMAT0017358	rno-miR-511-3p
692	rno-miR-741-5p	UACAUAGAUUGGUACCUAUCA	1	23	10	experimental		mature miRNA	standard	MIMAT0017901	rno-miR-741-5p
693	empty		1	23	11	control	control_empty
694	rno-let-7i-3p	CUGCGCAAGCUACUGCCUUGCU	1	23	12	experimental		mature miRNA	standard	MIMAT0004707	rno-let-7i-3p
695	rno-miR-142-3p	UGUAGUGUUUCCUACUUUAUGGA	1	23	13	experimental		mature miRNA	standard	MIMAT0000848	rno-miR-142-3p
696	rno-miR-193b-3p	AACUGGCCCACAAAGUCCC	1	23	14	experimental		mature miRNA	standard	MIMAT0035734	rno-miR-193b-3p
697	rno-miR-22-5p	AGUUCUUCAGUGGCAAGCUUUA	1	23	15	experimental		mature miRNA	standard	MIMAT0003152	rno-miR-22-5p
698	rno-miR-31b	CUAUGCCAGCAUCUUGCCU	1	23	16	experimental		mature miRNA	standard	MIMAT0017816	rno-miR-31b
699	rno-miR-3559-5p	UGACAGACUUAGUACUACAUGA	1	23	17	experimental		mature miRNA	standard	MIMAT0017827	rno-miR-3559-5p
700	rno-miR-409a-3p	AAUGUUGCUCGGUGAACCCC	1	23	18	experimental		mature miRNA	standard	MIMAT0003205	rno-miR-409a-3p
701	rno-miR-511-3p	AAUGUGUAGCAAAAGACAGGA	1	23	19	experimental		mature miRNA	standard	MIMAT0017358	rno-miR-511-3p
702	rno-miR-741-5p	UACAUAGAUUGGUACCUAUCA	1	23	20	experimental		mature miRNA	standard	MIMAT0017901	rno-miR-741-5p
703	empty		1	23	21	control	control_empty
704	rno-let-7i-3p	CUGCGCAAGCUACUGCCUUGCU	1	23	22	experimental		mature miRNA	standard	MIMAT0004707	rno-let-7i-3p
705	rno-miR-142-3p	UGUAGUGUUUCCUACUUUAUGGA	1	23	23	experimental		mature miRNA	standard	MIMAT0000848	rno-miR-142-3p
706	rno-miR-193b-3p	AACUGGCCCACAAAGUCCC	1	23	24	experimental		mature miRNA	standard	MIMAT0035734	rno-miR-193b-3p
707	rno-miR-22-5p	AGUUCUUCAGUGGCAAGCUUUA	1	23	25	experimental		mature miRNA	standard	MIMAT0003152	rno-miR-22-5p
708	rno-miR-31b	CUAUGCCAGCAUCUUGCCU	1	23	26	experimental		mature miRNA	standard	MIMAT0017816	rno-miR-31b
709	rno-miR-3559-5p	UGACAGACUUAGUACUACAUGA	1	23	27	experimental		mature miRNA	standard	MIMAT0017827	rno-miR-3559-5p
710	rno-miR-409a-3p	AAUGUUGCUCGGUGAACCCC	1	23	28	experimental		mature miRNA	standard	MIMAT0003205	rno-miR-409a-3p
711	rno-miR-511-3p	AAUGUGUAGCAAAAGACAGGA	1	23	29	experimental		mature miRNA	standard	MIMAT0017358	rno-miR-511-3p
712	rno-miR-741-5p	UACAUAGAUUGGUACCUAUCA	1	23	30	experimental		mature miRNA	standard	MIMAT0017901	rno-miR-741-5p
713	empty		1	23	31	control	control_empty
714	empty		1	24	1	control	control_empty
715	rno-let-7i-5p	UGAGGUAGUAGUUUGUGCUGUU	1	24	2	experimental		mature miRNA	standard	MIMAT0000779	rno-let-7i-5p
716	rno-miR-142-5p	CAUAAAGUAGAAAGCACUACU	1	24	3	experimental		mature miRNA	standard	MIMAT0000847	rno-miR-142-5p
717	rno-miR-193b-5p	GGGGUUUUGAGGGCGAGA	1	24	4	experimental		mature miRNA	standard	MIMAT0035733	rno-miR-193b-5p
718	rno-miR-23a-3p	AUCACAUUGCCAGGGAUUUCC	1	24	5	experimental		mature miRNA	standard	MIMAT0000792	rno-miR-23a-3p
719	rno-miR-320-3p	AAAAGCUGGGUUGAGAGGGCGA	1	24	6	experimental		mature miRNA	standard	MIMAT0000903	rno-miR-320-3p
720	rno-miR-3560	CAAAUCCUUGCCCGGGUGCAUU	1	24	7	experimental		mature miRNA	standard	MIMAT0017829	rno-miR-3560
721	rno-miR-409a-5p	AGGUUACCCGAGCAACUUUGCAU	1	24	8	experimental		mature miRNA	standard	MIMAT0003204	rno-miR-409a-5p
722	rno-miR-511-5p	CAUGCCUUUUGCUCUGCACUC	1	24	9	experimental		mature miRNA	standard	MIMAT0012829	rno-miR-511-5p
723	rno-miR-742-3p	GAAAGCCACCAUGUUGGGUAAA	1	24	10	experimental		mature miRNA	standard	MIMAT0005333	rno-miR-742-3p
724	empty		1	24	11	control	control_empty
725	rno-let-7i-5p	UGAGGUAGUAGUUUGUGCUGUU	1	24	12	experimental		mature miRNA	standard	MIMAT0000779	rno-let-7i-5p
726	rno-miR-142-5p	CAUAAAGUAGAAAGCACUACU	1	24	13	experimental		mature miRNA	standard	MIMAT0000847	rno-miR-142-5p
727	rno-miR-193b-5p	GGGGUUUUGAGGGCGAGA	1	24	14	experimental		mature miRNA	standard	MIMAT0035733	rno-miR-193b-5p
728	rno-miR-23a-3p	AUCACAUUGCCAGGGAUUUCC	1	24	15	experimental		mature miRNA	standard	MIMAT0000792	rno-miR-23a-3p
729	rno-miR-320-3p	AAAAGCUGGGUUGAGAGGGCGA	1	24	16	experimental		mature miRNA	standard	MIMAT0000903	rno-miR-320-3p
730	rno-miR-3560	CAAAUCCUUGCCCGGGUGCAUU	1	24	17	experimental		mature miRNA	standard	MIMAT0017829	rno-miR-3560
731	rno-miR-409a-5p	AGGUUACCCGAGCAACUUUGCAU	1	24	18	experimental		mature miRNA	standard	MIMAT0003204	rno-miR-409a-5p
732	rno-miR-511-5p	CAUGCCUUUUGCUCUGCACUC	1	24	19	experimental		mature miRNA	standard	MIMAT0012829	rno-miR-511-5p
733	rno-miR-742-3p	GAAAGCCACCAUGUUGGGUAAA	1	24	20	experimental		mature miRNA	standard	MIMAT0005333	rno-miR-742-3p
734	empty		1	24	21	control	control_empty
735	rno-let-7i-5p	UGAGGUAGUAGUUUGUGCUGUU	1	24	22	experimental		mature miRNA	standard	MIMAT0000779	rno-let-7i-5p
736	rno-miR-142-5p	CAUAAAGUAGAAAGCACUACU	1	24	23	experimental		mature miRNA	standard	MIMAT0000847	rno-miR-142-5p
737	rno-miR-193b-5p	GGGGUUUUGAGGGCGAGA	1	24	24	experimental		mature miRNA	standard	MIMAT0035733	rno-miR-193b-5p
738	rno-miR-23a-3p	AUCACAUUGCCAGGGAUUUCC	1	24	25	experimental		mature miRNA	standard	MIMAT0000792	rno-miR-23a-3p
739	rno-miR-320-3p	AAAAGCUGGGUUGAGAGGGCGA	1	24	26	experimental		mature miRNA	standard	MIMAT0000903	rno-miR-320-3p
740	rno-miR-3560	CAAAUCCUUGCCCGGGUGCAUU	1	24	27	experimental		mature miRNA	standard	MIMAT0017829	rno-miR-3560
741	rno-miR-409a-5p	AGGUUACCCGAGCAACUUUGCAU	1	24	28	experimental		mature miRNA	standard	MIMAT0003204	rno-miR-409a-5p
742	rno-miR-511-5p	CAUGCCUUUUGCUCUGCACUC	1	24	29	experimental		mature miRNA	standard	MIMAT0012829	rno-miR-511-5p
743	rno-miR-742-3p	GAAAGCCACCAUGUUGGGUAAA	1	24	30	experimental		mature miRNA	standard	MIMAT0005333	rno-miR-742-3p
744	empty		1	24	31	control	control_empty
745	empty		1	25	1	control	control_empty
746	rno-miR-100-3p	CAAGCUUGUGUCUAUAGGU	1	25	2	experimental		mature miRNA	standard	MIMAT0017112	rno-miR-100-3p
747	rno-miR-143-3p	UGAGAUGAAGCACUGUAGCUCA	1	25	3	experimental		mature miRNA	standard	MIMAT0000849	rno-miR-143-3p
748	rno-miR-194-3p	CCAGUGGGGCUGCUGUUAUCU	1	25	4	experimental		mature miRNA	standard	MIMAT0017148	rno-miR-194-3p
749	rno-miR-23a-5p	GGGGUUCCUGGGGAUGGGAUUU	1	25	5	experimental		mature miRNA	standard	MIMAT0004712	rno-miR-23a-5p
750	rno-miR-320-5p	GCCUUCUCUUCCCGGUUCUUCC	1	25	6	experimental		mature miRNA	standard	MIMAT0017168	rno-miR-320-5p
751	rno-miR-3561-3p	UAUCCAGGGUAGACACUCAGA	1	25	7	experimental		mature miRNA	standard	MIMAT0017831	rno-miR-3561-3p
752	rno-miR-409b	AGGGGUUCACCGAGCAACAUUCG	1	25	8	experimental		mature miRNA	standard	MIMAT0017870	rno-miR-409b
753	rno-miR-5132-3p	CCUGAUGUUCCCCGUCCCGCAGC	1	25	9	experimental		mature miRNA	standard	MIMAT0035751	rno-miR-5132-3p
754	rno-miR-742-5p	UACUCACAUGGUUGCUAAUCA	1	25	10	experimental		mature miRNA	standard	MIMAT0017314	rno-miR-742-5p
755	empty		1	25	11	control	control_empty
756	rno-miR-100-3p	CAAGCUUGUGUCUAUAGGU	1	25	12	experimental		mature miRNA	standard	MIMAT0017112	rno-miR-100-3p
757	rno-miR-143-3p	UGAGAUGAAGCACUGUAGCUCA	1	25	13	experimental		mature miRNA	standard	MIMAT0000849	rno-miR-143-3p
758	rno-miR-194-3p	CCAGUGGGGCUGCUGUUAUCU	1	25	14	experimental		mature miRNA	standard	MIMAT0017148	rno-miR-194-3p
759	rno-miR-23a-5p	GGGGUUCCUGGGGAUGGGAUUU	1	25	15	experimental		mature miRNA	standard	MIMAT0004712	rno-miR-23a-5p
760	rno-miR-320-5p	GCCUUCUCUUCCCGGUUCUUCC	1	25	16	experimental		mature miRNA	standard	MIMAT0017168	rno-miR-320-5p
761	rno-miR-3561-3p	UAUCCAGGGUAGACACUCAGA	1	25	17	experimental		mature miRNA	standard	MIMAT0017831	rno-miR-3561-3p
762	rno-miR-409b	AGGGGUUCACCGAGCAACAUUCG	1	25	18	experimental		mature miRNA	standard	MIMAT0017870	rno-miR-409b
763	rno-miR-5132-3p	CCUGAUGUUCCCCGUCCCGCAGC	1	25	19	experimental		mature miRNA	standard	MIMAT0035751	rno-miR-5132-3p
764	rno-miR-742-5p	UACUCACAUGGUUGCUAAUCA	1	25	20	experimental		mature miRNA	standard	MIMAT0017314	rno-miR-742-5p
765	empty		1	25	21	control	control_empty
766	rno-miR-100-3p	CAAGCUUGUGUCUAUAGGU	1	25	22	experimental		mature miRNA	standard	MIMAT0017112	rno-miR-100-3p
767	rno-miR-143-3p	UGAGAUGAAGCACUGUAGCUCA	1	25	23	experimental		mature miRNA	standard	MIMAT0000849	rno-miR-143-3p
768	rno-miR-194-3p	CCAGUGGGGCUGCUGUUAUCU	1	25	24	experimental		mature miRNA	standard	MIMAT0017148	rno-miR-194-3p
769	rno-miR-23a-5p	GGGGUUCCUGGGGAUGGGAUUU	1	25	25	experimental		mature miRNA	standard	MIMAT0004712	rno-miR-23a-5p
770	rno-miR-320-5p	GCCUUCUCUUCCCGGUUCUUCC	1	25	26	experimental		mature miRNA	standard	MIMAT0017168	rno-miR-320-5p
771	rno-miR-3561-3p	UAUCCAGGGUAGACACUCAGA	1	25	27	experimental		mature miRNA	standard	MIMAT0017831	rno-miR-3561-3p
772	rno-miR-409b	AGGGGUUCACCGAGCAACAUUCG	1	25	28	experimental		mature miRNA	standard	MIMAT0017870	rno-miR-409b
773	rno-miR-5132-3p	CCUGAUGUUCCCCGUCCCGCAGC	1	25	29	experimental		mature miRNA	standard	MIMAT0035751	rno-miR-5132-3p
774	rno-miR-742-5p	UACUCACAUGGUUGCUAAUCA	1	25	30	experimental		mature miRNA	standard	MIMAT0017314	rno-miR-742-5p
775	empty		1	25	31	control	control_empty
776	empty		1	26	1	control	control_empty
777	rno-miR-100-5p	AACCCGUAGAUCCGAACUUGUG	1	26	2	experimental		mature miRNA	standard	MIMAT0000822	rno-miR-100-5p
778	rno-miR-143-5p	GGUGCAGUGCUGCAUCUCUGG	1	26	3	experimental		mature miRNA	standard	MIMAT0017129	rno-miR-143-5p
779	rno-miR-194-5p	UGUAACAGCAACUCCAUGUGGA	1	26	4	experimental		mature miRNA	standard	MIMAT0000869	rno-miR-194-5p
780	rno-miR-23b-3p	AUCACAUUGCCAGGGAUUACC	1	26	5	experimental		mature miRNA	standard	MIMAT0000793	rno-miR-23b-3p
781	rno-miR-322-3p	AAACAUGAAGCGCUGCAACA	1	26	6	experimental		mature miRNA	standard	MIMAT0000547	rno-miR-322-3p
782	rno-miR-3561-5p	ACUGUGUCAAUCCAGGGUAGA	1	26	7	experimental		mature miRNA	standard	MIMAT0017830	rno-miR-3561-5p
783	rno-miR-410-3p	AAUAUAACACAGAUGGCCUGU	1	26	8	experimental		mature miRNA	standard	MIMAT0005311	rno-miR-410-3p
784	rno-miR-5132-5p	CGUGGGGCGGUGGACCCAGGCU	1	26	9	experimental		mature miRNA	standard	MIMAT0035750	rno-miR-5132-5p
785	rno-miR-743a-3p	GAAAGACGCCAAACUGGGUAGA	1	26	10	experimental		mature miRNA	standard	MIMAT0005334	rno-miR-743a-3p
786	empty		1	26	11	control	control_empty
787	rno-miR-100-5p	AACCCGUAGAUCCGAACUUGUG	1	26	12	experimental		mature miRNA	standard	MIMAT0000822	rno-miR-100-5p
788	rno-miR-143-5p	GGUGCAGUGCUGCAUCUCUGG	1	26	13	experimental		mature miRNA	standard	MIMAT0017129	rno-miR-143-5p
789	rno-miR-194-5p	UGUAACAGCAACUCCAUGUGGA	1	26	14	experimental		mature miRNA	standard	MIMAT0000869	rno-miR-194-5p
790	rno-miR-23b-3p	AUCACAUUGCCAGGGAUUACC	1	26	15	experimental		mature miRNA	standard	MIMAT0000793	rno-miR-23b-3p
791	rno-miR-322-3p	AAACAUGAAGCGCUGCAACA	1	26	16	experimental		mature miRNA	standard	MIMAT0000547	rno-miR-322-3p
792	rno-miR-3561-5p	ACUGUGUCAAUCCAGGGUAGA	1	26	17	experimental		mature miRNA	standard	MIMAT0017830	rno-miR-3561-5p
793	rno-miR-410-3p	AAUAUAACACAGAUGGCCUGU	1	26	18	experimental		mature miRNA	standard	MIMAT0005311	rno-miR-410-3p
794	rno-miR-5132-5p	CGUGGGGCGGUGGACCCAGGCU	1	26	19	experimental		mature miRNA	standard	MIMAT0035750	rno-miR-5132-5p
795	rno-miR-743a-3p	GAAAGACGCCAAACUGGGUAGA	1	26	20	experimental		mature miRNA	standard	MIMAT0005334	rno-miR-743a-3p
796	empty		1	26	21	control	control_empty
797	rno-miR-100-5p	AACCCGUAGAUCCGAACUUGUG	1	26	22	experimental		mature miRNA	standard	MIMAT0000822	rno-miR-100-5p
798	rno-miR-143-5p	GGUGCAGUGCUGCAUCUCUGG	1	26	23	experimental		mature miRNA	standard	MIMAT0017129	rno-miR-143-5p
799	rno-miR-194-5p	UGUAACAGCAACUCCAUGUGGA	1	26	24	experimental		mature miRNA	standard	MIMAT0000869	rno-miR-194-5p
800	rno-miR-23b-3p	AUCACAUUGCCAGGGAUUACC	1	26	25	experimental		mature miRNA	standard	MIMAT0000793	rno-miR-23b-3p
801	rno-miR-322-3p	AAACAUGAAGCGCUGCAACA	1	26	26	experimental		mature miRNA	standard	MIMAT0000547	rno-miR-322-3p
802	rno-miR-3561-5p	ACUGUGUCAAUCCAGGGUAGA	1	26	27	experimental		mature miRNA	standard	MIMAT0017830	rno-miR-3561-5p
803	rno-miR-410-3p	AAUAUAACACAGAUGGCCUGU	1	26	28	experimental		mature miRNA	standard	MIMAT0005311	rno-miR-410-3p
804	rno-miR-5132-5p	CGUGGGGCGGUGGACCCAGGCU	1	26	29	experimental		mature miRNA	standard	MIMAT0035750	rno-miR-5132-5p
805	rno-miR-743a-3p	GAAAGACGCCAAACUGGGUAGA	1	26	30	experimental		mature miRNA	standard	MIMAT0005334	rno-miR-743a-3p
806	empty		1	26	31	control	control_empty
807	empty		1	27	1	control	control_empty
808	rno-miR-101a-3p	UACAGUACUGUGAUAACUGAA	1	27	2	experimental		mature miRNA	standard	MIMAT0000823	rno-miR-101a-3p
809	rno-miR-144-3p	UACAGUAUAGAUGAUGUACU	1	27	3	experimental		mature miRNA	standard	MIMAT0000850	rno-miR-144-3p
810	rno-miR-1949	UAUACCAGGAUGUCAGCAUAGUU	1	27	4	experimental		mature miRNA	standard	MIMAT0017852	rno-miR-1949
811	rno-miR-23b-5p	GGGUUCCUGGCAUGCUGAUUU	1	27	5	experimental		mature miRNA	standard	MIMAT0017099	rno-miR-23b-5p
812	rno-miR-322-5p	CAGCAGCAAUUCAUGUUUUGGA	1	27	6	experimental		mature miRNA	standard	MIMAT0001619	rno-miR-322-5p
813	rno-miR-3562	UUGGGGCAGUGGCUGGAUGGGA	1	27	7	experimental		mature miRNA	standard	MIMAT0017832	rno-miR-3562
814	rno-miR-410-5p	AGGUUGUCUGUGAUGAGUUCG	1	27	8	experimental		mature miRNA	standard	MIMAT0017303	rno-miR-410-5p
815	rno-miR-532-3p	CCUCCCACACCCAAGGCUUGCA	1	27	9	experimental		mature miRNA	standard	MIMAT0005323	rno-miR-532-3p
816	rno-miR-743a-5p	UAUUCAGAUUGGUGCCUGUCAU	1	27	10	experimental		mature miRNA	standard	MIMAT0017315	rno-miR-743a-5p
817	empty		1	27	11	control	control_empty
818	rno-miR-101a-3p	UACAGUACUGUGAUAACUGAA	1	27	12	experimental		mature miRNA	standard	MIMAT0000823	rno-miR-101a-3p
819	rno-miR-144-3p	UACAGUAUAGAUGAUGUACU	1	27	13	experimental		mature miRNA	standard	MIMAT0000850	rno-miR-144-3p
820	rno-miR-1949	UAUACCAGGAUGUCAGCAUAGUU	1	27	14	experimental		mature miRNA	standard	MIMAT0017852	rno-miR-1949
821	rno-miR-23b-5p	GGGUUCCUGGCAUGCUGAUUU	1	27	15	experimental		mature miRNA	standard	MIMAT0017099	rno-miR-23b-5p
822	rno-miR-322-5p	CAGCAGCAAUUCAUGUUUUGGA	1	27	16	experimental		mature miRNA	standard	MIMAT0001619	rno-miR-322-5p
823	rno-miR-3562	UUGGGGCAGUGGCUGGAUGGGA	1	27	17	experimental		mature miRNA	standard	MIMAT0017832	rno-miR-3562
824	rno-miR-410-5p	AGGUUGUCUGUGAUGAGUUCG	1	27	18	experimental		mature miRNA	standard	MIMAT0017303	rno-miR-410-5p
825	rno-miR-532-3p	CCUCCCACACCCAAGGCUUGCA	1	27	19	experimental		mature miRNA	standard	MIMAT0005323	rno-miR-532-3p
826	rno-miR-743a-5p	UAUUCAGAUUGGUGCCUGUCAU	1	27	20	experimental		mature miRNA	standard	MIMAT0017315	rno-miR-743a-5p
827	empty		1	27	21	control	control_empty
828	rno-miR-101a-3p	UACAGUACUGUGAUAACUGAA	1	27	22	experimental		mature miRNA	standard	MIMAT0000823	rno-miR-101a-3p
829	rno-miR-144-3p	UACAGUAUAGAUGAUGUACU	1	27	23	experimental		mature miRNA	standard	MIMAT0000850	rno-miR-144-3p
830	rno-miR-1949	UAUACCAGGAUGUCAGCAUAGUU	1	27	24	experimental		mature miRNA	standard	MIMAT0017852	rno-miR-1949
831	rno-miR-23b-5p	GGGUUCCUGGCAUGCUGAUUU	1	27	25	experimental		mature miRNA	standard	MIMAT0017099	rno-miR-23b-5p
832	rno-miR-322-5p	CAGCAGCAAUUCAUGUUUUGGA	1	27	26	experimental		mature miRNA	standard	MIMAT0001619	rno-miR-322-5p
833	rno-miR-3562	UUGGGGCAGUGGCUGGAUGGGA	1	27	27	experimental		mature miRNA	standard	MIMAT0017832	rno-miR-3562
834	rno-miR-410-5p	AGGUUGUCUGUGAUGAGUUCG	1	27	28	experimental		mature miRNA	standard	MIMAT0017303	rno-miR-410-5p
835	rno-miR-532-3p	CCUCCCACACCCAAGGCUUGCA	1	27	29	experimental		mature miRNA	standard	MIMAT0005323	rno-miR-532-3p
836	rno-miR-743a-5p	UAUUCAGAUUGGUGCCUGUCAU	1	27	30	experimental		mature miRNA	standard	MIMAT0017315	rno-miR-743a-5p
837	empty		1	27	31	control	control_empty
838	empty		1	28	1	control	control_empty
839	rno-miR-101a-5p	UCAGUUAUCACAGUGCUGAUGC	1	28	2	experimental		mature miRNA	standard	MIMAT0004726	rno-miR-101a-5p
840	rno-miR-144-5p	GGAUAUCAUCAUAUACUGUAAGU	1	28	3	experimental		mature miRNA	standard	MIMAT0017130	rno-miR-144-5p
841	rno-miR-195-3p	CCAAUAUUGGCUGUGCUGCUCCA	1	28	4	experimental		mature miRNA	standard	MIMAT0017149	rno-miR-195-3p
842	rno-miR-24-1-5p	GUGCCUACUGAGCUGAUAUCAG	1	28	5	experimental		mature miRNA	standard	MIMAT0003153	rno-miR-24-1-5p
843	rno-miR-323-3p	CACAUUACACGGUCGACCUCU	1	28	6	experimental		mature miRNA	standard	MIMAT0000550	rno-miR-323-3p
844	rno-miR-3564	UGGGAAAUGCAAAGAGGGAAG	1	28	7	experimental		mature miRNA	standard	MIMAT0017837	rno-miR-3564
845	rno-miR-411-3p	UAUGUAACACGGUCCACUAA	1	28	8	experimental		mature miRNA	standard	MIMAT0017304	rno-miR-411-3p
846	rno-miR-532-5p	CAUGCCUUGAGUGUAGGACUGU	1	28	9	experimental		mature miRNA	standard	MIMAT0005322	rno-miR-532-5p
847	rno-miR-743b-3p	GAAAGACACCAUACUGAAUAGA	1	28	10	experimental		mature miRNA	standard	MIMAT0005280	rno-miR-743b-3p
848	empty		1	28	11	control	control_empty
849	rno-miR-101a-5p	UCAGUUAUCACAGUGCUGAUGC	1	28	12	experimental		mature miRNA	standard	MIMAT0004726	rno-miR-101a-5p
850	rno-miR-144-5p	GGAUAUCAUCAUAUACUGUAAGU	1	28	13	experimental		mature miRNA	standard	MIMAT0017130	rno-miR-144-5p
851	rno-miR-195-3p	CCAAUAUUGGCUGUGCUGCUCCA	1	28	14	experimental		mature miRNA	standard	MIMAT0017149	rno-miR-195-3p
852	rno-miR-24-1-5p	GUGCCUACUGAGCUGAUAUCAG	1	28	15	experimental		mature miRNA	standard	MIMAT0003153	rno-miR-24-1-5p
853	rno-miR-323-3p	CACAUUACACGGUCGACCUCU	1	28	16	experimental		mature miRNA	standard	MIMAT0000550	rno-miR-323-3p
854	rno-miR-3564	UGGGAAAUGCAAAGAGGGAAG	1	28	17	experimental		mature miRNA	standard	MIMAT0017837	rno-miR-3564
855	rno-miR-411-3p	UAUGUAACACGGUCCACUAA	1	28	18	experimental		mature miRNA	standard	MIMAT0017304	rno-miR-411-3p
856	rno-miR-532-5p	CAUGCCUUGAGUGUAGGACUGU	1	28	19	experimental		mature miRNA	standard	MIMAT0005322	rno-miR-532-5p
857	rno-miR-743b-3p	GAAAGACACCAUACUGAAUAGA	1	28	20	experimental		mature miRNA	standard	MIMAT0005280	rno-miR-743b-3p
858	empty		1	28	21	control	control_empty
859	rno-miR-101a-5p	UCAGUUAUCACAGUGCUGAUGC	1	28	22	experimental		mature miRNA	standard	MIMAT0004726	rno-miR-101a-5p
860	rno-miR-144-5p	GGAUAUCAUCAUAUACUGUAAGU	1	28	23	experimental		mature miRNA	standard	MIMAT0017130	rno-miR-144-5p
861	rno-miR-195-3p	CCAAUAUUGGCUGUGCUGCUCCA	1	28	24	experimental		mature miRNA	standard	MIMAT0017149	rno-miR-195-3p
862	rno-miR-24-1-5p	GUGCCUACUGAGCUGAUAUCAG	1	28	25	experimental		mature miRNA	standard	MIMAT0003153	rno-miR-24-1-5p
863	rno-miR-323-3p	CACAUUACACGGUCGACCUCU	1	28	26	experimental		mature miRNA	standard	MIMAT0000550	rno-miR-323-3p
864	rno-miR-3564	UGGGAAAUGCAAAGAGGGAAG	1	28	27	experimental		mature miRNA	standard	MIMAT0017837	rno-miR-3564
865	rno-miR-411-3p	UAUGUAACACGGUCCACUAA	1	28	28	experimental		mature miRNA	standard	MIMAT0017304	rno-miR-411-3p
866	rno-miR-532-5p	CAUGCCUUGAGUGUAGGACUGU	1	28	29	experimental		mature miRNA	standard	MIMAT0005322	rno-miR-532-5p
867	rno-miR-743b-3p	GAAAGACACCAUACUGAAUAGA	1	28	30	experimental		mature miRNA	standard	MIMAT0005280	rno-miR-743b-3p
868	empty		1	28	31	control	control_empty
869	empty		1	29	1	control	control_empty
870	rno-miR-101b-3p	UACAGUACUGUGAUAGCUGAA	1	29	2	experimental		mature miRNA	standard	MIMAT0000615	rno-miR-101b-3p
871	rno-miR-145-3p	GGAUUCCUGGAAAUACUGUUC	1	29	3	experimental		mature miRNA	standard	MIMAT0017131	rno-miR-145-3p
872	rno-miR-195-5p	UAGCAGCACAGAAAUAUUGGC	1	29	4	experimental		mature miRNA	standard	MIMAT0000870	rno-miR-195-5p
873	rno-miR-24-2-5p	GUGCCUACUGAGCUGAAACAGU	1	29	5	experimental		mature miRNA	standard	MIMAT0005441	rno-miR-24-2-5p
874	rno-miR-323-5p	AGGUGGUCCGUGGCGCGUUCGC	1	29	6	experimental		mature miRNA	standard	MIMAT0004637	rno-miR-323-5p
875	rno-miR-3566	CUGCCUAACAAUGAACUACC	1	29	7	experimental		mature miRNA	standard	MIMAT0017841	rno-miR-3566
876	rno-miR-411-5p	UAGUAGACCGUAUAGCGUACG	1	29	8	experimental		mature miRNA	standard	MIMAT0005312	rno-miR-411-5p
877	rno-miR-539-3p	CAUACAAGGGUAAUUUCUUUUC	1	29	9	experimental		mature miRNA	standard	MIMAT0017212	rno-miR-539-3p
878	rno-miR-743b-5p	UGUUCAGACUGGUGUCCAUCAU	1	29	10	experimental		mature miRNA	standard	MIMAT0017288	rno-miR-743b-5p
879	empty		1	29	11	control	control_empty
880	rno-miR-101b-3p	UACAGUACUGUGAUAGCUGAA	1	29	12	experimental		mature miRNA	standard	MIMAT0000615	rno-miR-101b-3p
881	rno-miR-145-3p	GGAUUCCUGGAAAUACUGUUC	1	29	13	experimental		mature miRNA	standard	MIMAT0017131	rno-miR-145-3p
882	rno-miR-195-5p	UAGCAGCACAGAAAUAUUGGC	1	29	14	experimental		mature miRNA	standard	MIMAT0000870	rno-miR-195-5p
883	rno-miR-24-2-5p	GUGCCUACUGAGCUGAAACAGU	1	29	15	experimental		mature miRNA	standard	MIMAT0005441	rno-miR-24-2-5p
884	rno-miR-323-5p	AGGUGGUCCGUGGCGCGUUCGC	1	29	16	experimental		mature miRNA	standard	MIMAT0004637	rno-miR-323-5p
885	rno-miR-3566	CUGCCUAACAAUGAACUACC	1	29	17	experimental		mature miRNA	standard	MIMAT0017841	rno-miR-3566
886	rno-miR-411-5p	UAGUAGACCGUAUAGCGUACG	1	29	18	experimental		mature miRNA	standard	MIMAT0005312	rno-miR-411-5p
887	rno-miR-539-3p	CAUACAAGGGUAAUUUCUUUUC	1	29	19	experimental		mature miRNA	standard	MIMAT0017212	rno-miR-539-3p
888	rno-miR-743b-5p	UGUUCAGACUGGUGUCCAUCAU	1	29	20	experimental		mature miRNA	standard	MIMAT0017288	rno-miR-743b-5p
889	empty		1	29	21	control	control_empty
890	rno-miR-101b-3p	UACAGUACUGUGAUAGCUGAA	1	29	22	experimental		mature miRNA	standard	MIMAT0000615	rno-miR-101b-3p
891	rno-miR-145-3p	GGAUUCCUGGAAAUACUGUUC	1	29	23	experimental		mature miRNA	standard	MIMAT0017131	rno-miR-145-3p
892	rno-miR-195-5p	UAGCAGCACAGAAAUAUUGGC	1	29	24	experimental		mature miRNA	standard	MIMAT0000870	rno-miR-195-5p
893	rno-miR-24-2-5p	GUGCCUACUGAGCUGAAACAGU	1	29	25	experimental		mature miRNA	standard	MIMAT0005441	rno-miR-24-2-5p
894	rno-miR-323-5p	AGGUGGUCCGUGGCGCGUUCGC	1	29	26	experimental		mature miRNA	standard	MIMAT0004637	rno-miR-323-5p
895	rno-miR-3566	CUGCCUAACAAUGAACUACC	1	29	27	experimental		mature miRNA	standard	MIMAT0017841	rno-miR-3566
896	rno-miR-411-5p	UAGUAGACCGUAUAGCGUACG	1	29	28	experimental		mature miRNA	standard	MIMAT0005312	rno-miR-411-5p
897	rno-miR-539-3p	CAUACAAGGGUAAUUUCUUUUC	1	29	29	experimental		mature miRNA	standard	MIMAT0017212	rno-miR-539-3p
898	rno-miR-743b-5p	UGUUCAGACUGGUGUCCAUCAU	1	29	30	experimental		mature miRNA	standard	MIMAT0017288	rno-miR-743b-5p
899	empty		1	29	31	control	control_empty
900	empty		1	30	1	control	control_empty
901	rno-miR-101b-5p	UCGGUUAUCAUGGUACCGAUGC	1	30	2	experimental		mature miRNA	standard	MIMAT0017045	rno-miR-101b-5p
902	rno-miR-145-5p	GUCCAGUUUUCCCAGGAAUCCCU	1	30	3	experimental		mature miRNA	standard	MIMAT0000851	rno-miR-145-5p
903	rno-miR-1956-3p	UGGCUGGCACCUGGACGU	1	30	4	experimental		mature miRNA	standard	MIMAT0035736	rno-miR-1956-3p
904	rno-miR-24-3p	UGGCUCAGUUCAGCAGGAACAG	1	30	5	experimental		mature miRNA	standard	MIMAT0000794	rno-miR-24-3p
905	rno-miR-32-3p	GCAAUUUAGUGUGUGUGAUAUU	1	30	6	experimental		mature miRNA	standard	MIMAT0017103	rno-miR-32-3p
906	rno-miR-3568	UGUUCUUCCCGUGCAGAAGCAG	1	30	7	experimental		mature miRNA	standard	MIMAT0017848	rno-miR-3568
907	rno-miR-412-3p	CUUCACCUGGUCCACUAGCCGU	1	30	8	experimental		mature miRNA	standard	MIMAT0003124	rno-miR-412-3p
908	rno-miR-539-5p	GGAGAAAUUAUCCUUGGUGUGU	1	30	9	experimental		mature miRNA	standard	MIMAT0003176	rno-miR-539-5p
909	rno-miR-7578	CGUGGCUCGUCUUCUGCCUCAGA	1	30	10	experimental		mature miRNA	standard	MIMAT0029579	rno-miR-7578
910	empty		1	30	11	control	control_empty
911	rno-miR-101b-5p	UCGGUUAUCAUGGUACCGAUGC	1	30	12	experimental		mature miRNA	standard	MIMAT0017045	rno-miR-101b-5p
912	rno-miR-145-5p	GUCCAGUUUUCCCAGGAAUCCCU	1	30	13	experimental		mature miRNA	standard	MIMAT0000851	rno-miR-145-5p
913	rno-miR-1956-3p	UGGCUGGCACCUGGACGU	1	30	14	experimental		mature miRNA	standard	MIMAT0035736	rno-miR-1956-3p
914	rno-miR-24-3p	UGGCUCAGUUCAGCAGGAACAG	1	30	15	experimental		mature miRNA	standard	MIMAT0000794	rno-miR-24-3p
915	rno-miR-32-3p	GCAAUUUAGUGUGUGUGAUAUU	1	30	16	experimental		mature miRNA	standard	MIMAT0017103	rno-miR-32-3p
916	rno-miR-3568	UGUUCUUCCCGUGCAGAAGCAG	1	30	17	experimental		mature miRNA	standard	MIMAT0017848	rno-miR-3568
917	rno-miR-412-3p	CUUCACCUGGUCCACUAGCCGU	1	30	18	experimental		mature miRNA	standard	MIMAT0003124	rno-miR-412-3p
918	rno-miR-539-5p	GGAGAAAUUAUCCUUGGUGUGU	1	30	19	experimental		mature miRNA	standard	MIMAT0003176	rno-miR-539-5p
919	rno-miR-7578	CGUGGCUCGUCUUCUGCCUCAGA	1	30	20	experimental		mature miRNA	standard	MIMAT0029579	rno-miR-7578
920	empty		1	30	21	control	control_empty
921	rno-miR-101b-5p	UCGGUUAUCAUGGUACCGAUGC	1	30	22	experimental		mature miRNA	standard	MIMAT0017045	rno-miR-101b-5p
922	rno-miR-145-5p	GUCCAGUUUUCCCAGGAAUCCCU	1	30	23	experimental		mature miRNA	standard	MIMAT0000851	rno-miR-145-5p
923	rno-miR-1956-3p	UGGCUGGCACCUGGACGU	1	30	24	experimental		mature miRNA	standard	MIMAT0035736	rno-miR-1956-3p
924	rno-miR-24-3p	UGGCUCAGUUCAGCAGGAACAG	1	30	25	experimental		mature miRNA	standard	MIMAT0000794	rno-miR-24-3p
925	rno-miR-32-3p	GCAAUUUAGUGUGUGUGAUAUU	1	30	26	experimental		mature miRNA	standard	MIMAT0017103	rno-miR-32-3p
926	rno-miR-3568	UGUUCUUCCCGUGCAGAAGCAG	1	30	27	experimental		mature miRNA	standard	MIMAT0017848	rno-miR-3568
927	rno-miR-412-3p	CUUCACCUGGUCCACUAGCCGU	1	30	28	experimental		mature miRNA	standard	MIMAT0003124	rno-miR-412-3p
928	rno-miR-539-5p	GGAGAAAUUAUCCUUGGUGUGU	1	30	29	experimental		mature miRNA	standard	MIMAT0003176	rno-miR-539-5p
929	rno-miR-7578	CGUGGCUCGUCUUCUGCCUCAGA	1	30	30	experimental		mature miRNA	standard	MIMAT0029579	rno-miR-7578
930	empty		1	30	31	control	control_empty
931	empty		1	31	1	control	control_empty
932	rno-miR-103-1-5p	GGCUUCUUUACAGUGCUGCCUUGU	1	31	2	experimental		mature miRNA	standard	MIMAT0017114	rno-miR-103-1-5p
933	rno-miR-146a-3p	ACCUGUGAAGUUCAGUUCUUU	1	31	3	experimental		mature miRNA	standard	MIMAT0017132	rno-miR-146a-3p
934	rno-miR-1956-5p	AGUCCAGGGCUGAGUCAGCGGA	1	31	4	experimental		mature miRNA	standard	MIMAT0035735	rno-miR-1956-5p
935	rno-miR-25-3p	CAUUGCACUUGUCUCGGUCUGA	1	31	5	experimental		mature miRNA	standard	MIMAT0000795	rno-miR-25-3p
936	rno-miR-324-3p	CCACUGCCCCAGGUGCUGCUGG	1	31	6	experimental		mature miRNA	standard	MIMAT0000554	rno-miR-324-3p
937	rno-miR-3569	GGAGGACAGCAGACUCAGGUC	1	31	7	experimental		mature miRNA	standard	MIMAT0017849	rno-miR-3569
938	rno-miR-412-5p	UGGUCGACCAGCUGGAAAGU	1	31	8	experimental		mature miRNA	standard	MIMAT0017204	rno-miR-412-5p
939	rno-miR-540-3p	AGGUCAGAGGUCGAUCCUGGGC	1	31	9	experimental		mature miRNA	standard	MIMAT0003174	rno-miR-540-3p
940	rno-miR-758-3p	UUUGUGACCUGGUCCACUAACC	1	31	10	experimental		mature miRNA	standard	MIMAT0005335	rno-miR-758-3p
941	empty		1	31	11	control	control_empty
942	rno-miR-103-1-5p	GGCUUCUUUACAGUGCUGCCUUGU	1	31	12	experimental		mature miRNA	standard	MIMAT0017114	rno-miR-103-1-5p
943	rno-miR-146a-3p	ACCUGUGAAGUUCAGUUCUUU	1	31	13	experimental		mature miRNA	standard	MIMAT0017132	rno-miR-146a-3p
944	rno-miR-1956-5p	AGUCCAGGGCUGAGUCAGCGGA	1	31	14	experimental		mature miRNA	standard	MIMAT0035735	rno-miR-1956-5p
945	rno-miR-25-3p	CAUUGCACUUGUCUCGGUCUGA	1	31	15	experimental		mature miRNA	standard	MIMAT0000795	rno-miR-25-3p
946	rno-miR-324-3p	CCACUGCCCCAGGUGCUGCUGG	1	31	16	experimental		mature miRNA	standard	MIMAT0000554	rno-miR-324-3p
947	rno-miR-3569	GGAGGACAGCAGACUCAGGUC	1	31	17	experimental		mature miRNA	standard	MIMAT0017849	rno-miR-3569
948	rno-miR-412-5p	UGGUCGACCAGCUGGAAAGU	1	31	18	experimental		mature miRNA	standard	MIMAT0017204	rno-miR-412-5p
949	rno-miR-540-3p	AGGUCAGAGGUCGAUCCUGGGC	1	31	19	experimental		mature miRNA	standard	MIMAT0003174	rno-miR-540-3p
950	rno-miR-758-3p	UUUGUGACCUGGUCCACUAACC	1	31	20	experimental		mature miRNA	standard	MIMAT0005335	rno-miR-758-3p
951	empty		1	31	21	control	control_empty
952	rno-miR-103-1-5p	GGCUUCUUUACAGUGCUGCCUUGU	1	31	22	experimental		mature miRNA	standard	MIMAT0017114	rno-miR-103-1-5p
953	rno-miR-146a-3p	ACCUGUGAAGUUCAGUUCUUU	1	31	23	experimental		mature miRNA	standard	MIMAT0017132	rno-miR-146a-3p
954	rno-miR-1956-5p	AGUCCAGGGCUGAGUCAGCGGA	1	31	24	experimental		mature miRNA	standard	MIMAT0035735	rno-miR-1956-5p
955	rno-miR-25-3p	CAUUGCACUUGUCUCGGUCUGA	1	31	25	experimental		mature miRNA	standard	MIMAT0000795	rno-miR-25-3p
956	rno-miR-324-3p	CCACUGCCCCAGGUGCUGCUGG	1	31	26	experimental		mature miRNA	standard	MIMAT0000554	rno-miR-324-3p
957	rno-miR-3569	GGAGGACAGCAGACUCAGGUC	1	31	27	experimental		mature miRNA	standard	MIMAT0017849	rno-miR-3569
958	rno-miR-412-5p	UGGUCGACCAGCUGGAAAGU	1	31	28	experimental		mature miRNA	standard	MIMAT0017204	rno-miR-412-5p
959	rno-miR-540-3p	AGGUCAGAGGUCGAUCCUGGGC	1	31	29	experimental		mature miRNA	standard	MIMAT0003174	rno-miR-540-3p
960	rno-miR-758-3p	UUUGUGACCUGGUCCACUAACC	1	31	30	experimental		mature miRNA	standard	MIMAT0005335	rno-miR-758-3p
961	empty		1	31	31	control	control_empty
962	empty		1	32	1	control	control_empty
963	rno-miR-103-2-5p	AGCUUCUUUACAGUGCU	1	32	2	experimental		mature miRNA	standard	MIMAT0017113	rno-miR-103-2-5p
964	rno-miR-146a-5p	UGAGAACUGAAUUCCAUGGGUU	1	32	3	experimental		mature miRNA	standard	MIMAT0000852	rno-miR-146a-5p
965	rno-miR-196a-3p	UCGGCAACAAGAAACUGCCUGA	1	32	4	experimental		mature miRNA	standard	MIMAT0004737	rno-miR-196a-3p
966	rno-miR-25-5p	AGGCGGAGACACGGGCAAUUGC	1	32	5	experimental		mature miRNA	standard	MIMAT0004713	rno-miR-25-5p
967	rno-miR-324-5p	CGCAUCCCCUAGGGCAUUGGUGU	1	32	6	experimental		mature miRNA	standard	MIMAT0000553	rno-miR-324-5p
968	rno-miR-3570	GGUACAAUCAACGGUCGAUGGU	1	32	7	experimental		mature miRNA	standard	MIMAT0017850	rno-miR-3570
969	rno-miR-421-3p	AUCAACAGACAUUAAUUGGG	1	32	8	experimental		mature miRNA	standard	MIMAT0017175	rno-miR-421-3p
970	rno-miR-540-5p	CAAGGGUCACCCUCUGACUCUGU	1	32	9	experimental		mature miRNA	standard	MIMAT0017211	rno-miR-540-5p
971	rno-miR-758-5p	UGGUUGACCAGAGAGCACACG	1	32	10	experimental		mature miRNA	standard	MIMAT0017316	rno-miR-758-5p
972	empty		1	32	11	control	control_empty
973	rno-miR-103-2-5p	AGCUUCUUUACAGUGCU	1	32	12	experimental		mature miRNA	standard	MIMAT0017113	rno-miR-103-2-5p
974	rno-miR-146a-5p	UGAGAACUGAAUUCCAUGGGUU	1	32	13	experimental		mature miRNA	standard	MIMAT0000852	rno-miR-146a-5p
975	rno-miR-196a-3p	UCGGCAACAAGAAACUGCCUGA	1	32	14	experimental		mature miRNA	standard	MIMAT0004737	rno-miR-196a-3p
976	rno-miR-25-5p	AGGCGGAGACACGGGCAAUUGC	1	32	15	experimental		mature miRNA	standard	MIMAT0004713	rno-miR-25-5p
977	rno-miR-324-5p	CGCAUCCCCUAGGGCAUUGGUGU	1	32	16	experimental		mature miRNA	standard	MIMAT0000553	rno-miR-324-5p
978	rno-miR-3570	GGUACAAUCAACGGUCGAUGGU	1	32	17	experimental		mature miRNA	standard	MIMAT0017850	rno-miR-3570
979	rno-miR-421-3p	AUCAACAGACAUUAAUUGGG	1	32	18	experimental		mature miRNA	standard	MIMAT0017175	rno-miR-421-3p
980	rno-miR-540-5p	CAAGGGUCACCCUCUGACUCUGU	1	32	19	experimental		mature miRNA	standard	MIMAT0017211	rno-miR-540-5p
981	rno-miR-758-5p	UGGUUGACCAGAGAGCACACG	1	32	20	experimental		mature miRNA	standard	MIMAT0017316	rno-miR-758-5p
982	empty		1	32	21	control	control_empty
983	rno-miR-103-2-5p	AGCUUCUUUACAGUGCU	1	32	22	experimental		mature miRNA	standard	MIMAT0017113	rno-miR-103-2-5p
984	rno-miR-146a-5p	UGAGAACUGAAUUCCAUGGGUU	1	32	23	experimental		mature miRNA	standard	MIMAT0000852	rno-miR-146a-5p
985	rno-miR-196a-3p	UCGGCAACAAGAAACUGCCUGA	1	32	24	experimental		mature miRNA	standard	MIMAT0004737	rno-miR-196a-3p
986	rno-miR-25-5p	AGGCGGAGACACGGGCAAUUGC	1	32	25	experimental		mature miRNA	standard	MIMAT0004713	rno-miR-25-5p
987	rno-miR-324-5p	CGCAUCCCCUAGGGCAUUGGUGU	1	32	26	experimental		mature miRNA	standard	MIMAT0000553	rno-miR-324-5p
988	rno-miR-3570	GGUACAAUCAACGGUCGAUGGU	1	32	27	experimental		mature miRNA	standard	MIMAT0017850	rno-miR-3570
989	rno-miR-421-3p	AUCAACAGACAUUAAUUGGG	1	32	28	experimental		mature miRNA	standard	MIMAT0017175	rno-miR-421-3p
990	rno-miR-540-5p	CAAGGGUCACCCUCUGACUCUGU	1	32	29	experimental		mature miRNA	standard	MIMAT0017211	rno-miR-540-5p
991	rno-miR-758-5p	UGGUUGACCAGAGAGCACACG	1	32	30	experimental		mature miRNA	standard	MIMAT0017316	rno-miR-758-5p
992	empty		1	32	31	control	control_empty
993	empty		1	33	1	control	control_empty
994	rno-miR-103-3p	AGCAGCAUUGUACAGGGCUAUGA	1	33	2	experimental		mature miRNA	standard	MIMAT0000824	rno-miR-103-3p
995	rno-miR-146b-3p	CCUAGGGACUCAGUUCUGGUG	1	33	3	experimental		mature miRNA	standard	MIMAT0017334	rno-miR-146b-3p
996	rno-miR-196a-5p	UAGGUAGUUUCAUGUUGUUGGG	1	33	4	experimental		mature miRNA	standard	MIMAT0000871	rno-miR-196a-5p
997	rno-miR-26a-3p	CCUAUUCUUGGUUACUUGCAC	1	33	5	experimental		mature miRNA	standard	MIMAT0017100	rno-miR-26a-3p
998	rno-miR-325-3p	UUUAUUGAGCACCUCCUAUCAA	1	33	6	experimental		mature miRNA	standard	MIMAT0004639	rno-miR-325-3p
999	rno-miR-3571	UACACACUUCUUUACAUUCCAUA	1	33	7	experimental		mature miRNA	standard	MIMAT0017851	rno-miR-3571
1000	rno-miR-421-5p	GGCCUCAUUAAAUGUUUGUUG	1	33	8	experimental		mature miRNA	standard	MIMAT0001320	rno-miR-421-5p
1001	rno-miR-541-3p	AGUGGCGAACACAGAAUCCAUAC	1	33	9	experimental		mature miRNA	standard	MIMAT0017213	rno-miR-541-3p
1002	rno-miR-759	GCAGAGUGCAAACAAUUUUGAC	1	33	10	experimental		mature miRNA	standard	MIMAT0012856	rno-miR-759
1003	empty		1	33	11	control	control_empty
1004	rno-miR-103-3p	AGCAGCAUUGUACAGGGCUAUGA	1	33	12	experimental		mature miRNA	standard	MIMAT0000824	rno-miR-103-3p
1005	rno-miR-146b-3p	CCUAGGGACUCAGUUCUGGUG	1	33	13	experimental		mature miRNA	standard	MIMAT0017334	rno-miR-146b-3p
1006	rno-miR-196a-5p	UAGGUAGUUUCAUGUUGUUGGG	1	33	14	experimental		mature miRNA	standard	MIMAT0000871	rno-miR-196a-5p
1007	rno-miR-26a-3p	CCUAUUCUUGGUUACUUGCAC	1	33	15	experimental		mature miRNA	standard	MIMAT0017100	rno-miR-26a-3p
1008	rno-miR-325-3p	UUUAUUGAGCACCUCCUAUCAA	1	33	16	experimental		mature miRNA	standard	MIMAT0004639	rno-miR-325-3p
1009	rno-miR-3571	UACACACUUCUUUACAUUCCAUA	1	33	17	experimental		mature miRNA	standard	MIMAT0017851	rno-miR-3571
1010	rno-miR-421-5p	GGCCUCAUUAAAUGUUUGUUG	1	33	18	experimental		mature miRNA	standard	MIMAT0001320	rno-miR-421-5p
1011	rno-miR-541-3p	AGUGGCGAACACAGAAUCCAUAC	1	33	19	experimental		mature miRNA	standard	MIMAT0017213	rno-miR-541-3p
1012	rno-miR-759	GCAGAGUGCAAACAAUUUUGAC	1	33	20	experimental		mature miRNA	standard	MIMAT0012856	rno-miR-759
1013	empty		1	33	21	control	control_empty
1014	rno-miR-103-3p	AGCAGCAUUGUACAGGGCUAUGA	1	33	22	experimental		mature miRNA	standard	MIMAT0000824	rno-miR-103-3p
1015	rno-miR-146b-3p	CCUAGGGACUCAGUUCUGGUG	1	33	23	experimental		mature miRNA	standard	MIMAT0017334	rno-miR-146b-3p
1016	rno-miR-196a-5p	UAGGUAGUUUCAUGUUGUUGGG	1	33	24	experimental		mature miRNA	standard	MIMAT0000871	rno-miR-196a-5p
1017	rno-miR-26a-3p	CCUAUUCUUGGUUACUUGCAC	1	33	25	experimental		mature miRNA	standard	MIMAT0017100	rno-miR-26a-3p
1018	rno-miR-325-3p	UUUAUUGAGCACCUCCUAUCAA	1	33	26	experimental		mature miRNA	standard	MIMAT0004639	rno-miR-325-3p
1019	rno-miR-3571	UACACACUUCUUUACAUUCCAUA	1	33	27	experimental		mature miRNA	standard	MIMAT0017851	rno-miR-3571
1020	rno-miR-421-5p	GGCCUCAUUAAAUGUUUGUUG	1	33	28	experimental		mature miRNA	standard	MIMAT0001320	rno-miR-421-5p
1021	rno-miR-541-3p	AGUGGCGAACACAGAAUCCAUAC	1	33	29	experimental		mature miRNA	standard	MIMAT0017213	rno-miR-541-3p
1022	rno-miR-759	GCAGAGUGCAAACAAUUUUGAC	1	33	30	experimental		mature miRNA	standard	MIMAT0012856	rno-miR-759
1023	empty		1	33	31	control	control_empty
1024	empty		1	34	1	control	control_empty
1025	rno-miR-105	CAAGUGCUCAGAUGUCUGUGGU	1	34	2	experimental		mature miRNA	standard	MIMAT0012825	rno-miR-105
1026	rno-miR-146b-5p	UGAGAACUGAAUUCCAUAGGCUGU	1	34	3	experimental		mature miRNA	standard	MIMAT0005595	rno-miR-146b-5p
1027	rno-miR-196b-3p	UCGACAGCACGACACUGCCUUCA	1	34	4	experimental		mature miRNA	standard	MIMAT0017171	rno-miR-196b-3p
1028	rno-miR-26a-5p	UUCAAGUAAUCCAGGAUAGGCU	1	34	5	experimental		mature miRNA	standard	MIMAT0000796	rno-miR-26a-5p
1029	rno-miR-325-5p	CCUAGUAGGUGCUCAGUAAGUGU	1	34	6	experimental		mature miRNA	standard	MIMAT0000557	rno-miR-325-5p
1030	rno-miR-3572	UUACACUUGCCCUUUUUUCCCCAG	1	34	7	experimental		mature miRNA	standard	MIMAT0017853	rno-miR-3572
1031	rno-miR-423-3p	AGCUCGGUCUGAGGCCCCUCAGU	1	34	8	experimental		mature miRNA	standard	MIMAT0005313	rno-miR-423-3p
1032	rno-miR-541-5p	AAGGGAUUCUGAUGUUGGUCACACU	1	34	9	experimental		mature miRNA	standard	MIMAT0003177	rno-miR-541-5p
1033	rno-miR-760-3p	CGGCUCUGGGUCUGUGGGGA	1	34	10	experimental		mature miRNA	standard	MIMAT0005337	rno-miR-760-3p
1034	empty		1	34	11	control	control_empty
1035	rno-miR-105	CAAGUGCUCAGAUGUCUGUGGU	1	34	12	experimental		mature miRNA	standard	MIMAT0012825	rno-miR-105
1036	rno-miR-146b-5p	UGAGAACUGAAUUCCAUAGGCUGU	1	34	13	experimental		mature miRNA	standard	MIMAT0005595	rno-miR-146b-5p
1037	rno-miR-196b-3p	UCGACAGCACGACACUGCCUUCA	1	34	14	experimental		mature miRNA	standard	MIMAT0017171	rno-miR-196b-3p
1038	rno-miR-26a-5p	UUCAAGUAAUCCAGGAUAGGCU	1	34	15	experimental		mature miRNA	standard	MIMAT0000796	rno-miR-26a-5p
1039	rno-miR-325-5p	CCUAGUAGGUGCUCAGUAAGUGU	1	34	16	experimental		mature miRNA	standard	MIMAT0000557	rno-miR-325-5p
1040	rno-miR-3572	UUACACUUGCCCUUUUUUCCCCAG	1	34	17	experimental		mature miRNA	standard	MIMAT0017853	rno-miR-3572
1041	rno-miR-423-3p	AGCUCGGUCUGAGGCCCCUCAGU	1	34	18	experimental		mature miRNA	standard	MIMAT0005313	rno-miR-423-3p
1042	rno-miR-541-5p	AAGGGAUUCUGAUGUUGGUCACACU	1	34	19	experimental		mature miRNA	standard	MIMAT0003177	rno-miR-541-5p
1043	rno-miR-760-3p	CGGCUCUGGGUCUGUGGGGA	1	34	20	experimental		mature miRNA	standard	MIMAT0005337	rno-miR-760-3p
1044	empty		1	34	21	control	control_empty
1045	rno-miR-105	CAAGUGCUCAGAUGUCUGUGGU	1	34	22	experimental		mature miRNA	standard	MIMAT0012825	rno-miR-105
1046	rno-miR-146b-5p	UGAGAACUGAAUUCCAUAGGCUGU	1	34	23	experimental		mature miRNA	standard	MIMAT0005595	rno-miR-146b-5p
1047	rno-miR-196b-3p	UCGACAGCACGACACUGCCUUCA	1	34	24	experimental		mature miRNA	standard	MIMAT0017171	rno-miR-196b-3p
1048	rno-miR-26a-5p	UUCAAGUAAUCCAGGAUAGGCU	1	34	25	experimental		mature miRNA	standard	MIMAT0000796	rno-miR-26a-5p
1049	rno-miR-325-5p	CCUAGUAGGUGCUCAGUAAGUGU	1	34	26	experimental		mature miRNA	standard	MIMAT0000557	rno-miR-325-5p
1050	rno-miR-3572	UUACACUUGCCCUUUUUUCCCCAG	1	34	27	experimental		mature miRNA	standard	MIMAT0017853	rno-miR-3572
1051	rno-miR-423-3p	AGCUCGGUCUGAGGCCCCUCAGU	1	34	28	experimental		mature miRNA	standard	MIMAT0005313	rno-miR-423-3p
1052	rno-miR-541-5p	AAGGGAUUCUGAUGUUGGUCACACU	1	34	29	experimental		mature miRNA	standard	MIMAT0003177	rno-miR-541-5p
1053	rno-miR-760-3p	CGGCUCUGGGUCUGUGGGGA	1	34	30	experimental		mature miRNA	standard	MIMAT0005337	rno-miR-760-3p
1054	empty		1	34	31	control	control_empty
1055	empty		1	35	1	control	control_empty
1056	rno-miR-106b-3p	CCGCACUGUGGGUACUUGCUGC	1	35	2	experimental		mature miRNA	standard	MIMAT0004727	rno-miR-106b-3p
1057	rno-miR-147	GUGUGCGGAAAUGCUUCUGCUA	1	35	3	experimental		mature miRNA	standard	MIMAT0005297	rno-miR-147
1058	rno-miR-196b-5p	UAGGUAGUUUCCUGUUGUUGGG	1	35	4	experimental		mature miRNA	standard	MIMAT0001082	rno-miR-196b-5p
1059	rno-miR-26b-3p	CCUGUUCUCCAUUACUUGGCUC	1	35	5	experimental		mature miRNA	standard	MIMAT0004714	rno-miR-26b-3p
1060	rno-miR-32-5p	UAUUGCACAUUACUAAGUUGCA	1	35	6	experimental		mature miRNA	standard	MIMAT0000811	rno-miR-32-5p
1061	rno-miR-3573-3p	UUCCUAACUCUGCCCCCUCCCAU	1	35	7	experimental		mature miRNA	standard	MIMAT0017857	rno-miR-3573-3p
1062	rno-miR-423-5p	UGAGGGGCAGAGAGCGAGACUUUU	1	35	8	experimental		mature miRNA	standard	MIMAT0017305	rno-miR-423-5p
1063	rno-miR-542-3p	UGUGACAGAUUGAUAACUGAAA	1	35	9	experimental		mature miRNA	standard	MIMAT0003179	rno-miR-542-3p
1064	rno-miR-760-5p	CCCCUCAGGCCACCAGAGCCCG	1	35	10	experimental		mature miRNA	standard	MIMAT0005336	rno-miR-760-5p
1065	empty		1	35	11	control	control_empty
1066	rno-miR-106b-3p	CCGCACUGUGGGUACUUGCUGC	1	35	12	experimental		mature miRNA	standard	MIMAT0004727	rno-miR-106b-3p
1067	rno-miR-147	GUGUGCGGAAAUGCUUCUGCUA	1	35	13	experimental		mature miRNA	standard	MIMAT0005297	rno-miR-147
1068	rno-miR-196b-5p	UAGGUAGUUUCCUGUUGUUGGG	1	35	14	experimental		mature miRNA	standard	MIMAT0001082	rno-miR-196b-5p
1069	rno-miR-26b-3p	CCUGUUCUCCAUUACUUGGCUC	1	35	15	experimental		mature miRNA	standard	MIMAT0004714	rno-miR-26b-3p
1070	rno-miR-32-5p	UAUUGCACAUUACUAAGUUGCA	1	35	16	experimental		mature miRNA	standard	MIMAT0000811	rno-miR-32-5p
1071	rno-miR-3573-3p	UUCCUAACUCUGCCCCCUCCCAU	1	35	17	experimental		mature miRNA	standard	MIMAT0017857	rno-miR-3573-3p
1072	rno-miR-423-5p	UGAGGGGCAGAGAGCGAGACUUUU	1	35	18	experimental		mature miRNA	standard	MIMAT0017305	rno-miR-423-5p
1073	rno-miR-542-3p	UGUGACAGAUUGAUAACUGAAA	1	35	19	experimental		mature miRNA	standard	MIMAT0003179	rno-miR-542-3p
1074	rno-miR-760-5p	CCCCUCAGGCCACCAGAGCCCG	1	35	20	experimental		mature miRNA	standard	MIMAT0005336	rno-miR-760-5p
1075	empty		1	35	21	control	control_empty
1076	rno-miR-106b-3p	CCGCACUGUGGGUACUUGCUGC	1	35	22	experimental		mature miRNA	standard	MIMAT0004727	rno-miR-106b-3p
1077	rno-miR-147	GUGUGCGGAAAUGCUUCUGCUA	1	35	23	experimental		mature miRNA	standard	MIMAT0005297	rno-miR-147
1078	rno-miR-196b-5p	UAGGUAGUUUCCUGUUGUUGGG	1	35	24	experimental		mature miRNA	standard	MIMAT0001082	rno-miR-196b-5p
1079	rno-miR-26b-3p	CCUGUUCUCCAUUACUUGGCUC	1	35	25	experimental		mature miRNA	standard	MIMAT0004714	rno-miR-26b-3p
1080	rno-miR-32-5p	UAUUGCACAUUACUAAGUUGCA	1	35	26	experimental		mature miRNA	standard	MIMAT0000811	rno-miR-32-5p
1081	rno-miR-3573-3p	UUCCUAACUCUGCCCCCUCCCAU	1	35	27	experimental		mature miRNA	standard	MIMAT0017857	rno-miR-3573-3p
1082	rno-miR-423-5p	UGAGGGGCAGAGAGCGAGACUUUU	1	35	28	experimental		mature miRNA	standard	MIMAT0017305	rno-miR-423-5p
1083	rno-miR-542-3p	UGUGACAGAUUGAUAACUGAAA	1	35	29	experimental		mature miRNA	standard	MIMAT0003179	rno-miR-542-3p
1084	rno-miR-760-5p	CCCCUCAGGCCACCAGAGCCCG	1	35	30	experimental		mature miRNA	standard	MIMAT0005336	rno-miR-760-5p
1085	empty		1	35	31	control	control_empty
1086	BKG0		1	36	1	control	control_empty	LC Internal Use	control
1087	rno-miR-106b-5p	UAAAGUGCUGACAGUGCAGAU	1	36	2	experimental		mature miRNA	standard	MIMAT0000825	rno-miR-106b-5p
1088	rno-miR-148a-3p	UCAGUGCACUACAGAACUUUG	1	36	3	experimental		mature miRNA	standard	MIMAT0035725	rno-miR-148a-3p
1089	rno-miR-196c-3p	ACAACAACACCAAACCACCUGA	1	36	4	experimental		mature miRNA	standard	MIMAT0017299	rno-miR-196c-3p
1090	rno-miR-26b-5p	UUCAAGUAAUUCAGGAUAGGU	1	36	5	experimental		mature miRNA	standard	MIMAT0000797	rno-miR-26b-5p
1091	rno-miR-326-3p	CCUCUGGGCCCUUCCUCCAGU	1	36	6	experimental		mature miRNA	standard	MIMAT0000560	rno-miR-326-3p
1092	rno-miR-3573-5p	UGAGGGGCAGUGAUAGAAAGGA	1	36	7	experimental		mature miRNA	standard	MIMAT0017856	rno-miR-3573-5p
1093	rno-miR-425-3p	AUCGGGAAUAUCGUGUCCGCC	1	36	8	experimental		mature miRNA	standard	MIMAT0017306	rno-miR-425-3p
1094	rno-miR-542-5p	CUCGGGGAUCAUCAUGUCACGA	1	36	9	experimental		mature miRNA	standard	MIMAT0003178	rno-miR-542-5p
1095	rno-miR-761	GCAGCAGGGUGAAACUGACACA	1	36	10	experimental		mature miRNA	standard	MIMAT0012853	rno-miR-761
1096	BKG0		1	36	11	control	control_empty	LC Internal Use	control
1097	rno-miR-106b-5p	UAAAGUGCUGACAGUGCAGAU	1	36	12	experimental		mature miRNA	standard	MIMAT0000825	rno-miR-106b-5p
1098	rno-miR-148a-3p	UCAGUGCACUACAGAACUUUG	1	36	13	experimental		mature miRNA	standard	MIMAT0035725	rno-miR-148a-3p
1099	rno-miR-196c-3p	ACAACAACACCAAACCACCUGA	1	36	14	experimental		mature miRNA	standard	MIMAT0017299	rno-miR-196c-3p
1100	rno-miR-26b-5p	UUCAAGUAAUUCAGGAUAGGU	1	36	15	experimental		mature miRNA	standard	MIMAT0000797	rno-miR-26b-5p
1101	rno-miR-326-3p	CCUCUGGGCCCUUCCUCCAGU	1	36	16	experimental		mature miRNA	standard	MIMAT0000560	rno-miR-326-3p
1102	rno-miR-3573-5p	UGAGGGGCAGUGAUAGAAAGGA	1	36	17	experimental		mature miRNA	standard	MIMAT0017856	rno-miR-3573-5p
1103	rno-miR-425-3p	AUCGGGAAUAUCGUGUCCGCC	1	36	18	experimental		mature miRNA	standard	MIMAT0017306	rno-miR-425-3p
1104	rno-miR-542-5p	CUCGGGGAUCAUCAUGUCACGA	1	36	19	experimental		mature miRNA	standard	MIMAT0003178	rno-miR-542-5p
1105	rno-miR-761	GCAGCAGGGUGAAACUGACACA	1	36	20	experimental		mature miRNA	standard	MIMAT0012853	rno-miR-761
1106	BKG0		1	36	21	control	control_empty	LC Internal Use	control
1107	rno-miR-106b-5p	UAAAGUGCUGACAGUGCAGAU	1	36	22	experimental		mature miRNA	standard	MIMAT0000825	rno-miR-106b-5p
1108	rno-miR-148a-3p	UCAGUGCACUACAGAACUUUG	1	36	23	experimental		mature miRNA	standard	MIMAT0035725	rno-miR-148a-3p
1109	rno-miR-196c-3p	ACAACAACACCAAACCACCUGA	1	36	24	experimental		mature miRNA	standard	MIMAT0017299	rno-miR-196c-3p
1110	rno-miR-26b-5p	UUCAAGUAAUUCAGGAUAGGU	1	36	25	experimental		mature miRNA	standard	MIMAT0000797	rno-miR-26b-5p
1111	rno-miR-326-3p	CCUCUGGGCCCUUCCUCCAGU	1	36	26	experimental		mature miRNA	standard	MIMAT0000560	rno-miR-326-3p
1112	rno-miR-3573-5p	UGAGGGGCAGUGAUAGAAAGGA	1	36	27	experimental		mature miRNA	standard	MIMAT0017856	rno-miR-3573-5p
1113	rno-miR-425-3p	AUCGGGAAUAUCGUGUCCGCC	1	36	28	experimental		mature miRNA	standard	MIMAT0017306	rno-miR-425-3p
1114	rno-miR-542-5p	CUCGGGGAUCAUCAUGUCACGA	1	36	29	experimental		mature miRNA	standard	MIMAT0003178	rno-miR-542-5p
1115	rno-miR-761	GCAGCAGGGUGAAACUGACACA	1	36	30	experimental		mature miRNA	standard	MIMAT0012853	rno-miR-761
1116	BKG0		1	36	31	control	control_empty	LC Internal Use	control
1117	PUC2PM		1	37	1	control	control_spike_calibration	LC Internal Use	control
1118	rno-miR-107-3p	AGCAGCAUUGUACAGGGCUAUCA	1	37	2	experimental		mature miRNA	standard	MIMAT0000826	rno-miR-107-3p
1119	rno-miR-148a-5p	AAAGUUCUGAGACACUCUGACUC	1	37	3	experimental		mature miRNA	standard	MIMAT0035724	rno-miR-148a-5p
1120	rno-miR-196c-5p	UAGGUAGUUUCGUGUUGUUGGG	1	37	4	experimental		mature miRNA	standard	MIMAT0005303	rno-miR-196c-5p
1121	rno-miR-27a-3p	UUCACAGUGGCUAAGUUCCGC	1	37	5	experimental		mature miRNA	standard	MIMAT0000799	rno-miR-27a-3p
1122	rno-miR-326-5p	GGGGGCAGGGCCUUUGUGAA	1	37	6	experimental		mature miRNA	standard	MIMAT0017028	rno-miR-326-5p
1123	rno-miR-3574	UCAGCCGCUGUCACACGCACAG	1	37	7	experimental		mature miRNA	standard	MIMAT0017860	rno-miR-3574
1124	rno-miR-425-5p	AAUGACACGAUCACUCCCGUUGA	1	37	8	experimental		mature miRNA	standard	MIMAT0005314	rno-miR-425-5p
1125	rno-miR-543-3p	AAACAUUCGCGGUGCACUUCU	1	37	9	experimental		mature miRNA	standard	MIMAT0003175	rno-miR-543-3p
1126	rno-miR-762	GCGGGGCUAGGGCCGGGA	1	37	10	experimental		mature miRNA	standard	MIMAT0035752	rno-miR-762
1127	PUC2PM		1	37	11	control	control_spike_calibration	LC Internal Use	control
1128	rno-miR-107-3p	AGCAGCAUUGUACAGGGCUAUCA	1	37	12	experimental		mature miRNA	standard	MIMAT0000826	rno-miR-107-3p
1129	rno-miR-148a-5p	AAAGUUCUGAGACACUCUGACUC	1	37	13	experimental		mature miRNA	standard	MIMAT0035724	rno-miR-148a-5p
1130	rno-miR-196c-5p	UAGGUAGUUUCGUGUUGUUGGG	1	37	14	experimental		mature miRNA	standard	MIMAT0005303	rno-miR-196c-5p
1131	rno-miR-27a-3p	UUCACAGUGGCUAAGUUCCGC	1	37	15	experimental		mature miRNA	standard	MIMAT0000799	rno-miR-27a-3p
1132	rno-miR-326-5p	GGGGGCAGGGCCUUUGUGAA	1	37	16	experimental		mature miRNA	standard	MIMAT0017028	rno-miR-326-5p
1133	rno-miR-3574	UCAGCCGCUGUCACACGCACAG	1	37	17	experimental		mature miRNA	standard	MIMAT0017860	rno-miR-3574
1134	rno-miR-425-5p	AAUGACACGAUCACUCCCGUUGA	1	37	18	experimental		mature miRNA	standard	MIMAT0005314	rno-miR-425-5p
1135	rno-miR-543-3p	AAACAUUCGCGGUGCACUUCU	1	37	19	experimental		mature miRNA	standard	MIMAT0003175	rno-miR-543-3p
1136	rno-miR-762	GCGGGGCUAGGGCCGGGA	1	37	20	experimental		mature miRNA	standard	MIMAT0035752	rno-miR-762
1137	PUC2PM		1	37	21	control	control_spike_calibration	LC Internal Use	control
1138	rno-miR-107-3p	AGCAGCAUUGUACAGGGCUAUCA	1	37	22	experimental		mature miRNA	standard	MIMAT0000826	rno-miR-107-3p
1139	rno-miR-148a-5p	AAAGUUCUGAGACACUCUGACUC	1	37	23	experimental		mature miRNA	standard	MIMAT0035724	rno-miR-148a-5p
1140	rno-miR-196c-5p	UAGGUAGUUUCGUGUUGUUGGG	1	37	24	experimental		mature miRNA	standard	MIMAT0005303	rno-miR-196c-5p
1141	rno-miR-27a-3p	UUCACAGUGGCUAAGUUCCGC	1	37	25	experimental		mature miRNA	standard	MIMAT0000799	rno-miR-27a-3p
1142	rno-miR-326-5p	GGGGGCAGGGCCUUUGUGAA	1	37	26	experimental		mature miRNA	standard	MIMAT0017028	rno-miR-326-5p
1143	rno-miR-3574	UCAGCCGCUGUCACACGCACAG	1	37	27	experimental		mature miRNA	standard	MIMAT0017860	rno-miR-3574
1144	rno-miR-425-5p	AAUGACACGAUCACUCCCGUUGA	1	37	28	experimental		mature miRNA	standard	MIMAT0005314	rno-miR-425-5p
1145	rno-miR-543-3p	AAACAUUCGCGGUGCACUUCU	1	37	29	experimental		mature miRNA	standard	MIMAT0003175	rno-miR-543-3p
1146	rno-miR-762	GCGGGGCUAGGGCCGGGA	1	37	30	experimental		mature miRNA	standard	MIMAT0035752	rno-miR-762
1147	PUC2PM		1	37	31	control	control_spike_calibration	LC Internal Use	control
1148	PUC2MM		1	38	1	control	control_spike_calibration	LC Internal Use	control
1149	rno-miR-107-5p	AGCUUCUUUACAGUGUUGCCUUGU	1	38	2	experimental		mature miRNA	standard	MIMAT0017115	rno-miR-107-5p
1150	rno-miR-148b-3p	UCAGUGCAUCACAGAACUUUGU	1	38	3	experimental		mature miRNA	standard	MIMAT0000579	rno-miR-148b-3p
1151	rno-miR-199a-3p	ACAGUAGUCUGCACAUUGGUUA	1	38	4	experimental		mature miRNA	standard	MIMAT0004738	rno-miR-199a-3p
1152	rno-miR-27a-5p	AGGGCUUAGCUGCUUGUGAGCA	1	38	5	experimental		mature miRNA	standard	MIMAT0004715	rno-miR-27a-5p
1153	rno-miR-327	CCUUGAGGGGCAUGAGGGU	1	38	6	experimental		mature miRNA	standard	MIMAT0000561	rno-miR-327
1154	rno-miR-3575	ACUGCUGGGUAAGACGAG	1	38	7	experimental		mature miRNA	standard	MIMAT0017861	rno-miR-3575
1155	rno-miR-429	UAAUACUGUCUGGUAAUGCCGU	1	38	8	experimental		mature miRNA	standard	MIMAT0001538	rno-miR-429
1156	rno-miR-543-5p	AAGUUGCCCGCGUGUUUUUCG	1	38	9	experimental		mature miRNA	standard	MIMAT0004787	rno-miR-543-5p
1157	rno-miR-764-3p	GAGGAGGCCAUAGUGGCAACUGU	1	38	10	experimental		mature miRNA	standard	MIMAT0017370	rno-miR-764-3p
1158	PUC2MM		1	38	11	control	control_spike_calibration	LC Internal Use	control
1159	rno-miR-107-5p	AGCUUCUUUACAGUGUUGCCUUGU	1	38	12	experimental		mature miRNA	standard	MIMAT0017115	rno-miR-107-5p
1160	rno-miR-148b-3p	UCAGUGCAUCACAGAACUUUGU	1	38	13	experimental		mature miRNA	standard	MIMAT0000579	rno-miR-148b-3p
1161	rno-miR-199a-3p	ACAGUAGUCUGCACAUUGGUUA	1	38	14	experimental		mature miRNA	standard	MIMAT0004738	rno-miR-199a-3p
1162	rno-miR-27a-5p	AGGGCUUAGCUGCUUGUGAGCA	1	38	15	experimental		mature miRNA	standard	MIMAT0004715	rno-miR-27a-5p
1163	rno-miR-327	CCUUGAGGGGCAUGAGGGU	1	38	16	experimental		mature miRNA	standard	MIMAT0000561	rno-miR-327
1164	rno-miR-3575	ACUGCUGGGUAAGACGAG	1	38	17	experimental		mature miRNA	standard	MIMAT0017861	rno-miR-3575
1165	rno-miR-429	UAAUACUGUCUGGUAAUGCCGU	1	38	18	experimental		mature miRNA	standard	MIMAT0001538	rno-miR-429
1166	rno-miR-543-5p	AAGUUGCCCGCGUGUUUUUCG	1	38	19	experimental		mature miRNA	standard	MIMAT0004787	rno-miR-543-5p
1167	rno-miR-764-3p	GAGGAGGCCAUAGUGGCAACUGU	1	38	20	experimental		mature miRNA	standard	MIMAT0017370	rno-miR-764-3p
1168	PUC2MM		1	38	21	control	control_spike_calibration	LC Internal Use	control
1169	rno-miR-107-5p	AGCUUCUUUACAGUGUUGCCUUGU	1	38	22	experimental		mature miRNA	standard	MIMAT0017115	rno-miR-107-5p
1170	rno-miR-148b-3p	UCAGUGCAUCACAGAACUUUGU	1	38	23	experimental		mature miRNA	standard	MIMAT0000579	rno-miR-148b-3p
1171	rno-miR-199a-3p	ACAGUAGUCUGCACAUUGGUUA	1	38	24	experimental		mature miRNA	standard	MIMAT0004738	rno-miR-199a-3p
1172	rno-miR-27a-5p	AGGGCUUAGCUGCUUGUGAGCA	1	38	25	experimental		mature miRNA	standard	MIMAT0004715	rno-miR-27a-5p
1173	rno-miR-327	CCUUGAGGGGCAUGAGGGU	1	38	26	experimental		mature miRNA	standard	MIMAT0000561	rno-miR-327
1174	rno-miR-3575	ACUGCUGGGUAAGACGAG	1	38	27	experimental		mature miRNA	standard	MIMAT0017861	rno-miR-3575
1175	rno-miR-429	UAAUACUGUCUGGUAAUGCCGU	1	38	28	experimental		mature miRNA	standard	MIMAT0001538	rno-miR-429
1176	rno-miR-543-5p	AAGUUGCCCGCGUGUUUUUCG	1	38	29	experimental		mature miRNA	standard	MIMAT0004787	rno-miR-543-5p
1177	rno-miR-764-3p	GAGGAGGCCAUAGUGGCAACUGU	1	38	30	experimental		mature miRNA	standard	MIMAT0017370	rno-miR-764-3p
1178	PUC2MM		1	38	31	control	control_spike_calibration	LC Internal Use	control
1179	PUC2PM-20B		1	39	1	control	control_spike_calibration	LC Internal Use	control
1180	rno-miR-10a-3p	CAAAUUCGUAUCUAGGGGAAUA	1	39	2	experimental		mature miRNA	standard	MIMAT0004709	rno-miR-10a-3p
1181	rno-miR-148b-5p	GAAGUUCUGUUAUACACUCAGG	1	39	3	experimental		mature miRNA	standard	MIMAT0004645	rno-miR-148b-5p
1182	rno-miR-199a-5p	CCCAGUGUUCAGACUACCUGUUC	1	39	4	experimental		mature miRNA	standard	MIMAT0000872	rno-miR-199a-5p
1183	rno-miR-27b-3p	UUCACAGUGGCUAAGUUCUGC	1	39	5	experimental		mature miRNA	standard	MIMAT0000798	rno-miR-27b-3p
1184	rno-miR-328a-3p	CUGGCCCUCUCUGCCCUUCCGU	1	39	6	experimental		mature miRNA	standard	MIMAT0000564	rno-miR-328a-3p
1185	rno-miR-3576	ACACACCAAGGAUAAUUUCUCC	1	39	7	experimental		mature miRNA	standard	MIMAT0017862	rno-miR-3576
1186	rno-miR-431	UGUCUUGCAGGCCGUCAUGCA	1	39	8	experimental		mature miRNA	standard	MIMAT0001626	rno-miR-431
1187	rno-miR-544-3p	AUUCUGCAUUUUUAGCAAGCU	1	39	9	experimental		mature miRNA	standard	MIMAT0012831	rno-miR-544-3p
1188	rno-miR-764-5p	GGUGCUCACAUGUCCUCCUCCA	1	39	10	experimental		mature miRNA	standard	MIMAT0012854	rno-miR-764-5p
1189	PUC2PM-20B		1	39	11	control	control_spike_calibration	LC Internal Use	control
1190	rno-miR-10a-3p	CAAAUUCGUAUCUAGGGGAAUA	1	39	12	experimental		mature miRNA	standard	MIMAT0004709	rno-miR-10a-3p
1191	rno-miR-148b-5p	GAAGUUCUGUUAUACACUCAGG	1	39	13	experimental		mature miRNA	standard	MIMAT0004645	rno-miR-148b-5p
1192	rno-miR-199a-5p	CCCAGUGUUCAGACUACCUGUUC	1	39	14	experimental		mature miRNA	standard	MIMAT0000872	rno-miR-199a-5p
1193	rno-miR-27b-3p	UUCACAGUGGCUAAGUUCUGC	1	39	15	experimental		mature miRNA	standard	MIMAT0000798	rno-miR-27b-3p
1194	rno-miR-328a-3p	CUGGCCCUCUCUGCCCUUCCGU	1	39	16	experimental		mature miRNA	standard	MIMAT0000564	rno-miR-328a-3p
1195	rno-miR-3576	ACACACCAAGGAUAAUUUCUCC	1	39	17	experimental		mature miRNA	standard	MIMAT0017862	rno-miR-3576
1196	rno-miR-431	UGUCUUGCAGGCCGUCAUGCA	1	39	18	experimental		mature miRNA	standard	MIMAT0001626	rno-miR-431
1197	rno-miR-544-3p	AUUCUGCAUUUUUAGCAAGCU	1	39	19	experimental		mature miRNA	standard	MIMAT0012831	rno-miR-544-3p
1198	rno-miR-764-5p	GGUGCUCACAUGUCCUCCUCCA	1	39	20	experimental		mature miRNA	standard	MIMAT0012854	rno-miR-764-5p
1199	PUC2PM-20B		1	39	21	control	control_spike_calibration	LC Internal Use	control
1200	rno-miR-10a-3p	CAAAUUCGUAUCUAGGGGAAUA	1	39	22	experimental		mature miRNA	standard	MIMAT0004709	rno-miR-10a-3p
1201	rno-miR-148b-5p	GAAGUUCUGUUAUACACUCAGG	1	39	23	experimental		mature miRNA	standard	MIMAT0004645	rno-miR-148b-5p
1202	rno-miR-199a-5p	CCCAGUGUUCAGACUACCUGUUC	1	39	24	experimental		mature miRNA	standard	MIMAT0000872	rno-miR-199a-5p
1203	rno-miR-27b-3p	UUCACAGUGGCUAAGUUCUGC	1	39	25	experimental		mature miRNA	standard	MIMAT0000798	rno-miR-27b-3p
1204	rno-miR-328a-3p	CUGGCCCUCUCUGCCCUUCCGU	1	39	26	experimental		mature miRNA	standard	MIMAT0000564	rno-miR-328a-3p
1205	rno-miR-3576	ACACACCAAGGAUAAUUUCUCC	1	39	27	experimental		mature miRNA	standard	MIMAT0017862	rno-miR-3576
1206	rno-miR-431	UGUCUUGCAGGCCGUCAUGCA	1	39	28	experimental		mature miRNA	standard	MIMAT0001626	rno-miR-431
1207	rno-miR-544-3p	AUUCUGCAUUUUUAGCAAGCU	1	39	29	experimental		mature miRNA	standard	MIMAT0012831	rno-miR-544-3p
1208	rno-miR-764-5p	GGUGCUCACAUGUCCUCCUCCA	1	39	30	experimental		mature miRNA	standard	MIMAT0012854	rno-miR-764-5p
1209	PUC2PM-20B		1	39	31	control	control_spike_calibration	LC Internal Use	control
1210	PUC2MM-20B		1	40	1	control	control_spike_calibration	LC Internal Use	control
1211	rno-miR-10a-5p	UACCCUGUAGAUCCGAAUUUGUG	1	40	2	experimental		mature miRNA	standard	MIMAT0000782	rno-miR-10a-5p
1212	rno-miR-149-3p	GGGACGGGGGCGGUGCUG	1	40	3	experimental		mature miRNA	standard	MIMAT0035727	rno-miR-149-3p
1213	rno-miR-19a-3p	UGUGCAAAUCUAUGCAAAACUGA	1	40	4	experimental		mature miRNA	standard	MIMAT0000789	rno-miR-19a-3p
1214	rno-miR-27b-5p	AGAGCUUAGCUGAUUGGUGAACAG	1	40	5	experimental		mature miRNA	standard	MIMAT0017101	rno-miR-27b-5p
1215	rno-miR-328a-5p	GGGGGGCAGGAGGGGCUCA	1	40	6	experimental		mature miRNA	standard	MIMAT0017029	rno-miR-328a-5p
1216	rno-miR-3577	UCUGUCCCUCUUGGCCCUUAG	1	40	7	experimental		mature miRNA	standard	MIMAT0017863	rno-miR-3577
1217	rno-miR-433-3p	AUCAUGAUGGGCUCCUCGGUGU	1	40	8	experimental		mature miRNA	standard	MIMAT0001628	rno-miR-433-3p
1218	rno-miR-544-5p	CUUGUUAAAAAGCAGAUUCU	1	40	9	experimental		mature miRNA	standard	MIMAT0017359	rno-miR-544-5p
1219	rno-miR-770-3p	GUGGGCCUGACGUGGAG	1	40	10	experimental		mature miRNA	standard	MIMAT0017317	rno-miR-770-3p
1220	PUC2MM-20B		1	40	11	control	control_spike_calibration	LC Internal Use	control
1221	rno-miR-10a-5p	UACCCUGUAGAUCCGAAUUUGUG	1	40	12	experimental		mature miRNA	standard	MIMAT0000782	rno-miR-10a-5p
1222	rno-miR-149-3p	GGGACGGGGGCGGUGCUG	1	40	13	experimental		mature miRNA	standard	MIMAT0035727	rno-miR-149-3p
1223	rno-miR-19a-3p	UGUGCAAAUCUAUGCAAAACUGA	1	40	14	experimental		mature miRNA	standard	MIMAT0000789	rno-miR-19a-3p
1224	rno-miR-27b-5p	AGAGCUUAGCUGAUUGGUGAACAG	1	40	15	experimental		mature miRNA	standard	MIMAT0017101	rno-miR-27b-5p
1225	rno-miR-328a-5p	GGGGGGCAGGAGGGGCUCA	1	40	16	experimental		mature miRNA	standard	MIMAT0017029	rno-miR-328a-5p
1226	rno-miR-3577	UCUGUCCCUCUUGGCCCUUAG	1	40	17	experimental		mature miRNA	standard	MIMAT0017863	rno-miR-3577
1227	rno-miR-433-3p	AUCAUGAUGGGCUCCUCGGUGU	1	40	18	experimental		mature miRNA	standard	MIMAT0001628	rno-miR-433-3p
1228	rno-miR-544-5p	CUUGUUAAAAAGCAGAUUCU	1	40	19	experimental		mature miRNA	standard	MIMAT0017359	rno-miR-544-5p
1229	rno-miR-770-3p	GUGGGCCUGACGUGGAG	1	40	20	experimental		mature miRNA	standard	MIMAT0017317	rno-miR-770-3p
1230	PUC2MM-20B		1	40	21	control	control_spike_calibration	LC Internal Use	control
1231	rno-miR-10a-5p	UACCCUGUAGAUCCGAAUUUGUG	1	40	22	experimental		mature miRNA	standard	MIMAT0000782	rno-miR-10a-5p
1232	rno-miR-149-3p	GGGACGGGGGCGGUGCUG	1	40	23	experimental		mature miRNA	standard	MIMAT0035727	rno-miR-149-3p
1233	rno-miR-19a-3p	UGUGCAAAUCUAUGCAAAACUGA	1	40	24	experimental		mature miRNA	standard	MIMAT0000789	rno-miR-19a-3p
1234	rno-miR-27b-5p	AGAGCUUAGCUGAUUGGUGAACAG	1	40	25	experimental		mature miRNA	standard	MIMAT0017101	rno-miR-27b-5p
1235	rno-miR-328a-5p	GGGGGGCAGGAGGGGCUCA	1	40	26	experimental		mature miRNA	standard	MIMAT0017029	rno-miR-328a-5p
1236	rno-miR-3577	UCUGUCCCUCUUGGCCCUUAG	1	40	27	experimental		mature miRNA	standard	MIMAT0017863	rno-miR-3577
1237	rno-miR-433-3p	AUCAUGAUGGGCUCCUCGGUGU	1	40	28	experimental		mature miRNA	standard	MIMAT0001628	rno-miR-433-3p
1238	rno-miR-544-5p	CUUGUUAAAAAGCAGAUUCU	1	40	29	experimental		mature miRNA	standard	MIMAT0017359	rno-miR-544-5p
1239	rno-miR-770-3p	GUGGGCCUGACGUGGAG	1	40	30	experimental		mature miRNA	standard	MIMAT0017317	rno-miR-770-3p
1240	PUC2MM-20B		1	40	31	control	control_spike_calibration	LC Internal Use	control
1241	a2-PUC2PM-20B		1	41	1	control	control_spike_calibration	LC Internal Use	control
1242	rno-miR-10b-3p	ACAGAUUCGAUUCUAGGGGAA	1	41	2	experimental		mature miRNA	standard	MIMAT0017092	rno-miR-10b-3p
1243	rno-miR-149-5p	UCUGGCUCCGUGUCUUCACUCCC	1	41	3	experimental		mature miRNA	standard	MIMAT0035726	rno-miR-149-5p
1244	rno-miR-19a-5p	UCGUUUUGCAUAGUUGCACU	1	41	4	experimental		mature miRNA	standard	MIMAT0017098	rno-miR-19a-5p
1245	rno-miR-28-3p	CACUAGAUUGUGAGCUCCUGGA	1	41	5	experimental		mature miRNA	standard	MIMAT0004716	rno-miR-28-3p
1246	rno-miR-328b-3p	CUGGCCCUCUCUGCCCUA	1	41	6	experimental		mature miRNA	standard	MIMAT0017904	rno-miR-328b-3p
1247	rno-miR-3578	GCGAAUAUAACACGGUCGAUCU	1	41	7	experimental		mature miRNA	standard	MIMAT0017866	rno-miR-3578
1248	rno-miR-433-5p	UACGGUGAGCCUGUCAUUAUUC	1	41	8	experimental		mature miRNA	standard	MIMAT0017192	rno-miR-433-5p
1249	rno-miR-547-3p	AUUGGUACUUCUUUAAGUGAGA	1	41	9	experimental		mature miRNA	standard	MIMAT0012851	rno-miR-547-3p
1250	rno-miR-770-5p	AGCACCACGUGUCUGGGCCACG	1	41	10	experimental		mature miRNA	standard	MIMAT0005338	rno-miR-770-5p
1251	a2-PUC2PM-20B		1	41	11	control	control_spike_calibration	LC Internal Use	control
1252	rno-miR-10b-3p	ACAGAUUCGAUUCUAGGGGAA	1	41	12	experimental		mature miRNA	standard	MIMAT0017092	rno-miR-10b-3p
1253	rno-miR-149-5p	UCUGGCUCCGUGUCUUCACUCCC	1	41	13	experimental		mature miRNA	standard	MIMAT0035726	rno-miR-149-5p
1254	rno-miR-19a-5p	UCGUUUUGCAUAGUUGCACU	1	41	14	experimental		mature miRNA	standard	MIMAT0017098	rno-miR-19a-5p
1255	rno-miR-28-3p	CACUAGAUUGUGAGCUCCUGGA	1	41	15	experimental		mature miRNA	standard	MIMAT0004716	rno-miR-28-3p
1256	rno-miR-328b-3p	CUGGCCCUCUCUGCCCUA	1	41	16	experimental		mature miRNA	standard	MIMAT0017904	rno-miR-328b-3p
1257	rno-miR-3578	GCGAAUAUAACACGGUCGAUCU	1	41	17	experimental		mature miRNA	standard	MIMAT0017866	rno-miR-3578
1258	rno-miR-433-5p	UACGGUGAGCCUGUCAUUAUUC	1	41	18	experimental		mature miRNA	standard	MIMAT0017192	rno-miR-433-5p
1259	rno-miR-547-3p	AUUGGUACUUCUUUAAGUGAGA	1	41	19	experimental		mature miRNA	standard	MIMAT0012851	rno-miR-547-3p
1260	rno-miR-770-5p	AGCACCACGUGUCUGGGCCACG	1	41	20	experimental		mature miRNA	standard	MIMAT0005338	rno-miR-770-5p
1261	a2-PUC2PM-20B		1	41	21	control	control_spike_calibration	LC Internal Use	control
1262	rno-miR-10b-3p	ACAGAUUCGAUUCUAGGGGAA	1	41	22	experimental		mature miRNA	standard	MIMAT0017092	rno-miR-10b-3p
1263	rno-miR-149-5p	UCUGGCUCCGUGUCUUCACUCCC	1	41	23	experimental		mature miRNA	standard	MIMAT0035726	rno-miR-149-5p
1264	rno-miR-19a-5p	UCGUUUUGCAUAGUUGCACU	1	41	24	experimental		mature miRNA	standard	MIMAT0017098	rno-miR-19a-5p
1265	rno-miR-28-3p	CACUAGAUUGUGAGCUCCUGGA	1	41	25	experimental		mature miRNA	standard	MIMAT0004716	rno-miR-28-3p
1266	rno-miR-328b-3p	CUGGCCCUCUCUGCCCUA	1	41	26	experimental		mature miRNA	standard	MIMAT0017904	rno-miR-328b-3p
1267	rno-miR-3578	GCGAAUAUAACACGGUCGAUCU	1	41	27	experimental		mature miRNA	standard	MIMAT0017866	rno-miR-3578
1268	rno-miR-433-5p	UACGGUGAGCCUGUCAUUAUUC	1	41	28	experimental		mature miRNA	standard	MIMAT0017192	rno-miR-433-5p
1269	rno-miR-547-3p	AUUGGUACUUCUUUAAGUGAGA	1	41	29	experimental		mature miRNA	standard	MIMAT0012851	rno-miR-547-3p
1270	rno-miR-770-5p	AGCACCACGUGUCUGGGCCACG	1	41	30	experimental		mature miRNA	standard	MIMAT0005338	rno-miR-770-5p
1271	a2-PUC2PM-20B		1	41	31	control	control_spike_calibration	LC Internal Use	control
1272	a2-PUC2MM-20B		1	42	1	control	control_spike_calibration	LC Internal Use	control
1273	rno-miR-10b-5p	CCCUGUAGAACCGAAUUUGUGU	1	42	2	experimental		mature miRNA	standard	MIMAT0000783	rno-miR-10b-5p
1274	rno-miR-150-3p	CUGGUACAGGCCUGGGGGA	1	42	3	experimental		mature miRNA	standard	MIMAT0017133	rno-miR-150-3p
1275	rno-miR-19b-1-5p	AGUUUUGCAGGUUUGCAUCCAG	1	42	4	experimental		mature miRNA	standard	MIMAT0017096	rno-miR-19b-1-5p
1276	rno-miR-28-5p	AAGGAGCUCACAGUCUAUUGAG	1	42	5	experimental		mature miRNA	standard	MIMAT0000800	rno-miR-28-5p
1277	rno-miR-329-3p	AACACACCCAGCUAACCUUUUU	1	42	6	experimental		mature miRNA	standard	MIMAT0000566	rno-miR-329-3p
1278	rno-miR-3579	GCGCAUGUUCUAUGGUCAACCA	1	42	7	experimental		mature miRNA	standard	MIMAT0017867	rno-miR-3579
1279	rno-miR-434-3p	UUUGAACCAUCACUCGACUCCU	1	42	8	experimental		mature miRNA	standard	MIMAT0005315	rno-miR-434-3p
1280	rno-miR-547-5p	UCACUUCAGGAUGUACCACCCA	1	42	9	experimental		mature miRNA	standard	MIMAT0017368	rno-miR-547-5p
1281	rno-miR-7a-1-3p	ACAACAAAUCACAGUCUGCCAU	1	42	10	experimental		mature miRNA	standard	MIMAT0000607	rno-miR-7a-1-3p
1282	a2-PUC2MM-20B		1	42	11	control	control_spike_calibration	LC Internal Use	control
1283	rno-miR-10b-5p	CCCUGUAGAACCGAAUUUGUGU	1	42	12	experimental		mature miRNA	standard	MIMAT0000783	rno-miR-10b-5p
1284	rno-miR-150-3p	CUGGUACAGGCCUGGGGGA	1	42	13	experimental		mature miRNA	standard	MIMAT0017133	rno-miR-150-3p
1285	rno-miR-19b-1-5p	AGUUUUGCAGGUUUGCAUCCAG	1	42	14	experimental		mature miRNA	standard	MIMAT0017096	rno-miR-19b-1-5p
1286	rno-miR-28-5p	AAGGAGCUCACAGUCUAUUGAG	1	42	15	experimental		mature miRNA	standard	MIMAT0000800	rno-miR-28-5p
1287	rno-miR-329-3p	AACACACCCAGCUAACCUUUUU	1	42	16	experimental		mature miRNA	standard	MIMAT0000566	rno-miR-329-3p
1288	rno-miR-3579	GCGCAUGUUCUAUGGUCAACCA	1	42	17	experimental		mature miRNA	standard	MIMAT0017867	rno-miR-3579
1289	rno-miR-434-3p	UUUGAACCAUCACUCGACUCCU	1	42	18	experimental		mature miRNA	standard	MIMAT0005315	rno-miR-434-3p
1290	rno-miR-547-5p	UCACUUCAGGAUGUACCACCCA	1	42	19	experimental		mature miRNA	standard	MIMAT0017368	rno-miR-547-5p
1291	rno-miR-7a-1-3p	ACAACAAAUCACAGUCUGCCAU	1	42	20	experimental		mature miRNA	standard	MIMAT0000607	rno-miR-7a-1-3p
1292	a2-PUC2MM-20B		1	42	21	control	control_spike_calibration	LC Internal Use	control
1293	rno-miR-10b-5p	CCCUGUAGAACCGAAUUUGUGU	1	42	22	experimental		mature miRNA	standard	MIMAT0000783	rno-miR-10b-5p
1294	rno-miR-150-3p	CUGGUACAGGCCUGGGGGA	1	42	23	experimental		mature miRNA	standard	MIMAT0017133	rno-miR-150-3p
1295	rno-miR-19b-1-5p	AGUUUUGCAGGUUUGCAUCCAG	1	42	24	experimental		mature miRNA	standard	MIMAT0017096	rno-miR-19b-1-5p
1296	rno-miR-28-5p	AAGGAGCUCACAGUCUAUUGAG	1	42	25	experimental		mature miRNA	standard	MIMAT0000800	rno-miR-28-5p
1297	rno-miR-329-3p	AACACACCCAGCUAACCUUUUU	1	42	26	experimental		mature miRNA	standard	MIMAT0000566	rno-miR-329-3p
1298	rno-miR-3579	GCGCAUGUUCUAUGGUCAACCA	1	42	27	experimental		mature miRNA	standard	MIMAT0017867	rno-miR-3579
1299	rno-miR-434-3p	UUUGAACCAUCACUCGACUCCU	1	42	28	experimental		mature miRNA	standard	MIMAT0005315	rno-miR-434-3p
1300	rno-miR-547-5p	UCACUUCAGGAUGUACCACCCA	1	42	29	experimental		mature miRNA	standard	MIMAT0017368	rno-miR-547-5p
1301	rno-miR-7a-1-3p	ACAACAAAUCACAGUCUGCCAU	1	42	30	experimental		mature miRNA	standard	MIMAT0000607	rno-miR-7a-1-3p
1302	a2-PUC2MM-20B		1	42	31	control	control_spike_calibration	LC Internal Use	control
1303	a3-PUC2PM-20B		1	43	1	control	control_spike_calibration	LC Internal Use	control
1304	rno-miR-1188-3p	CGAGGCUCCCCACCACA	1	43	2	experimental		mature miRNA	standard	MIMAT0017855	rno-miR-1188-3p
1305	rno-miR-150-5p	UCUCCCAACCCUUGUACCAGUG	1	43	3	experimental		mature miRNA	standard	MIMAT0000853	rno-miR-150-5p
1306	rno-miR-19b-2-5p	AGUUUUGCAGAUUUGCAGUUCAG	1	43	4	experimental		mature miRNA	standard	MIMAT0017097	rno-miR-19b-2-5p
1307	rno-miR-290	UCUCAAACUAUGGGGGCA	1	43	5	experimental		mature miRNA	standard	MIMAT0000893	rno-miR-290
1308	rno-miR-329-5p	AGAGGUUUUCUGGGUCUCUGUUUC	1	43	6	experimental		mature miRNA	standard	MIMAT0017031	rno-miR-329-5p
1309	rno-miR-3580-3p	UGACUAGGGUAGUAUGAGUAGA	1	43	7	experimental		mature miRNA	standard	MIMAT0017869	rno-miR-3580-3p
1310	rno-miR-434-5p	AGCUCGACUCAUGGUUUGAACCA	1	43	8	experimental		mature miRNA	standard	MIMAT0017307	rno-miR-434-5p
1311	rno-miR-551b-3p	GGCGACCCAUACUUGGUUUCAGU	1	43	9	experimental		mature miRNA	standard	MIMAT0005596	rno-miR-551b-3p
1312	rno-miR-7a-2-3p	CAACAAGUCCCAGUCUGCCACA	1	43	10	experimental		mature miRNA	standard	MIMAT0017091	rno-miR-7a-2-3p
1313	a3-PUC2PM-20B		1	43	11	control	control_spike_calibration	LC Internal Use	control
1314	rno-miR-1188-3p	CGAGGCUCCCCACCACA	1	43	12	experimental		mature miRNA	standard	MIMAT0017855	rno-miR-1188-3p
1315	rno-miR-150-5p	UCUCCCAACCCUUGUACCAGUG	1	43	13	experimental		mature miRNA	standard	MIMAT0000853	rno-miR-150-5p
1316	rno-miR-19b-2-5p	AGUUUUGCAGAUUUGCAGUUCAG	1	43	14	experimental		mature miRNA	standard	MIMAT0017097	rno-miR-19b-2-5p
1317	rno-miR-290	UCUCAAACUAUGGGGGCA	1	43	15	experimental		mature miRNA	standard	MIMAT0000893	rno-miR-290
1318	rno-miR-329-5p	AGAGGUUUUCUGGGUCUCUGUUUC	1	43	16	experimental		mature miRNA	standard	MIMAT0017031	rno-miR-329-5p
1319	rno-miR-3580-3p	UGACUAGGGUAGUAUGAGUAGA	1	43	17	experimental		mature miRNA	standard	MIMAT0017869	rno-miR-3580-3p
1320	rno-miR-434-5p	AGCUCGACUCAUGGUUUGAACCA	1	43	18	experimental		mature miRNA	standard	MIMAT0017307	rno-miR-434-5p
1321	rno-miR-551b-3p	GGCGACCCAUACUUGGUUUCAGU	1	43	19	experimental		mature miRNA	standard	MIMAT0005596	rno-miR-551b-3p
1322	rno-miR-7a-2-3p	CAACAAGUCCCAGUCUGCCACA	1	43	20	experimental		mature miRNA	standard	MIMAT0017091	rno-miR-7a-2-3p
1323	a3-PUC2PM-20B		1	43	21	control	control_spike_calibration	LC Internal Use	control
1324	rno-miR-1188-3p	CGAGGCUCCCCACCACA	1	43	22	experimental		mature miRNA	standard	MIMAT0017855	rno-miR-1188-3p
1325	rno-miR-150-5p	UCUCCCAACCCUUGUACCAGUG	1	43	23	experimental		mature miRNA	standard	MIMAT0000853	rno-miR-150-5p
1326	rno-miR-19b-2-5p	AGUUUUGCAGAUUUGCAGUUCAG	1	43	24	experimental		mature miRNA	standard	MIMAT0017097	rno-miR-19b-2-5p
1327	rno-miR-290	UCUCAAACUAUGGGGGCA	1	43	25	experimental		mature miRNA	standard	MIMAT0000893	rno-miR-290
1328	rno-miR-329-5p	AGAGGUUUUCUGGGUCUCUGUUUC	1	43	26	experimental		mature miRNA	standard	MIMAT0017031	rno-miR-329-5p
1329	rno-miR-3580-3p	UGACUAGGGUAGUAUGAGUAGA	1	43	27	experimental		mature miRNA	standard	MIMAT0017869	rno-miR-3580-3p
1330	rno-miR-434-5p	AGCUCGACUCAUGGUUUGAACCA	1	43	28	experimental		mature miRNA	standard	MIMAT0017307	rno-miR-434-5p
1331	rno-miR-551b-3p	GGCGACCCAUACUUGGUUUCAGU	1	43	29	experimental		mature miRNA	standard	MIMAT0005596	rno-miR-551b-3p
1332	rno-miR-7a-2-3p	CAACAAGUCCCAGUCUGCCACA	1	43	30	experimental		mature miRNA	standard	MIMAT0017091	rno-miR-7a-2-3p
1333	a3-PUC2PM-20B		1	43	31	control	control_spike_calibration	LC Internal Use	control
1334	a3-PUC2MM-20B		1	44	1	control	control_spike_calibration	LC Internal Use	control
1335	rno-miR-1188-5p	UGGUGUGAGGUUGGGCCAGGA	1	44	2	experimental		mature miRNA	standard	MIMAT0017854	rno-miR-1188-5p
1336	rno-miR-151-3p	CUAGACUGAGGCUCCUUGAGG	1	44	3	experimental		mature miRNA	standard	MIMAT0000614	rno-miR-151-3p
1337	rno-miR-19b-3p	UGUGCAAAUCCAUGCAAAACUGA	1	44	4	experimental		mature miRNA	standard	MIMAT0000788	rno-miR-19b-3p
1338	rno-miR-291a-3p	AAAGUGCUUCCACUUUGUGUGCC	1	44	5	experimental		mature miRNA	standard	MIMAT0000895	rno-miR-291a-3p
1339	rno-miR-330-3p	GCAAAGCACAGGGCCUGCAGAGA	1	44	6	experimental		mature miRNA	standard	MIMAT0000568	rno-miR-330-3p
1340	rno-miR-3580-5p	UGCUUGUACUUAUUCUGGUGAC	1	44	7	experimental		mature miRNA	standard	MIMAT0017868	rno-miR-3580-5p
1341	rno-miR-448-3p	UUGCAUAUGUAGGAUGUCCCA	1	44	8	experimental		mature miRNA	standard	MIMAT0001534	rno-miR-448-3p
1342	rno-miR-551b-5p	GAAAUCAAGCUUGGGUGAGACCU	1	44	9	experimental		mature miRNA	standard	MIMAT0017335	rno-miR-551b-5p
1343	rno-miR-7a-5p	UGGAAGACUAGUGAUUUUGUUGU	1	44	10	experimental		mature miRNA	standard	MIMAT0000606	rno-miR-7a-5p
1344	a3-PUC2MM-20B		1	44	11	control	control_spike_calibration	LC Internal Use	control
1345	rno-miR-1188-5p	UGGUGUGAGGUUGGGCCAGGA	1	44	12	experimental		mature miRNA	standard	MIMAT0017854	rno-miR-1188-5p
1346	rno-miR-151-3p	CUAGACUGAGGCUCCUUGAGG	1	44	13	experimental		mature miRNA	standard	MIMAT0000614	rno-miR-151-3p
1347	rno-miR-19b-3p	UGUGCAAAUCCAUGCAAAACUGA	1	44	14	experimental		mature miRNA	standard	MIMAT0000788	rno-miR-19b-3p
1348	rno-miR-291a-3p	AAAGUGCUUCCACUUUGUGUGCC	1	44	15	experimental		mature miRNA	standard	MIMAT0000895	rno-miR-291a-3p
1349	rno-miR-330-3p	GCAAAGCACAGGGCCUGCAGAGA	1	44	16	experimental		mature miRNA	standard	MIMAT0000568	rno-miR-330-3p
1350	rno-miR-3580-5p	UGCUUGUACUUAUUCUGGUGAC	1	44	17	experimental		mature miRNA	standard	MIMAT0017868	rno-miR-3580-5p
1351	rno-miR-448-3p	UUGCAUAUGUAGGAUGUCCCA	1	44	18	experimental		mature miRNA	standard	MIMAT0001534	rno-miR-448-3p
1352	rno-miR-551b-5p	GAAAUCAAGCUUGGGUGAGACCU	1	44	19	experimental		mature miRNA	standard	MIMAT0017335	rno-miR-551b-5p
1353	rno-miR-7a-5p	UGGAAGACUAGUGAUUUUGUUGU	1	44	20	experimental		mature miRNA	standard	MIMAT0000606	rno-miR-7a-5p
1354	a3-PUC2MM-20B		1	44	21	control	control_spike_calibration	LC Internal Use	control
1355	rno-miR-1188-5p	UGGUGUGAGGUUGGGCCAGGA	1	44	22	experimental		mature miRNA	standard	MIMAT0017854	rno-miR-1188-5p
1356	rno-miR-151-3p	CUAGACUGAGGCUCCUUGAGG	1	44	23	experimental		mature miRNA	standard	MIMAT0000614	rno-miR-151-3p
1357	rno-miR-19b-3p	UGUGCAAAUCCAUGCAAAACUGA	1	44	24	experimental		mature miRNA	standard	MIMAT0000788	rno-miR-19b-3p
1358	rno-miR-291a-3p	AAAGUGCUUCCACUUUGUGUGCC	1	44	25	experimental		mature miRNA	standard	MIMAT0000895	rno-miR-291a-3p
1359	rno-miR-330-3p	GCAAAGCACAGGGCCUGCAGAGA	1	44	26	experimental		mature miRNA	standard	MIMAT0000568	rno-miR-330-3p
1360	rno-miR-3580-5p	UGCUUGUACUUAUUCUGGUGAC	1	44	27	experimental		mature miRNA	standard	MIMAT0017868	rno-miR-3580-5p
1361	rno-miR-448-3p	UUGCAUAUGUAGGAUGUCCCA	1	44	28	experimental		mature miRNA	standard	MIMAT0001534	rno-miR-448-3p
1362	rno-miR-551b-5p	GAAAUCAAGCUUGGGUGAGACCU	1	44	29	experimental		mature miRNA	standard	MIMAT0017335	rno-miR-551b-5p
1363	rno-miR-7a-5p	UGGAAGACUAGUGAUUUUGUUGU	1	44	30	experimental		mature miRNA	standard	MIMAT0000606	rno-miR-7a-5p
1364	a3-PUC2MM-20B		1	44	31	control	control_spike_calibration	LC Internal Use	control
1365	a-PUC2PM		1	45	1	control	control_spike_calibration	LC Internal Use	control
1366	rno-miR-1193-3p	UAGGUCACCCGUUUUACUAUCC	1	45	2	experimental		mature miRNA	standard	MIMAT0017859	rno-miR-1193-3p
1367	rno-miR-151-5p	UCGAGGAGCUCACAGUCUAGU	1	45	3	experimental		mature miRNA	standard	MIMAT0000613	rno-miR-151-5p
1368	rno-miR-1b	UGGAAUGUAAAGAAGUAUGUAU	1	45	4	experimental		mature miRNA	standard	MIMAT0037263	rno-miR-1b
1369	rno-miR-291a-5p	CAUCAAAGUGGAGGCCCUCUCU	1	45	5	experimental		mature miRNA	standard	MIMAT0000894	rno-miR-291a-5p
1370	rno-miR-330-5p	UCUCUGGGCCUGUGUCUUAGGC	1	45	6	experimental		mature miRNA	standard	MIMAT0004641	rno-miR-330-5p
1371	rno-miR-3583-3p	CCUGACUUCUCUCUUCAUGCAG	1	45	7	experimental		mature miRNA	standard	MIMAT0017874	rno-miR-3583-3p
1372	rno-miR-448-5p	AACAUCCUGCAUAGUGCUGCCA	1	45	8	experimental		mature miRNA	standard	MIMAT0017177	rno-miR-448-5p
1373	rno-miR-568	AUGUAUAAAUGUAUACACAC	1	45	9	experimental		mature miRNA	standard	MIMAT0012832	rno-miR-568
1374	rno-miR-7b	UGGAAGACUUGUGAUUUUGUUGU	1	45	10	experimental		mature miRNA	standard	MIMAT0000780	rno-miR-7b
1375	a-PUC2PM		1	45	11	control	control_spike_calibration	LC Internal Use	control
1376	rno-miR-1193-3p	UAGGUCACCCGUUUUACUAUCC	1	45	12	experimental		mature miRNA	standard	MIMAT0017859	rno-miR-1193-3p
1377	rno-miR-151-5p	UCGAGGAGCUCACAGUCUAGU	1	45	13	experimental		mature miRNA	standard	MIMAT0000613	rno-miR-151-5p
1378	rno-miR-1b	UGGAAUGUAAAGAAGUAUGUAU	1	45	14	experimental		mature miRNA	standard	MIMAT0037263	rno-miR-1b
1379	rno-miR-291a-5p	CAUCAAAGUGGAGGCCCUCUCU	1	45	15	experimental		mature miRNA	standard	MIMAT0000894	rno-miR-291a-5p
1380	rno-miR-330-5p	UCUCUGGGCCUGUGUCUUAGGC	1	45	16	experimental		mature miRNA	standard	MIMAT0004641	rno-miR-330-5p
1381	rno-miR-3583-3p	CCUGACUUCUCUCUUCAUGCAG	1	45	17	experimental		mature miRNA	standard	MIMAT0017874	rno-miR-3583-3p
1382	rno-miR-448-5p	AACAUCCUGCAUAGUGCUGCCA	1	45	18	experimental		mature miRNA	standard	MIMAT0017177	rno-miR-448-5p
1383	rno-miR-568	AUGUAUAAAUGUAUACACAC	1	45	19	experimental		mature miRNA	standard	MIMAT0012832	rno-miR-568
1384	rno-miR-7b	UGGAAGACUUGUGAUUUUGUUGU	1	45	20	experimental		mature miRNA	standard	MIMAT0000780	rno-miR-7b
1385	a-PUC2PM		1	45	21	control	control_spike_calibration	LC Internal Use	control
1386	rno-miR-1193-3p	UAGGUCACCCGUUUUACUAUCC	1	45	22	experimental		mature miRNA	standard	MIMAT0017859	rno-miR-1193-3p
1387	rno-miR-151-5p	UCGAGGAGCUCACAGUCUAGU	1	45	23	experimental		mature miRNA	standard	MIMAT0000613	rno-miR-151-5p
1388	rno-miR-1b	UGGAAUGUAAAGAAGUAUGUAU	1	45	24	experimental		mature miRNA	standard	MIMAT0037263	rno-miR-1b
1389	rno-miR-291a-5p	CAUCAAAGUGGAGGCCCUCUCU	1	45	25	experimental		mature miRNA	standard	MIMAT0000894	rno-miR-291a-5p
1390	rno-miR-330-5p	UCUCUGGGCCUGUGUCUUAGGC	1	45	26	experimental		mature miRNA	standard	MIMAT0004641	rno-miR-330-5p
1391	rno-miR-3583-3p	CCUGACUUCUCUCUUCAUGCAG	1	45	27	experimental		mature miRNA	standard	MIMAT0017874	rno-miR-3583-3p
1392	rno-miR-448-5p	AACAUCCUGCAUAGUGCUGCCA	1	45	28	experimental		mature miRNA	standard	MIMAT0017177	rno-miR-448-5p
1393	rno-miR-568	AUGUAUAAAUGUAUACACAC	1	45	29	experimental		mature miRNA	standard	MIMAT0012832	rno-miR-568
1394	rno-miR-7b	UGGAAGACUUGUGAUUUUGUUGU	1	45	30	experimental		mature miRNA	standard	MIMAT0000780	rno-miR-7b
1395	a-PUC2PM		1	45	31	control	control_spike_calibration	LC Internal Use	control
1396	a-PUC2MM2d		1	46	1	control	control_spike_calibration	LC Internal Use	control
1397	rno-miR-1193-5p	AUGGUAAACCGGUGACGUGC	1	46	2	experimental		mature miRNA	standard	MIMAT0017858	rno-miR-1193-5p
1398	rno-miR-152-3p	UCAGUGCAUGACAGAACUUGG	1	46	3	experimental		mature miRNA	standard	MIMAT0000854	rno-miR-152-3p
1399	rno-miR-200a-3p	UAACACUGUCUGGUAACGAUGU	1	46	4	experimental		mature miRNA	standard	MIMAT0000874	rno-miR-200a-3p
1400	rno-miR-291b	AAAGUGCAUCCAUUUUGUUAGU	1	46	5	experimental		mature miRNA	standard	MIMAT0017822	rno-miR-291b
1401	rno-miR-331-3p	GCCCCUGGGCCUAUCCUAGAA	1	46	6	experimental		mature miRNA	standard	MIMAT0000570	rno-miR-331-3p
1402	rno-miR-3583-5p	AGCAUGAAGAGUUCAGAUCACGUU	1	46	7	experimental		mature miRNA	standard	MIMAT0017873	rno-miR-3583-5p
1403	rno-miR-449a-3p	CAGCUAACAUGCAACUGCUCUC	1	46	8	experimental		mature miRNA	standard	MIMAT0017181	rno-miR-449a-3p
1404	rno-miR-582-3p	AACCUGUUGAACAACUGAACCC	1	46	9	experimental		mature miRNA	standard	MIMAT0017360	rno-miR-582-3p
1405	rno-miR-802-3p	ACGGAGAGUCUUUGUCACUCAGU	1	46	10	experimental		mature miRNA	standard	MIMAT0017362	rno-miR-802-3p
1406	a-PUC2MM2d		1	46	11	control	control_spike_calibration	LC Internal Use	control
1407	rno-miR-1193-5p	AUGGUAAACCGGUGACGUGC	1	46	12	experimental		mature miRNA	standard	MIMAT0017858	rno-miR-1193-5p
1408	rno-miR-152-3p	UCAGUGCAUGACAGAACUUGG	1	46	13	experimental		mature miRNA	standard	MIMAT0000854	rno-miR-152-3p
1409	rno-miR-200a-3p	UAACACUGUCUGGUAACGAUGU	1	46	14	experimental		mature miRNA	standard	MIMAT0000874	rno-miR-200a-3p
1410	rno-miR-291b	AAAGUGCAUCCAUUUUGUUAGU	1	46	15	experimental		mature miRNA	standard	MIMAT0017822	rno-miR-291b
1411	rno-miR-331-3p	GCCCCUGGGCCUAUCCUAGAA	1	46	16	experimental		mature miRNA	standard	MIMAT0000570	rno-miR-331-3p
1412	rno-miR-3583-5p	AGCAUGAAGAGUUCAGAUCACGUU	1	46	17	experimental		mature miRNA	standard	MIMAT0017873	rno-miR-3583-5p
1413	rno-miR-449a-3p	CAGCUAACAUGCAACUGCUCUC	1	46	18	experimental		mature miRNA	standard	MIMAT0017181	rno-miR-449a-3p
1414	rno-miR-582-3p	AACCUGUUGAACAACUGAACCC	1	46	19	experimental		mature miRNA	standard	MIMAT0017360	rno-miR-582-3p
1415	rno-miR-802-3p	ACGGAGAGUCUUUGUCACUCAGU	1	46	20	experimental		mature miRNA	standard	MIMAT0017362	rno-miR-802-3p
1416	a-PUC2MM2d		1	46	21	control	control_spike_calibration	LC Internal Use	control
1417	rno-miR-1193-5p	AUGGUAAACCGGUGACGUGC	1	46	22	experimental		mature miRNA	standard	MIMAT0017858	rno-miR-1193-5p
1418	rno-miR-152-3p	UCAGUGCAUGACAGAACUUGG	1	46	23	experimental		mature miRNA	standard	MIMAT0000854	rno-miR-152-3p
1419	rno-miR-200a-3p	UAACACUGUCUGGUAACGAUGU	1	46	24	experimental		mature miRNA	standard	MIMAT0000874	rno-miR-200a-3p
1420	rno-miR-291b	AAAGUGCAUCCAUUUUGUUAGU	1	46	25	experimental		mature miRNA	standard	MIMAT0017822	rno-miR-291b
1421	rno-miR-331-3p	GCCCCUGGGCCUAUCCUAGAA	1	46	26	experimental		mature miRNA	standard	MIMAT0000570	rno-miR-331-3p
1422	rno-miR-3583-5p	AGCAUGAAGAGUUCAGAUCACGUU	1	46	27	experimental		mature miRNA	standard	MIMAT0017873	rno-miR-3583-5p
1423	rno-miR-449a-3p	CAGCUAACAUGCAACUGCUCUC	1	46	28	experimental		mature miRNA	standard	MIMAT0017181	rno-miR-449a-3p
1424	rno-miR-582-3p	AACCUGUUGAACAACUGAACCC	1	46	29	experimental		mature miRNA	standard	MIMAT0017360	rno-miR-582-3p
1425	rno-miR-802-3p	ACGGAGAGUCUUUGUCACUCAGU	1	46	30	experimental		mature miRNA	standard	MIMAT0017362	rno-miR-802-3p
1426	a-PUC2MM2d		1	46	31	control	control_spike_calibration	LC Internal Use	control
1427	Ctr01-3P		1	47	1	control	control_spike_calibration	LC Internal Use	control
1428	rno-miR-1199-3p	UGCGGCCGGUGCUCAGCCGGC	1	47	2	experimental		mature miRNA	standard	MIMAT0031126	rno-miR-1199-3p
1429	rno-miR-152-5p	AGGUUCUGUGAUACACUCCGACU	1	47	3	experimental		mature miRNA	standard	MIMAT0017134	rno-miR-152-5p
1430	rno-miR-200a-5p	CAUCUUACCGGACAGUGCUGG	1	47	4	experimental		mature miRNA	standard	MIMAT0017151	rno-miR-200a-5p
1431	rno-miR-292-3p	AAGUGCCGCCAGGUUUUGAGUGU	1	47	5	experimental		mature miRNA	standard	MIMAT0000897	rno-miR-292-3p
1432	rno-miR-331-5p	GGUCUUGUUUGGGUUUGUU	1	47	6	experimental		mature miRNA	standard	MIMAT0017033	rno-miR-331-5p
1433	rno-miR-3584-3p	GCCCGCAUCUCUGGAUCCC	1	47	7	experimental		mature miRNA	standard	MIMAT0017876	rno-miR-3584-3p
1434	rno-miR-449a-5p	UGGCAGUGUAUUGUUAGCUGGU	1	47	8	experimental		mature miRNA	standard	MIMAT0001543	rno-miR-449a-5p
1435	rno-miR-582-5p	UACAGUUGUUCAACCAGUUACU	1	47	9	experimental		mature miRNA	standard	MIMAT0012833	rno-miR-582-5p
1436	rno-miR-802-5p	UCAGUAACAAAGAUUCAUCCU	1	47	10	experimental		mature miRNA	standard	MIMAT0012840	rno-miR-802-5p
1437	Ctr01-3P		1	47	11	control	control_spike_calibration	LC Internal Use	control
1438	rno-miR-1199-3p	UGCGGCCGGUGCUCAGCCGGC	1	47	12	experimental		mature miRNA	standard	MIMAT0031126	rno-miR-1199-3p
1439	rno-miR-152-5p	AGGUUCUGUGAUACACUCCGACU	1	47	13	experimental		mature miRNA	standard	MIMAT0017134	rno-miR-152-5p
1440	rno-miR-200a-5p	CAUCUUACCGGACAGUGCUGG	1	47	14	experimental		mature miRNA	standard	MIMAT0017151	rno-miR-200a-5p
1441	rno-miR-292-3p	AAGUGCCGCCAGGUUUUGAGUGU	1	47	15	experimental		mature miRNA	standard	MIMAT0000897	rno-miR-292-3p
1442	rno-miR-331-5p	GGUCUUGUUUGGGUUUGUU	1	47	16	experimental		mature miRNA	standard	MIMAT0017033	rno-miR-331-5p
1443	rno-miR-3584-3p	GCCCGCAUCUCUGGAUCCC	1	47	17	experimental		mature miRNA	standard	MIMAT0017876	rno-miR-3584-3p
1444	rno-miR-449a-5p	UGGCAGUGUAUUGUUAGCUGGU	1	47	18	experimental		mature miRNA	standard	MIMAT0001543	rno-miR-449a-5p
1445	rno-miR-582-5p	UACAGUUGUUCAACCAGUUACU	1	47	19	experimental		mature miRNA	standard	MIMAT0012833	rno-miR-582-5p
1446	rno-miR-802-5p	UCAGUAACAAAGAUUCAUCCU	1	47	20	experimental		mature miRNA	standard	MIMAT0012840	rno-miR-802-5p
1447	Ctr01-3P		1	47	21	control	control_spike_calibration	LC Internal Use	control
1448	rno-miR-1199-3p	UGCGGCCGGUGCUCAGCCGGC	1	47	22	experimental		mature miRNA	standard	MIMAT0031126	rno-miR-1199-3p
1449	rno-miR-152-5p	AGGUUCUGUGAUACACUCCGACU	1	47	23	experimental		mature miRNA	standard	MIMAT0017134	rno-miR-152-5p
1450	rno-miR-200a-5p	CAUCUUACCGGACAGUGCUGG	1	47	24	experimental		mature miRNA	standard	MIMAT0017151	rno-miR-200a-5p
1451	rno-miR-292-3p	AAGUGCCGCCAGGUUUUGAGUGU	1	47	25	experimental		mature miRNA	standard	MIMAT0000897	rno-miR-292-3p
1452	rno-miR-331-5p	GGUCUUGUUUGGGUUUGUU	1	47	26	experimental		mature miRNA	standard	MIMAT0017033	rno-miR-331-5p
1453	rno-miR-3584-3p	GCCCGCAUCUCUGGAUCCC	1	47	27	experimental		mature miRNA	standard	MIMAT0017876	rno-miR-3584-3p
1454	rno-miR-449a-5p	UGGCAGUGUAUUGUUAGCUGGU	1	47	28	experimental		mature miRNA	standard	MIMAT0001543	rno-miR-449a-5p
1455	rno-miR-582-5p	UACAGUUGUUCAACCAGUUACU	1	47	29	experimental		mature miRNA	standard	MIMAT0012833	rno-miR-582-5p
1456	rno-miR-802-5p	UCAGUAACAAAGAUUCAUCCU	1	47	30	experimental		mature miRNA	standard	MIMAT0012840	rno-miR-802-5p
1457	Ctr01-3P		1	47	31	control	control_spike_calibration	LC Internal Use	control
1458	Ctr01-3M05		1	48	1	control	control_spike_calibration	LC Internal Use	control
1459	rno-miR-1199-5p	UCUGAGUCCGGGUCGCGCGG	1	48	2	experimental		mature miRNA	standard	MIMAT0031125	rno-miR-1199-5p
1460	rno-miR-153-3p	UUGCAUAGUCACAAAAGUGAUC	1	48	3	experimental		mature miRNA	standard	MIMAT0000855	rno-miR-153-3p
1461	rno-miR-200b-3p	UAAUACUGCCUGGUAAUGAUGAC	1	48	4	experimental		mature miRNA	standard	MIMAT0000875	rno-miR-200b-3p
1462	rno-miR-292-5p	ACUCAAACUGGGGGCUCUUUUG	1	48	5	experimental		mature miRNA	standard	MIMAT0000896	rno-miR-292-5p
1463	rno-miR-33-3p	CAAUGUUUCCACAGUGCAUCA	1	48	6	experimental		mature miRNA	standard	MIMAT0017104	rno-miR-33-3p
1464	rno-miR-3584-5p	GGGAGGAGUCCAGGAGGC	1	48	7	experimental		mature miRNA	standard	MIMAT0017875	rno-miR-3584-5p
1465	rno-miR-449c-3p	UAGAACUUCGUCCCAAC	1	48	8	experimental		mature miRNA	standard	MIMAT0017804	rno-miR-449c-3p
1466	rno-miR-592	AUUGUGUCAAUAUGCGAUGAUGU	1	48	9	experimental		mature miRNA	standard	MIMAT0012834	rno-miR-592
1467	rno-miR-871-3p	UGACUGGCACCAUACUGGAUAA	1	48	10	experimental		mature miRNA	standard	MIMAT0017289	rno-miR-871-3p
1468	Ctr01-3M05		1	48	11	control	control_spike_calibration	LC Internal Use	control
1469	rno-miR-1199-5p	UCUGAGUCCGGGUCGCGCGG	1	48	12	experimental		mature miRNA	standard	MIMAT0031125	rno-miR-1199-5p
1470	rno-miR-153-3p	UUGCAUAGUCACAAAAGUGAUC	1	48	13	experimental		mature miRNA	standard	MIMAT0000855	rno-miR-153-3p
1471	rno-miR-200b-3p	UAAUACUGCCUGGUAAUGAUGAC	1	48	14	experimental		mature miRNA	standard	MIMAT0000875	rno-miR-200b-3p
1472	rno-miR-292-5p	ACUCAAACUGGGGGCUCUUUUG	1	48	15	experimental		mature miRNA	standard	MIMAT0000896	rno-miR-292-5p
1473	rno-miR-33-3p	CAAUGUUUCCACAGUGCAUCA	1	48	16	experimental		mature miRNA	standard	MIMAT0017104	rno-miR-33-3p
1474	rno-miR-3584-5p	GGGAGGAGUCCAGGAGGC	1	48	17	experimental		mature miRNA	standard	MIMAT0017875	rno-miR-3584-5p
1475	rno-miR-449c-3p	UAGAACUUCGUCCCAAC	1	48	18	experimental		mature miRNA	standard	MIMAT0017804	rno-miR-449c-3p
1476	rno-miR-592	AUUGUGUCAAUAUGCGAUGAUGU	1	48	19	experimental		mature miRNA	standard	MIMAT0012834	rno-miR-592
1477	rno-miR-871-3p	UGACUGGCACCAUACUGGAUAA	1	48	20	experimental		mature miRNA	standard	MIMAT0017289	rno-miR-871-3p
1478	Ctr01-3M05		1	48	21	control	control_spike_calibration	LC Internal Use	control
1479	rno-miR-1199-5p	UCUGAGUCCGGGUCGCGCGG	1	48	22	experimental		mature miRNA	standard	MIMAT0031125	rno-miR-1199-5p
1480	rno-miR-153-3p	UUGCAUAGUCACAAAAGUGAUC	1	48	23	experimental		mature miRNA	standard	MIMAT0000855	rno-miR-153-3p
1481	rno-miR-200b-3p	UAAUACUGCCUGGUAAUGAUGAC	1	48	24	experimental		mature miRNA	standard	MIMAT0000875	rno-miR-200b-3p
1482	rno-miR-292-5p	ACUCAAACUGGGGGCUCUUUUG	1	48	25	experimental		mature miRNA	standard	MIMAT0000896	rno-miR-292-5p
1483	rno-miR-33-3p	CAAUGUUUCCACAGUGCAUCA	1	48	26	experimental		mature miRNA	standard	MIMAT0017104	rno-miR-33-3p
1484	rno-miR-3584-5p	GGGAGGAGUCCAGGAGGC	1	48	27	experimental		mature miRNA	standard	MIMAT0017875	rno-miR-3584-5p
1485	rno-miR-449c-3p	UAGAACUUCGUCCCAAC	1	48	28	experimental		mature miRNA	standard	MIMAT0017804	rno-miR-449c-3p
1486	rno-miR-592	AUUGUGUCAAUAUGCGAUGAUGU	1	48	29	experimental		mature miRNA	standard	MIMAT0012834	rno-miR-592
1487	rno-miR-871-3p	UGACUGGCACCAUACUGGAUAA	1	48	30	experimental		mature miRNA	standard	MIMAT0017289	rno-miR-871-3p
1488	Ctr01-3M05		1	48	31	control	control_spike_calibration	LC Internal Use	control
1489	Ctr01-3M10		1	49	1	control	control_spike_calibration	LC Internal Use	control
1490	rno-miR-122-3p	AACGCCAUCAUCACACUAA	1	49	2	experimental		mature miRNA	standard	MIMAT0017116	rno-miR-122-3p
1491	rno-miR-153-5p	GUCAUUUUUGUGAUGUUGCAGCU	1	49	3	experimental		mature miRNA	standard	MIMAT0017135	rno-miR-153-5p
1492	rno-miR-200b-5p	CAUCUUACUGGGCAGCAUUGGA	1	49	4	experimental		mature miRNA	standard	MIMAT0017152	rno-miR-200b-5p
1493	rno-miR-293-3p	AGUGCCGCAAAGUUUGCAGUGU	1	49	5	experimental		mature miRNA	standard	MIMAT0017365	rno-miR-293-3p
1494	rno-miR-335	UCAAGAGCAAUAACGAAAAAUGU	1	49	6	experimental		mature miRNA	standard	MIMAT0000575	rno-miR-335
1495	rno-miR-3585-3p	UGAACGGCCCUUGUUGUGA	1	49	7	experimental		mature miRNA	standard	MIMAT0017879	rno-miR-3585-3p
1496	rno-miR-449c-5p	AGGCAGUGCAUUGCUAGCUGG	1	49	8	experimental		mature miRNA	standard	MIMAT0017803	rno-miR-449c-5p
1497	rno-miR-598-3p	UACGUCAUCGUCGUCAUCGUUA	1	49	9	experimental		mature miRNA	standard	MIMAT0005325	rno-miR-598-3p
1498	rno-miR-871-5p	UAUUCAGAUUGGUGCCGGUCACAU	1	49	10	experimental		mature miRNA	standard	MIMAT0005281	rno-miR-871-5p
1499	Ctr01-3M10		1	49	11	control	control_spike_calibration	LC Internal Use	control
1500	rno-miR-122-3p	AACGCCAUCAUCACACUAA	1	49	12	experimental		mature miRNA	standard	MIMAT0017116	rno-miR-122-3p
1501	rno-miR-153-5p	GUCAUUUUUGUGAUGUUGCAGCU	1	49	13	experimental		mature miRNA	standard	MIMAT0017135	rno-miR-153-5p
1502	rno-miR-200b-5p	CAUCUUACUGGGCAGCAUUGGA	1	49	14	experimental		mature miRNA	standard	MIMAT0017152	rno-miR-200b-5p
1503	rno-miR-293-3p	AGUGCCGCAAAGUUUGCAGUGU	1	49	15	experimental		mature miRNA	standard	MIMAT0017365	rno-miR-293-3p
1504	rno-miR-335	UCAAGAGCAAUAACGAAAAAUGU	1	49	16	experimental		mature miRNA	standard	MIMAT0000575	rno-miR-335
1505	rno-miR-3585-3p	UGAACGGCCCUUGUUGUGA	1	49	17	experimental		mature miRNA	standard	MIMAT0017879	rno-miR-3585-3p
1506	rno-miR-449c-5p	AGGCAGUGCAUUGCUAGCUGG	1	49	18	experimental		mature miRNA	standard	MIMAT0017803	rno-miR-449c-5p
1507	rno-miR-598-3p	UACGUCAUCGUCGUCAUCGUUA	1	49	19	experimental		mature miRNA	standard	MIMAT0005325	rno-miR-598-3p
1508	rno-miR-871-5p	UAUUCAGAUUGGUGCCGGUCACAU	1	49	20	experimental		mature miRNA	standard	MIMAT0005281	rno-miR-871-5p
1509	Ctr01-3M10		1	49	21	control	control_spike_calibration	LC Internal Use	control
1510	rno-miR-122-3p	AACGCCAUCAUCACACUAA	1	49	22	experimental		mature miRNA	standard	MIMAT0017116	rno-miR-122-3p
1511	rno-miR-153-5p	GUCAUUUUUGUGAUGUUGCAGCU	1	49	23	experimental		mature miRNA	standard	MIMAT0017135	rno-miR-153-5p
1512	rno-miR-200b-5p	CAUCUUACUGGGCAGCAUUGGA	1	49	24	experimental		mature miRNA	standard	MIMAT0017152	rno-miR-200b-5p
1513	rno-miR-293-3p	AGUGCCGCAAAGUUUGCAGUGU	1	49	25	experimental		mature miRNA	standard	MIMAT0017365	rno-miR-293-3p
1514	rno-miR-335	UCAAGAGCAAUAACGAAAAAUGU	1	49	26	experimental		mature miRNA	standard	MIMAT0000575	rno-miR-335
1515	rno-miR-3585-3p	UGAACGGCCCUUGUUGUGA	1	49	27	experimental		mature miRNA	standard	MIMAT0017879	rno-miR-3585-3p
1516	rno-miR-449c-5p	AGGCAGUGCAUUGCUAGCUGG	1	49	28	experimental		mature miRNA	standard	MIMAT0017803	rno-miR-449c-5p
1517	rno-miR-598-3p	UACGUCAUCGUCGUCAUCGUUA	1	49	29	experimental		mature miRNA	standard	MIMAT0005325	rno-miR-598-3p
1518	rno-miR-871-5p	UAUUCAGAUUGGUGCCGGUCACAU	1	49	30	experimental		mature miRNA	standard	MIMAT0005281	rno-miR-871-5p
1519	Ctr01-3M10		1	49	31	control	control_spike_calibration	LC Internal Use	control
1520	Ctr02-3P		1	50	1	control	control_spike_calibration	LC Internal Use	control
1521	rno-miR-1224	GUGAGGACUGGGGAGGUGGAG	1	50	2	experimental		mature miRNA	standard	MIMAT0012827	rno-miR-1224
1522	rno-miR-154-3p	AAUCAUACACGGUUGACCUAUU	1	50	3	experimental		mature miRNA	standard	MIMAT0017136	rno-miR-154-3p
1523	rno-miR-200c-3p	UAAUACUGCCGGGUAAUGAUG	1	50	4	experimental		mature miRNA	standard	MIMAT0000873	rno-miR-200c-3p
1524	rno-miR-293-5p	ACUCAAACUGUGUGACACUUU	1	50	5	experimental		mature miRNA	standard	MIMAT0012847	rno-miR-293-5p
1525	rno-miR-33-5p	GUGCAUUGUAGUUGCAUUGCA	1	50	6	experimental		mature miRNA	standard	MIMAT0000812	rno-miR-33-5p
1526	rno-miR-3585-5p	UUCACAAGAAGGUGUCUUUCAU	1	50	7	experimental		mature miRNA	standard	MIMAT0017878	rno-miR-3585-5p
1527	rno-miR-450a-3p	UAUUGGGAACAUUUUGCAUAA	1	50	8	experimental		mature miRNA	standard	MIMAT0017183	rno-miR-450a-3p
1528	rno-miR-598-5p	GCGGUGAUGCCGAUGGUGCGAG	1	50	9	experimental		mature miRNA	standard	MIMAT0005324	rno-miR-598-5p
1529	rno-miR-872-3p	UGAACUAUUGCAGUAGCCUCCU	1	50	10	experimental		mature miRNA	standard	MIMAT0005283	rno-miR-872-3p
1530	Ctr02-3P		1	50	11	control	control_spike_calibration	LC Internal Use	control
1531	rno-miR-1224	GUGAGGACUGGGGAGGUGGAG	1	50	12	experimental		mature miRNA	standard	MIMAT0012827	rno-miR-1224
1532	rno-miR-154-3p	AAUCAUACACGGUUGACCUAUU	1	50	13	experimental		mature miRNA	standard	MIMAT0017136	rno-miR-154-3p
1533	rno-miR-200c-3p	UAAUACUGCCGGGUAAUGAUG	1	50	14	experimental		mature miRNA	standard	MIMAT0000873	rno-miR-200c-3p
1534	rno-miR-293-5p	ACUCAAACUGUGUGACACUUU	1	50	15	experimental		mature miRNA	standard	MIMAT0012847	rno-miR-293-5p
1535	rno-miR-33-5p	GUGCAUUGUAGUUGCAUUGCA	1	50	16	experimental		mature miRNA	standard	MIMAT0000812	rno-miR-33-5p
1536	rno-miR-3585-5p	UUCACAAGAAGGUGUCUUUCAU	1	50	17	experimental		mature miRNA	standard	MIMAT0017878	rno-miR-3585-5p
1537	rno-miR-450a-3p	UAUUGGGAACAUUUUGCAUAA	1	50	18	experimental		mature miRNA	standard	MIMAT0017183	rno-miR-450a-3p
1538	rno-miR-598-5p	GCGGUGAUGCCGAUGGUGCGAG	1	50	19	experimental		mature miRNA	standard	MIMAT0005324	rno-miR-598-5p
1539	rno-miR-872-3p	UGAACUAUUGCAGUAGCCUCCU	1	50	20	experimental		mature miRNA	standard	MIMAT0005283	rno-miR-872-3p
1540	Ctr02-3P		1	50	21	control	control_spike_calibration	LC Internal Use	control
1541	rno-miR-1224	GUGAGGACUGGGGAGGUGGAG	1	50	22	experimental		mature miRNA	standard	MIMAT0012827	rno-miR-1224
1542	rno-miR-154-3p	AAUCAUACACGGUUGACCUAUU	1	50	23	experimental		mature miRNA	standard	MIMAT0017136	rno-miR-154-3p
1543	rno-miR-200c-3p	UAAUACUGCCGGGUAAUGAUG	1	50	24	experimental		mature miRNA	standard	MIMAT0000873	rno-miR-200c-3p
1544	rno-miR-293-5p	ACUCAAACUGUGUGACACUUU	1	50	25	experimental		mature miRNA	standard	MIMAT0012847	rno-miR-293-5p
1545	rno-miR-33-5p	GUGCAUUGUAGUUGCAUUGCA	1	50	26	experimental		mature miRNA	standard	MIMAT0000812	rno-miR-33-5p
1546	rno-miR-3585-5p	UUCACAAGAAGGUGUCUUUCAU	1	50	27	experimental		mature miRNA	standard	MIMAT0017878	rno-miR-3585-5p
1547	rno-miR-450a-3p	UAUUGGGAACAUUUUGCAUAA	1	50	28	experimental		mature miRNA	standard	MIMAT0017183	rno-miR-450a-3p
1548	rno-miR-598-5p	GCGGUGAUGCCGAUGGUGCGAG	1	50	29	experimental		mature miRNA	standard	MIMAT0005324	rno-miR-598-5p
1549	rno-miR-872-3p	UGAACUAUUGCAGUAGCCUCCU	1	50	30	experimental		mature miRNA	standard	MIMAT0005283	rno-miR-872-3p
1550	Ctr02-3P		1	50	31	control	control_spike_calibration	LC Internal Use	control
1551	Ctr02-3M05		1	51	1	control	control_spike_calibration	LC Internal Use	control
1552	rno-miR-122-5p	UGGAGUGUGACAAUGGUGUUUG	1	51	2	experimental		mature miRNA	standard	MIMAT0000827	rno-miR-122-5p
1553	rno-miR-154-5p	UAGGUUAUCCGUGUUGCCUUCG	1	51	3	experimental		mature miRNA	standard	MIMAT0000856	rno-miR-154-5p
1554	rno-miR-200c-5p	CGUCUUACCCAGCAGUGUUUG	1	51	4	experimental		mature miRNA	standard	MIMAT0017150	rno-miR-200c-5p
1555	rno-miR-294	CUCAAAAUGGAGGCCCUAUCU	1	51	5	experimental		mature miRNA	standard	MIMAT0012848	rno-miR-294
1556	rno-miR-336-3p	ACUGGAUUCCAUGAAGGGAUGUGA	1	51	6	experimental		mature miRNA	standard	MIMAT0017034	rno-miR-336-3p
1557	rno-miR-3586-3p	AUACUAGACUGUGAGCUCCUCGA	1	51	7	experimental		mature miRNA	standard	MIMAT0017881	rno-miR-3586-3p
1558	rno-miR-450a-5p	UUUUGCGAUGUGUUCCUAAUGU	1	51	8	experimental		mature miRNA	standard	MIMAT0001547	rno-miR-450a-5p
1559	rno-miR-615	GGGGGUCCCCGGUGCUCGGAUC	1	51	9	experimental		mature miRNA	standard	MIMAT0012835	rno-miR-615
1560	rno-miR-872-5p	AAGGUUACUUGUUAGUUCAGG	1	51	10	experimental		mature miRNA	standard	MIMAT0005282	rno-miR-872-5p
1561	Ctr02-3M05		1	51	11	control	control_spike_calibration	LC Internal Use	control
1562	rno-miR-122-5p	UGGAGUGUGACAAUGGUGUUUG	1	51	12	experimental		mature miRNA	standard	MIMAT0000827	rno-miR-122-5p
1563	rno-miR-154-5p	UAGGUUAUCCGUGUUGCCUUCG	1	51	13	experimental		mature miRNA	standard	MIMAT0000856	rno-miR-154-5p
1564	rno-miR-200c-5p	CGUCUUACCCAGCAGUGUUUG	1	51	14	experimental		mature miRNA	standard	MIMAT0017150	rno-miR-200c-5p
1565	rno-miR-294	CUCAAAAUGGAGGCCCUAUCU	1	51	15	experimental		mature miRNA	standard	MIMAT0012848	rno-miR-294
1566	rno-miR-336-3p	ACUGGAUUCCAUGAAGGGAUGUGA	1	51	16	experimental		mature miRNA	standard	MIMAT0017034	rno-miR-336-3p
1567	rno-miR-3586-3p	AUACUAGACUGUGAGCUCCUCGA	1	51	17	experimental		mature miRNA	standard	MIMAT0017881	rno-miR-3586-3p
1568	rno-miR-450a-5p	UUUUGCGAUGUGUUCCUAAUGU	1	51	18	experimental		mature miRNA	standard	MIMAT0001547	rno-miR-450a-5p
1569	rno-miR-615	GGGGGUCCCCGGUGCUCGGAUC	1	51	19	experimental		mature miRNA	standard	MIMAT0012835	rno-miR-615
1570	rno-miR-872-5p	AAGGUUACUUGUUAGUUCAGG	1	51	20	experimental		mature miRNA	standard	MIMAT0005282	rno-miR-872-5p
1571	Ctr02-3M05		1	51	21	control	control_spike_calibration	LC Internal Use	control
1572	rno-miR-122-5p	UGGAGUGUGACAAUGGUGUUUG	1	51	22	experimental		mature miRNA	standard	MIMAT0000827	rno-miR-122-5p
1573	rno-miR-154-5p	UAGGUUAUCCGUGUUGCCUUCG	1	51	23	experimental		mature miRNA	standard	MIMAT0000856	rno-miR-154-5p
1574	rno-miR-200c-5p	CGUCUUACCCAGCAGUGUUUG	1	51	24	experimental		mature miRNA	standard	MIMAT0017150	rno-miR-200c-5p
1575	rno-miR-294	CUCAAAAUGGAGGCCCUAUCU	1	51	25	experimental		mature miRNA	standard	MIMAT0012848	rno-miR-294
1576	rno-miR-336-3p	ACUGGAUUCCAUGAAGGGAUGUGA	1	51	26	experimental		mature miRNA	standard	MIMAT0017034	rno-miR-336-3p
1577	rno-miR-3586-3p	AUACUAGACUGUGAGCUCCUCGA	1	51	27	experimental		mature miRNA	standard	MIMAT0017881	rno-miR-3586-3p
1578	rno-miR-450a-5p	UUUUGCGAUGUGUUCCUAAUGU	1	51	28	experimental		mature miRNA	standard	MIMAT0001547	rno-miR-450a-5p
1579	rno-miR-615	GGGGGUCCCCGGUGCUCGGAUC	1	51	29	experimental		mature miRNA	standard	MIMAT0012835	rno-miR-615
1580	rno-miR-872-5p	AAGGUUACUUGUUAGUUCAGG	1	51	30	experimental		mature miRNA	standard	MIMAT0005282	rno-miR-872-5p
1581	Ctr02-3M05		1	51	31	control	control_spike_calibration	LC Internal Use	control
1582	Ctr02-3M10		1	52	1	control	control_spike_calibration	LC Internal Use	control
1583	rno-miR-124-3p	UAAGGCACGCGGUGAAUGCC	1	52	2	experimental		mature miRNA	standard	MIMAT0000828	rno-miR-124-3p
1584	rno-miR-155-3p	CUCCUACCUGUUAGCAUUAAC	1	52	3	experimental		mature miRNA	standard	MIMAT0030410	rno-miR-155-3p
1585	rno-miR-201-3p	UGAACAGCGCCUUUCUGUGUAG	1	52	4	experimental		mature miRNA	standard	MIMAT0017364	rno-miR-201-3p
1586	rno-miR-295-3p	AAGUGCUACUACUUUUGGGUGU	1	52	5	experimental		mature miRNA	standard	MIMAT0017366	rno-miR-295-3p
1587	rno-miR-336-5p	UCACCCUUCCAUAUCUAGUCU	1	52	6	experimental		mature miRNA	standard	MIMAT0000576	rno-miR-336-5p
1588	rno-miR-3586-5p	UCCCUGUCCUCAAGGAG	1	52	7	experimental		mature miRNA	standard	MIMAT0017880	rno-miR-3586-5p
1589	rno-miR-450b-3p	AUUGGGGACGCUUCGCAUUCA	1	52	8	experimental		mature miRNA	standard	MIMAT0035747	rno-miR-450b-3p
1590	rno-miR-6215	UUUAGGGUUGCAGAGCCAGG	1	52	9	experimental		mature miRNA	standard	MIMAT0024854	rno-miR-6215
1591	rno-miR-873-3p	GAGACUGACAAGUUCCCGGGA	1	52	10	experimental		mature miRNA	standard	MIMAT0017318	rno-miR-873-3p
1592	Ctr02-3M10		1	52	11	control	control_spike_calibration	LC Internal Use	control
1593	rno-miR-124-3p	UAAGGCACGCGGUGAAUGCC	1	52	12	experimental		mature miRNA	standard	MIMAT0000828	rno-miR-124-3p
1594	rno-miR-155-3p	CUCCUACCUGUUAGCAUUAAC	1	52	13	experimental		mature miRNA	standard	MIMAT0030410	rno-miR-155-3p
1595	rno-miR-201-3p	UGAACAGCGCCUUUCUGUGUAG	1	52	14	experimental		mature miRNA	standard	MIMAT0017364	rno-miR-201-3p
1596	rno-miR-295-3p	AAGUGCUACUACUUUUGGGUGU	1	52	15	experimental		mature miRNA	standard	MIMAT0017366	rno-miR-295-3p
1597	rno-miR-336-5p	UCACCCUUCCAUAUCUAGUCU	1	52	16	experimental		mature miRNA	standard	MIMAT0000576	rno-miR-336-5p
1598	rno-miR-3586-5p	UCCCUGUCCUCAAGGAG	1	52	17	experimental		mature miRNA	standard	MIMAT0017880	rno-miR-3586-5p
1599	rno-miR-450b-3p	AUUGGGGACGCUUCGCAUUCA	1	52	18	experimental		mature miRNA	standard	MIMAT0035747	rno-miR-450b-3p
1600	rno-miR-6215	UUUAGGGUUGCAGAGCCAGG	1	52	19	experimental		mature miRNA	standard	MIMAT0024854	rno-miR-6215
1601	rno-miR-873-3p	GAGACUGACAAGUUCCCGGGA	1	52	20	experimental		mature miRNA	standard	MIMAT0017318	rno-miR-873-3p
1602	Ctr02-3M10		1	52	21	control	control_spike_calibration	LC Internal Use	control
1603	rno-miR-124-3p	UAAGGCACGCGGUGAAUGCC	1	52	22	experimental		mature miRNA	standard	MIMAT0000828	rno-miR-124-3p
1604	rno-miR-155-3p	CUCCUACCUGUUAGCAUUAAC	1	52	23	experimental		mature miRNA	standard	MIMAT0030410	rno-miR-155-3p
1605	rno-miR-201-3p	UGAACAGCGCCUUUCUGUGUAG	1	52	24	experimental		mature miRNA	standard	MIMAT0017364	rno-miR-201-3p
1606	rno-miR-295-3p	AAGUGCUACUACUUUUGGGUGU	1	52	25	experimental		mature miRNA	standard	MIMAT0017366	rno-miR-295-3p
1607	rno-miR-336-5p	UCACCCUUCCAUAUCUAGUCU	1	52	26	experimental		mature miRNA	standard	MIMAT0000576	rno-miR-336-5p
1608	rno-miR-3586-5p	UCCCUGUCCUCAAGGAG	1	52	27	experimental		mature miRNA	standard	MIMAT0017880	rno-miR-3586-5p
1609	rno-miR-450b-3p	AUUGGGGACGCUUCGCAUUCA	1	52	28	experimental		mature miRNA	standard	MIMAT0035747	rno-miR-450b-3p
1610	rno-miR-6215	UUUAGGGUUGCAGAGCCAGG	1	52	29	experimental		mature miRNA	standard	MIMAT0024854	rno-miR-6215
1611	rno-miR-873-3p	GAGACUGACAAGUUCCCGGGA	1	52	30	experimental		mature miRNA	standard	MIMAT0017318	rno-miR-873-3p
1612	Ctr02-3M10		1	52	31	control	control_spike_calibration	LC Internal Use	control
1613	Ctr03-3P		1	53	1	control	control_spike_calibration	LC Internal Use	control
1614	rno-miR-124-5p	CGUGUUCACAGCGGACCUUGAU	1	53	2	experimental		mature miRNA	standard	MIMAT0004728	rno-miR-124-5p
1615	rno-miR-155-5p	UUAAUGCUAAUUGUGAUAGGGGU	1	53	3	experimental		mature miRNA	standard	MIMAT0030409	rno-miR-155-5p
1616	rno-miR-201-5p	CACUCAGUAAGGCAUUGUUC	1	53	4	experimental		mature miRNA	standard	MIMAT0012846	rno-miR-201-5p
1617	rno-miR-295-5p	ACUCAAAUGUGGGGCACACUUCU	1	53	5	experimental		mature miRNA	standard	MIMAT0012849	rno-miR-295-5p
1618	rno-miR-337-3p	UUCAGCUCCUAUAUGAUGCCUUU	1	53	6	experimental		mature miRNA	standard	MIMAT0000577	rno-miR-337-3p
1619	rno-miR-3587	AACACUGAUUUCAAAUGGUGC	1	53	7	experimental		mature miRNA	standard	MIMAT0017883	rno-miR-3587
1620	rno-miR-450b-5p	UUUUGCGAUGUGUUCCUAAUA	1	53	8	experimental		mature miRNA	standard	MIMAT0035746	rno-miR-450b-5p
1621	rno-miR-6216	GAUACACAGAGGCAGGAGGAGAA	1	53	9	experimental		mature miRNA	standard	MIMAT0024856	rno-miR-6216
1622	rno-miR-873-5p	GCAGGAACUUGUGAGUCUCCU	1	53	10	experimental		mature miRNA	standard	MIMAT0005339	rno-miR-873-5p
1623	Ctr03-3P		1	53	11	control	control_spike_calibration	LC Internal Use	control
1624	rno-miR-124-5p	CGUGUUCACAGCGGACCUUGAU	1	53	12	experimental		mature miRNA	standard	MIMAT0004728	rno-miR-124-5p
1625	rno-miR-155-5p	UUAAUGCUAAUUGUGAUAGGGGU	1	53	13	experimental		mature miRNA	standard	MIMAT0030409	rno-miR-155-5p
1626	rno-miR-201-5p	CACUCAGUAAGGCAUUGUUC	1	53	14	experimental		mature miRNA	standard	MIMAT0012846	rno-miR-201-5p
1627	rno-miR-295-5p	ACUCAAAUGUGGGGCACACUUCU	1	53	15	experimental		mature miRNA	standard	MIMAT0012849	rno-miR-295-5p
1628	rno-miR-337-3p	UUCAGCUCCUAUAUGAUGCCUUU	1	53	16	experimental		mature miRNA	standard	MIMAT0000577	rno-miR-337-3p
1629	rno-miR-3587	AACACUGAUUUCAAAUGGUGC	1	53	17	experimental		mature miRNA	standard	MIMAT0017883	rno-miR-3587
1630	rno-miR-450b-5p	UUUUGCGAUGUGUUCCUAAUA	1	53	18	experimental		mature miRNA	standard	MIMAT0035746	rno-miR-450b-5p
1631	rno-miR-6216	GAUACACAGAGGCAGGAGGAGAA	1	53	19	experimental		mature miRNA	standard	MIMAT0024856	rno-miR-6216
1632	rno-miR-873-5p	GCAGGAACUUGUGAGUCUCCU	1	53	20	experimental		mature miRNA	standard	MIMAT0005339	rno-miR-873-5p
1633	Ctr03-3P		1	53	21	control	control_spike_calibration	LC Internal Use	control
1634	rno-miR-124-5p	CGUGUUCACAGCGGACCUUGAU	1	53	22	experimental		mature miRNA	standard	MIMAT0004728	rno-miR-124-5p
1635	rno-miR-155-5p	UUAAUGCUAAUUGUGAUAGGGGU	1	53	23	experimental		mature miRNA	standard	MIMAT0030409	rno-miR-155-5p
1636	rno-miR-201-5p	CACUCAGUAAGGCAUUGUUC	1	53	24	experimental		mature miRNA	standard	MIMAT0012846	rno-miR-201-5p
1637	rno-miR-295-5p	ACUCAAAUGUGGGGCACACUUCU	1	53	25	experimental		mature miRNA	standard	MIMAT0012849	rno-miR-295-5p
1638	rno-miR-337-3p	UUCAGCUCCUAUAUGAUGCCUUU	1	53	26	experimental		mature miRNA	standard	MIMAT0000577	rno-miR-337-3p
1639	rno-miR-3587	AACACUGAUUUCAAAUGGUGC	1	53	27	experimental		mature miRNA	standard	MIMAT0017883	rno-miR-3587
1640	rno-miR-450b-5p	UUUUGCGAUGUGUUCCUAAUA	1	53	28	experimental		mature miRNA	standard	MIMAT0035746	rno-miR-450b-5p
1641	rno-miR-6216	GAUACACAGAGGCAGGAGGAGAA	1	53	29	experimental		mature miRNA	standard	MIMAT0024856	rno-miR-6216
1642	rno-miR-873-5p	GCAGGAACUUGUGAGUCUCCU	1	53	30	experimental		mature miRNA	standard	MIMAT0005339	rno-miR-873-5p
1643	Ctr03-3P		1	53	31	control	control_spike_calibration	LC Internal Use	control
1644	Ctr03-3M05		1	54	1	control	control_spike_calibration	LC Internal Use	control
1645	rno-miR-1247-3p	CGGGAACGUCGAGACUGGAGC	1	54	2	experimental		mature miRNA	standard	MIMAT0035722	rno-miR-1247-3p
1646	rno-miR-15a-3p	AGGCCAUAUUGUGCUGCCUCA	1	54	3	experimental		mature miRNA	standard	MIMAT0035729	rno-miR-15a-3p
1647	rno-miR-202-3p	AGAGGUAUAGCGCAUGGGAAA	1	54	4	experimental		mature miRNA	standard	MIMAT0017355	rno-miR-202-3p
1648	rno-miR-296-3p	GAGGGUUGGGUGGAGGCUCUCC	1	54	5	experimental		mature miRNA	standard	MIMAT0004742	rno-miR-296-3p
1649	rno-miR-337-5p	CGGCGUCAUGCAGGAGUUGAU	1	54	6	experimental		mature miRNA	standard	MIMAT0017035	rno-miR-337-5p
1650	rno-miR-3588	UCACAAGUUAGGGUCUCAGGGA	1	54	7	experimental		mature miRNA	standard	MIMAT0017887	rno-miR-3588
1651	rno-miR-451-3p	AUGGUAAUGGUUCUCUUGCUGCU	1	54	8	experimental		mature miRNA	standard	MIMAT0017193	rno-miR-451-3p
1652	rno-miR-628	AUGCUGACAUAUUUACGAGAGG	1	54	9	experimental		mature miRNA	standard	MIMAT0012836	rno-miR-628
1653	rno-miR-874-3p	CUGCCCUGGCCCGAGGGACCGA	1	54	10	experimental		mature miRNA	standard	MIMAT0005284	rno-miR-874-3p
1654	Ctr03-3M05		1	54	11	control	control_spike_calibration	LC Internal Use	control
1655	rno-miR-1247-3p	CGGGAACGUCGAGACUGGAGC	1	54	12	experimental		mature miRNA	standard	MIMAT0035722	rno-miR-1247-3p
1656	rno-miR-15a-3p	AGGCCAUAUUGUGCUGCCUCA	1	54	13	experimental		mature miRNA	standard	MIMAT0035729	rno-miR-15a-3p
1657	rno-miR-202-3p	AGAGGUAUAGCGCAUGGGAAA	1	54	14	experimental		mature miRNA	standard	MIMAT0017355	rno-miR-202-3p
1658	rno-miR-296-3p	GAGGGUUGGGUGGAGGCUCUCC	1	54	15	experimental		mature miRNA	standard	MIMAT0004742	rno-miR-296-3p
1659	rno-miR-337-5p	CGGCGUCAUGCAGGAGUUGAU	1	54	16	experimental		mature miRNA	standard	MIMAT0017035	rno-miR-337-5p
1660	rno-miR-3588	UCACAAGUUAGGGUCUCAGGGA	1	54	17	experimental		mature miRNA	standard	MIMAT0017887	rno-miR-3588
1661	rno-miR-451-3p	AUGGUAAUGGUUCUCUUGCUGCU	1	54	18	experimental		mature miRNA	standard	MIMAT0017193	rno-miR-451-3p
1662	rno-miR-628	AUGCUGACAUAUUUACGAGAGG	1	54	19	experimental		mature miRNA	standard	MIMAT0012836	rno-miR-628
1663	rno-miR-874-3p	CUGCCCUGGCCCGAGGGACCGA	1	54	20	experimental		mature miRNA	standard	MIMAT0005284	rno-miR-874-3p
1664	Ctr03-3M05		1	54	21	control	control_spike_calibration	LC Internal Use	control
1665	rno-miR-1247-3p	CGGGAACGUCGAGACUGGAGC	1	54	22	experimental		mature miRNA	standard	MIMAT0035722	rno-miR-1247-3p
1666	rno-miR-15a-3p	AGGCCAUAUUGUGCUGCCUCA	1	54	23	experimental		mature miRNA	standard	MIMAT0035729	rno-miR-15a-3p
1667	rno-miR-202-3p	AGAGGUAUAGCGCAUGGGAAA	1	54	24	experimental		mature miRNA	standard	MIMAT0017355	rno-miR-202-3p
1668	rno-miR-296-3p	GAGGGUUGGGUGGAGGCUCUCC	1	54	25	experimental		mature miRNA	standard	MIMAT0004742	rno-miR-296-3p
1669	rno-miR-337-5p	CGGCGUCAUGCAGGAGUUGAU	1	54	26	experimental		mature miRNA	standard	MIMAT0017035	rno-miR-337-5p
1670	rno-miR-3588	UCACAAGUUAGGGUCUCAGGGA	1	54	27	experimental		mature miRNA	standard	MIMAT0017887	rno-miR-3588
1671	rno-miR-451-3p	AUGGUAAUGGUUCUCUUGCUGCU	1	54	28	experimental		mature miRNA	standard	MIMAT0017193	rno-miR-451-3p
1672	rno-miR-628	AUGCUGACAUAUUUACGAGAGG	1	54	29	experimental		mature miRNA	standard	MIMAT0012836	rno-miR-628
1673	rno-miR-874-3p	CUGCCCUGGCCCGAGGGACCGA	1	54	30	experimental		mature miRNA	standard	MIMAT0005284	rno-miR-874-3p
1674	Ctr03-3M05		1	54	31	control	control_spike_calibration	LC Internal Use	control
1675	Ctr03-3M10		1	55	1	control	control_spike_calibration	LC Internal Use	control
1676	rno-miR-1247-5p	ACCCGUCCCGUUCGUCCCCGGA	1	55	2	experimental		mature miRNA	standard	MIMAT0035721	rno-miR-1247-5p
1677	rno-miR-15a-5p	UAGCAGCACAUAAUGGUUU	1	55	3	experimental		mature miRNA	standard	MIMAT0035728	rno-miR-15a-5p
1678	rno-miR-202-5p	UUCCUAUGCAUAUACUUCU	1	55	4	experimental		mature miRNA	standard	MIMAT0012822	rno-miR-202-5p
1679	rno-miR-296-5p	AGGGCCCCCCCUCAAUCCUGU	1	55	5	experimental		mature miRNA	standard	MIMAT0000898	rno-miR-296-5p
1680	rno-miR-338-3p	UCCAGCAUCAGUGAUUUUGUUGA	1	55	6	experimental		mature miRNA	standard	MIMAT0000581	rno-miR-338-3p
1681	rno-miR-3589	GAGGAAACCAGCAAGUGUUGAC	1	55	7	experimental		mature miRNA	standard	MIMAT0017888	rno-miR-3589
1682	rno-miR-451-5p	AAACCGUUACCAUUACUGAGUU	1	55	8	experimental		mature miRNA	standard	MIMAT0001633	rno-miR-451-5p
1683	rno-miR-6314	AGGCACUGACAGAUCUGAUGGU	1	55	9	experimental		mature miRNA	standard	MIMAT0025047	rno-miR-6314
1684	rno-miR-874-5p	CGGCCCCACGCACCAGGGUAA	1	55	10	experimental		mature miRNA	standard	MIMAT0017290	rno-miR-874-5p
1685	Ctr03-3M10		1	55	11	control	control_spike_calibration	LC Internal Use	control
1686	rno-miR-1247-5p	ACCCGUCCCGUUCGUCCCCGGA	1	55	12	experimental		mature miRNA	standard	MIMAT0035721	rno-miR-1247-5p
1687	rno-miR-15a-5p	UAGCAGCACAUAAUGGUUU	1	55	13	experimental		mature miRNA	standard	MIMAT0035728	rno-miR-15a-5p
1688	rno-miR-202-5p	UUCCUAUGCAUAUACUUCU	1	55	14	experimental		mature miRNA	standard	MIMAT0012822	rno-miR-202-5p
1689	rno-miR-296-5p	AGGGCCCCCCCUCAAUCCUGU	1	55	15	experimental		mature miRNA	standard	MIMAT0000898	rno-miR-296-5p
1690	rno-miR-338-3p	UCCAGCAUCAGUGAUUUUGUUGA	1	55	16	experimental		mature miRNA	standard	MIMAT0000581	rno-miR-338-3p
1691	rno-miR-3589	GAGGAAACCAGCAAGUGUUGAC	1	55	17	experimental		mature miRNA	standard	MIMAT0017888	rno-miR-3589
1692	rno-miR-451-5p	AAACCGUUACCAUUACUGAGUU	1	55	18	experimental		mature miRNA	standard	MIMAT0001633	rno-miR-451-5p
1693	rno-miR-6314	AGGCACUGACAGAUCUGAUGGU	1	55	19	experimental		mature miRNA	standard	MIMAT0025047	rno-miR-6314
1694	rno-miR-874-5p	CGGCCCCACGCACCAGGGUAA	1	55	20	experimental		mature miRNA	standard	MIMAT0017290	rno-miR-874-5p
1695	Ctr03-3M10		1	55	21	control	control_spike_calibration	LC Internal Use	control
1696	rno-miR-1247-5p	ACCCGUCCCGUUCGUCCCCGGA	1	55	22	experimental		mature miRNA	standard	MIMAT0035721	rno-miR-1247-5p
1697	rno-miR-15a-5p	UAGCAGCACAUAAUGGUUU	1	55	23	experimental		mature miRNA	standard	MIMAT0035728	rno-miR-15a-5p
1698	rno-miR-202-5p	UUCCUAUGCAUAUACUUCU	1	55	24	experimental		mature miRNA	standard	MIMAT0012822	rno-miR-202-5p
1699	rno-miR-296-5p	AGGGCCCCCCCUCAAUCCUGU	1	55	25	experimental		mature miRNA	standard	MIMAT0000898	rno-miR-296-5p
1700	rno-miR-338-3p	UCCAGCAUCAGUGAUUUUGUUGA	1	55	26	experimental		mature miRNA	standard	MIMAT0000581	rno-miR-338-3p
1701	rno-miR-3589	GAGGAAACCAGCAAGUGUUGAC	1	55	27	experimental		mature miRNA	standard	MIMAT0017888	rno-miR-3589
1702	rno-miR-451-5p	AAACCGUUACCAUUACUGAGUU	1	55	28	experimental		mature miRNA	standard	MIMAT0001633	rno-miR-451-5p
1703	rno-miR-6314	AGGCACUGACAGAUCUGAUGGU	1	55	29	experimental		mature miRNA	standard	MIMAT0025047	rno-miR-6314
1704	rno-miR-874-5p	CGGCCCCACGCACCAGGGUAA	1	55	30	experimental		mature miRNA	standard	MIMAT0017290	rno-miR-874-5p
1705	Ctr03-3M10		1	55	31	control	control_spike_calibration	LC Internal Use	control
1706	Ctr04-3P		1	56	1	control	control_spike_calibration	LC Internal Use	control
1707	rno-miR-1249	ACGCCCUUCCCCCCCUUCUUCA	1	56	2	experimental		mature miRNA	standard	MIMAT0017892	rno-miR-1249
1708	rno-miR-15b-3p	CGAAUCAUUAUUUGCUGCUCUA	1	56	3	experimental		mature miRNA	standard	MIMAT0017093	rno-miR-15b-3p
1709	rno-miR-203a-3p	GUGAAAUGUUUAGGACCACUAG	1	56	4	experimental		mature miRNA	standard	MIMAT0000876	rno-miR-203a-3p
1710	rno-miR-297	AUGUAUGUGUGCAUGUAUGCAUG	1	56	5	experimental		mature miRNA	standard	MIMAT0000899	rno-miR-297
1711	rno-miR-338-5p	AACAAUAUCCUGGUGCUGAGUG	1	56	6	experimental		mature miRNA	standard	MIMAT0004646	rno-miR-338-5p
1712	rno-miR-3590-3p	UAGCACAAUGUGAAAAGAGCUC	1	56	7	experimental		mature miRNA	standard	MIMAT0017890	rno-miR-3590-3p
1713	rno-miR-452-3p	UCAGUCUCAUCUGCAAAGAAG	1	56	8	experimental		mature miRNA	standard	MIMAT0035749	rno-miR-452-3p
1714	rno-miR-6315	UCUGGACAGGACAGGCCCUGAGC	1	56	9	experimental		mature miRNA	standard	MIMAT0025050	rno-miR-6315
1715	rno-miR-875	UAUACCUCAGUUUUAUCAGGUG	1	56	10	experimental		mature miRNA	standard	MIMAT0012842	rno-miR-875
1716	Ctr04-3P		1	56	11	control	control_spike_calibration	LC Internal Use	control
1717	rno-miR-1249	ACGCCCUUCCCCCCCUUCUUCA	1	56	12	experimental		mature miRNA	standard	MIMAT0017892	rno-miR-1249
1718	rno-miR-15b-3p	CGAAUCAUUAUUUGCUGCUCUA	1	56	13	experimental		mature miRNA	standard	MIMAT0017093	rno-miR-15b-3p
1719	rno-miR-203a-3p	GUGAAAUGUUUAGGACCACUAG	1	56	14	experimental		mature miRNA	standard	MIMAT0000876	rno-miR-203a-3p
1720	rno-miR-297	AUGUAUGUGUGCAUGUAUGCAUG	1	56	15	experimental		mature miRNA	standard	MIMAT0000899	rno-miR-297
1721	rno-miR-338-5p	AACAAUAUCCUGGUGCUGAGUG	1	56	16	experimental		mature miRNA	standard	MIMAT0004646	rno-miR-338-5p
1722	rno-miR-3590-3p	UAGCACAAUGUGAAAAGAGCUC	1	56	17	experimental		mature miRNA	standard	MIMAT0017890	rno-miR-3590-3p
1723	rno-miR-452-3p	UCAGUCUCAUCUGCAAAGAAG	1	56	18	experimental		mature miRNA	standard	MIMAT0035749	rno-miR-452-3p
1724	rno-miR-6315	UCUGGACAGGACAGGCCCUGAGC	1	56	19	experimental		mature miRNA	standard	MIMAT0025050	rno-miR-6315
1725	rno-miR-875	UAUACCUCAGUUUUAUCAGGUG	1	56	20	experimental		mature miRNA	standard	MIMAT0012842	rno-miR-875
1726	Ctr04-3P		1	56	21	control	control_spike_calibration	LC Internal Use	control
1727	rno-miR-1249	ACGCCCUUCCCCCCCUUCUUCA	1	56	22	experimental		mature miRNA	standard	MIMAT0017892	rno-miR-1249
1728	rno-miR-15b-3p	CGAAUCAUUAUUUGCUGCUCUA	1	56	23	experimental		mature miRNA	standard	MIMAT0017093	rno-miR-15b-3p
1729	rno-miR-203a-3p	GUGAAAUGUUUAGGACCACUAG	1	56	24	experimental		mature miRNA	standard	MIMAT0000876	rno-miR-203a-3p
1730	rno-miR-297	AUGUAUGUGUGCAUGUAUGCAUG	1	56	25	experimental		mature miRNA	standard	MIMAT0000899	rno-miR-297
1731	rno-miR-338-5p	AACAAUAUCCUGGUGCUGAGUG	1	56	26	experimental		mature miRNA	standard	MIMAT0004646	rno-miR-338-5p
1732	rno-miR-3590-3p	UAGCACAAUGUGAAAAGAGCUC	1	56	27	experimental		mature miRNA	standard	MIMAT0017890	rno-miR-3590-3p
1733	rno-miR-452-3p	UCAGUCUCAUCUGCAAAGAAG	1	56	28	experimental		mature miRNA	standard	MIMAT0035749	rno-miR-452-3p
1734	rno-miR-6315	UCUGGACAGGACAGGCCCUGAGC	1	56	29	experimental		mature miRNA	standard	MIMAT0025050	rno-miR-6315
1735	rno-miR-875	UAUACCUCAGUUUUAUCAGGUG	1	56	30	experimental		mature miRNA	standard	MIMAT0012842	rno-miR-875
1736	Ctr04-3P		1	56	31	control	control_spike_calibration	LC Internal Use	control
1737	Ctr04-3M05		1	57	1	control	control_spike_calibration	LC Internal Use	control
1738	rno-miR-125a-3p	ACAGGUGAGGUUCUUGGGAGCC	1	57	2	experimental		mature miRNA	standard	MIMAT0004729	rno-miR-125a-3p
1739	rno-miR-15b-5p	UAGCAGCACAUCAUGGUUUACA	1	57	3	experimental		mature miRNA	standard	MIMAT0000784	rno-miR-15b-5p
1740	rno-miR-203a-5p	AGUGGUUCUUAACAGUUCAAC	1	57	4	experimental		mature miRNA	standard	MIMAT0017153	rno-miR-203a-5p
1741	rno-miR-298-3p	AGGAACUAGCCUUCUCUCUGCU	1	57	5	experimental		mature miRNA	standard	MIMAT0017166	rno-miR-298-3p
1742	rno-miR-339-3p	UGAGCGCCUCGACGACAGAGCCA	1	57	6	experimental		mature miRNA	standard	MIMAT0004648	rno-miR-339-3p
1743	rno-miR-3590-5p	UGCCCUUUUAACAUUGCACUG	1	57	7	experimental		mature miRNA	standard	MIMAT0017889	rno-miR-3590-5p
1744	rno-miR-452-5p	AACUGUUUGCAGAGGAAACUGAG	1	57	8	experimental		mature miRNA	standard	MIMAT0035748	rno-miR-452-5p
1745	rno-miR-6316	CAUGUCUGUCUCUGUGGCACACA	1	57	9	experimental		mature miRNA	standard	MIMAT0025053	rno-miR-6316
1746	rno-miR-876	UGGAUUUCUCUGUGAAUCACCA	1	57	10	experimental		mature miRNA	standard	MIMAT0012843	rno-miR-876
1747	Ctr04-3M05		1	57	11	control	control_spike_calibration	LC Internal Use	control
1748	rno-miR-125a-3p	ACAGGUGAGGUUCUUGGGAGCC	1	57	12	experimental		mature miRNA	standard	MIMAT0004729	rno-miR-125a-3p
1749	rno-miR-15b-5p	UAGCAGCACAUCAUGGUUUACA	1	57	13	experimental		mature miRNA	standard	MIMAT0000784	rno-miR-15b-5p
1750	rno-miR-203a-5p	AGUGGUUCUUAACAGUUCAAC	1	57	14	experimental		mature miRNA	standard	MIMAT0017153	rno-miR-203a-5p
1751	rno-miR-298-3p	AGGAACUAGCCUUCUCUCUGCU	1	57	15	experimental		mature miRNA	standard	MIMAT0017166	rno-miR-298-3p
1752	rno-miR-339-3p	UGAGCGCCUCGACGACAGAGCCA	1	57	16	experimental		mature miRNA	standard	MIMAT0004648	rno-miR-339-3p
1753	rno-miR-3590-5p	UGCCCUUUUAACAUUGCACUG	1	57	17	experimental		mature miRNA	standard	MIMAT0017889	rno-miR-3590-5p
1754	rno-miR-452-5p	AACUGUUUGCAGAGGAAACUGAG	1	57	18	experimental		mature miRNA	standard	MIMAT0035748	rno-miR-452-5p
1755	rno-miR-6316	CAUGUCUGUCUCUGUGGCACACA	1	57	19	experimental		mature miRNA	standard	MIMAT0025053	rno-miR-6316
1756	rno-miR-876	UGGAUUUCUCUGUGAAUCACCA	1	57	20	experimental		mature miRNA	standard	MIMAT0012843	rno-miR-876
1757	Ctr04-3M05		1	57	21	control	control_spike_calibration	LC Internal Use	control
1758	rno-miR-125a-3p	ACAGGUGAGGUUCUUGGGAGCC	1	57	22	experimental		mature miRNA	standard	MIMAT0004729	rno-miR-125a-3p
1759	rno-miR-15b-5p	UAGCAGCACAUCAUGGUUUACA	1	57	23	experimental		mature miRNA	standard	MIMAT0000784	rno-miR-15b-5p
1760	rno-miR-203a-5p	AGUGGUUCUUAACAGUUCAAC	1	57	24	experimental		mature miRNA	standard	MIMAT0017153	rno-miR-203a-5p
1761	rno-miR-298-3p	AGGAACUAGCCUUCUCUCUGCU	1	57	25	experimental		mature miRNA	standard	MIMAT0017166	rno-miR-298-3p
1762	rno-miR-339-3p	UGAGCGCCUCGACGACAGAGCCA	1	57	26	experimental		mature miRNA	standard	MIMAT0004648	rno-miR-339-3p
1763	rno-miR-3590-5p	UGCCCUUUUAACAUUGCACUG	1	57	27	experimental		mature miRNA	standard	MIMAT0017889	rno-miR-3590-5p
1764	rno-miR-452-5p	AACUGUUUGCAGAGGAAACUGAG	1	57	28	experimental		mature miRNA	standard	MIMAT0035748	rno-miR-452-5p
1765	rno-miR-6316	CAUGUCUGUCUCUGUGGCACACA	1	57	29	experimental		mature miRNA	standard	MIMAT0025053	rno-miR-6316
1766	rno-miR-876	UGGAUUUCUCUGUGAAUCACCA	1	57	30	experimental		mature miRNA	standard	MIMAT0012843	rno-miR-876
1767	Ctr04-3M05		1	57	31	control	control_spike_calibration	LC Internal Use	control
1768	Ctr04-3M10		1	58	1	control	control_spike_calibration	LC Internal Use	control
1769	rno-miR-125a-5p	UCCCUGAGACCCUUUAACCUGUGA	1	58	2	experimental		mature miRNA	standard	MIMAT0000829	rno-miR-125a-5p
1770	rno-miR-1-5p	GCACAUACUUCUUUAUGUACCC	1	58	3	experimental		mature miRNA	standard	MIMAT0003162	rno-miR-1-5p
1771	rno-miR-203b-3p	UUGAACUGUUAAGAACCACUGG	1	58	4	experimental		mature miRNA	standard	MIMAT0017800	rno-miR-203b-3p
1772	rno-miR-2985	UGUUAUAGUAUCCCACCUACCC	1	58	5	experimental		mature miRNA	standard	MIMAT0017891	rno-miR-2985
1773	rno-miR-339-5p	UCCCUGUCCUCCAGGAGCUCACG	1	58	6	experimental		mature miRNA	standard	MIMAT0000583	rno-miR-339-5p
1774	rno-miR-3591	AACACCAUUGUCACACUCCA	1	58	7	experimental		mature miRNA	standard	MIMAT0017893	rno-miR-3591
1775	rno-miR-455-3p	GCAGUCCACGGGCAUAUACACU	1	58	8	experimental		mature miRNA	standard	MIMAT0017308	rno-miR-455-3p
1776	rno-miR-6317	GUGAACCUGAGAGAAAGGCUC	1	58	9	experimental		mature miRNA	standard	MIMAT0025054	rno-miR-6317
1777	rno-miR-877	GUAGAGGAGAUGGCGCAGGG	1	58	10	experimental		mature miRNA	standard	MIMAT0005285	rno-miR-877
1778	Ctr04-3M10		1	58	11	control	control_spike_calibration	LC Internal Use	control
1779	rno-miR-125a-5p	UCCCUGAGACCCUUUAACCUGUGA	1	58	12	experimental		mature miRNA	standard	MIMAT0000829	rno-miR-125a-5p
1780	rno-miR-1-5p	GCACAUACUUCUUUAUGUACCC	1	58	13	experimental		mature miRNA	standard	MIMAT0003162	rno-miR-1-5p
1781	rno-miR-203b-3p	UUGAACUGUUAAGAACCACUGG	1	58	14	experimental		mature miRNA	standard	MIMAT0017800	rno-miR-203b-3p
1782	rno-miR-2985	UGUUAUAGUAUCCCACCUACCC	1	58	15	experimental		mature miRNA	standard	MIMAT0017891	rno-miR-2985
1783	rno-miR-339-5p	UCCCUGUCCUCCAGGAGCUCACG	1	58	16	experimental		mature miRNA	standard	MIMAT0000583	rno-miR-339-5p
1784	rno-miR-3591	AACACCAUUGUCACACUCCA	1	58	17	experimental		mature miRNA	standard	MIMAT0017893	rno-miR-3591
1785	rno-miR-455-3p	GCAGUCCACGGGCAUAUACACU	1	58	18	experimental		mature miRNA	standard	MIMAT0017308	rno-miR-455-3p
1786	rno-miR-6317	GUGAACCUGAGAGAAAGGCUC	1	58	19	experimental		mature miRNA	standard	MIMAT0025054	rno-miR-6317
1787	rno-miR-877	GUAGAGGAGAUGGCGCAGGG	1	58	20	experimental		mature miRNA	standard	MIMAT0005285	rno-miR-877
1788	Ctr04-3M10		1	58	21	control	control_spike_calibration	LC Internal Use	control
1789	rno-miR-125a-5p	UCCCUGAGACCCUUUAACCUGUGA	1	58	22	experimental		mature miRNA	standard	MIMAT0000829	rno-miR-125a-5p
1790	rno-miR-1-5p	GCACAUACUUCUUUAUGUACCC	1	58	23	experimental		mature miRNA	standard	MIMAT0003162	rno-miR-1-5p
1791	rno-miR-203b-3p	UUGAACUGUUAAGAACCACUGG	1	58	24	experimental		mature miRNA	standard	MIMAT0017800	rno-miR-203b-3p
1792	rno-miR-2985	UGUUAUAGUAUCCCACCUACCC	1	58	25	experimental		mature miRNA	standard	MIMAT0017891	rno-miR-2985
1793	rno-miR-339-5p	UCCCUGUCCUCCAGGAGCUCACG	1	58	26	experimental		mature miRNA	standard	MIMAT0000583	rno-miR-339-5p
1794	rno-miR-3591	AACACCAUUGUCACACUCCA	1	58	27	experimental		mature miRNA	standard	MIMAT0017893	rno-miR-3591
1795	rno-miR-455-3p	GCAGUCCACGGGCAUAUACACU	1	58	28	experimental		mature miRNA	standard	MIMAT0017308	rno-miR-455-3p
1796	rno-miR-6317	GUGAACCUGAGAGAAAGGCUC	1	58	29	experimental		mature miRNA	standard	MIMAT0025054	rno-miR-6317
1797	rno-miR-877	GUAGAGGAGAUGGCGCAGGG	1	58	30	experimental		mature miRNA	standard	MIMAT0005285	rno-miR-877
1798	Ctr04-3M10		1	58	31	control	control_spike_calibration	LC Internal Use	control
1799	Ctr05-3P		1	59	1	control	control_spike_calibration	LC Internal Use	control
1800	rno-miR-125b-1-3p	ACGGGUUAGGCUCUUGGGAGCU	1	59	2	experimental		mature miRNA	standard	MIMAT0004730	rno-miR-125b-1-3p
1801	rno-miR-16-3p	ACCAAUAUUAUUGUGCUGCUU	1	59	3	experimental		mature miRNA	standard	MIMAT0017094	rno-miR-16-3p
1802	rno-miR-203b-5p	AGUGGUCCUAAACAUUUCAC	1	59	4	experimental		mature miRNA	standard	MIMAT0017799	rno-miR-203b-5p
1803	rno-miR-298-5p	GGCAGAGGAGGGCUGUUCUUCCC	1	59	5	experimental		mature miRNA	standard	MIMAT0000900	rno-miR-298-5p
1804	rno-miR-340-3p	UCCGUCUCAGUUACUUUAUAGCC	1	59	6	experimental		mature miRNA	standard	MIMAT0000585	rno-miR-340-3p
1805	rno-miR-3592	AAGUGUUGUCCGUGAAUGAUU	1	59	7	experimental		mature miRNA	standard	MIMAT0017895	rno-miR-3592
1806	rno-miR-455-5p	UAUGUGCCUUUGGACUACAUCG	1	59	8	experimental		mature miRNA	standard	MIMAT0005316	rno-miR-455-5p
1807	rno-miR-6318	CUGCCUGGCGCAGGGCCUGUAG	1	59	9	experimental		mature miRNA	standard	MIMAT0025055	rno-miR-6318
1808	rno-miR-878	GCAUGACACCAUACUGGGUAGA	1	59	10	experimental		mature miRNA	standard	MIMAT0005286	rno-miR-878
1809	Ctr05-3P		1	59	11	control	control_spike_calibration	LC Internal Use	control
1810	rno-miR-125b-1-3p	ACGGGUUAGGCUCUUGGGAGCU	1	59	12	experimental		mature miRNA	standard	MIMAT0004730	rno-miR-125b-1-3p
1811	rno-miR-16-3p	ACCAAUAUUAUUGUGCUGCUU	1	59	13	experimental		mature miRNA	standard	MIMAT0017094	rno-miR-16-3p
1812	rno-miR-203b-5p	AGUGGUCCUAAACAUUUCAC	1	59	14	experimental		mature miRNA	standard	MIMAT0017799	rno-miR-203b-5p
1813	rno-miR-298-5p	GGCAGAGGAGGGCUGUUCUUCCC	1	59	15	experimental		mature miRNA	standard	MIMAT0000900	rno-miR-298-5p
1814	rno-miR-340-3p	UCCGUCUCAGUUACUUUAUAGCC	1	59	16	experimental		mature miRNA	standard	MIMAT0000585	rno-miR-340-3p
1815	rno-miR-3592	AAGUGUUGUCCGUGAAUGAUU	1	59	17	experimental		mature miRNA	standard	MIMAT0017895	rno-miR-3592
1816	rno-miR-455-5p	UAUGUGCCUUUGGACUACAUCG	1	59	18	experimental		mature miRNA	standard	MIMAT0005316	rno-miR-455-5p
1817	rno-miR-6318	CUGCCUGGCGCAGGGCCUGUAG	1	59	19	experimental		mature miRNA	standard	MIMAT0025055	rno-miR-6318
1818	rno-miR-878	GCAUGACACCAUACUGGGUAGA	1	59	20	experimental		mature miRNA	standard	MIMAT0005286	rno-miR-878
1819	Ctr05-3P		1	59	21	control	control_spike_calibration	LC Internal Use	control
1820	rno-miR-125b-1-3p	ACGGGUUAGGCUCUUGGGAGCU	1	59	22	experimental		mature miRNA	standard	MIMAT0004730	rno-miR-125b-1-3p
1821	rno-miR-16-3p	ACCAAUAUUAUUGUGCUGCUU	1	59	23	experimental		mature miRNA	standard	MIMAT0017094	rno-miR-16-3p
1822	rno-miR-203b-5p	AGUGGUCCUAAACAUUUCAC	1	59	24	experimental		mature miRNA	standard	MIMAT0017799	rno-miR-203b-5p
1823	rno-miR-298-5p	GGCAGAGGAGGGCUGUUCUUCCC	1	59	25	experimental		mature miRNA	standard	MIMAT0000900	rno-miR-298-5p
1824	rno-miR-340-3p	UCCGUCUCAGUUACUUUAUAGCC	1	59	26	experimental		mature miRNA	standard	MIMAT0000585	rno-miR-340-3p
1825	rno-miR-3592	AAGUGUUGUCCGUGAAUGAUU	1	59	27	experimental		mature miRNA	standard	MIMAT0017895	rno-miR-3592
1826	rno-miR-455-5p	UAUGUGCCUUUGGACUACAUCG	1	59	28	experimental		mature miRNA	standard	MIMAT0005316	rno-miR-455-5p
1827	rno-miR-6318	CUGCCUGGCGCAGGGCCUGUAG	1	59	29	experimental		mature miRNA	standard	MIMAT0025055	rno-miR-6318
1828	rno-miR-878	GCAUGACACCAUACUGGGUAGA	1	59	30	experimental		mature miRNA	standard	MIMAT0005286	rno-miR-878
1829	Ctr05-3P		1	59	31	control	control_spike_calibration	LC Internal Use	control
1830	Ctr05-3M05		1	60	1	control	control_spike_calibration	LC Internal Use	control
1831	rno-miR-125b-2-3p	ACAAGUCAGGCUCUUGGGACCU	1	60	2	experimental		mature miRNA	standard	MIMAT0026467	rno-miR-125b-2-3p
1832	rno-miR-16-5p	UAGCAGCACGUAAAUAUUGGCG	1	60	3	experimental		mature miRNA	standard	MIMAT0000785	rno-miR-16-5p
1833	rno-miR-204-3p	GCUGGGAAGGCAAAGGGACGUU	1	60	4	experimental		mature miRNA	standard	MIMAT0004739	rno-miR-204-3p
1834	rno-miR-299a-3p	UAUGUGGGACGGUAAACCGCU	1	60	5	experimental		mature miRNA	standard	MIMAT0017167	rno-miR-299a-3p
1835	rno-miR-340-5p	UUAUAAAGCAAUGAGACUGAUU	1	60	6	experimental		mature miRNA	standard	MIMAT0004650	rno-miR-340-5p
1836	rno-miR-3593-3p	CUUCAACCUUAAGGGGGCCUCA	1	60	7	experimental		mature miRNA	standard	MIMAT0017897	rno-miR-3593-3p
1837	rno-miR-463-3p	UGAUAGACGCCAAUUUGGGUAG	1	60	8	experimental		mature miRNA	standard	MIMAT0005317	rno-miR-463-3p
1838	rno-miR-6319	UCAUUCUCGCUGCUCUGGAGU	1	60	9	experimental		mature miRNA	standard	MIMAT0025056	rno-miR-6319
1839	rno-miR-879-3p	CUUAUGGCUUCAAGCUUUCGG	1	60	10	experimental		mature miRNA	standard	MIMAT0017291	rno-miR-879-3p
1840	Ctr05-3M05		1	60	11	control	control_spike_calibration	LC Internal Use	control
1841	rno-miR-125b-2-3p	ACAAGUCAGGCUCUUGGGACCU	1	60	12	experimental		mature miRNA	standard	MIMAT0026467	rno-miR-125b-2-3p
1842	rno-miR-16-5p	UAGCAGCACGUAAAUAUUGGCG	1	60	13	experimental		mature miRNA	standard	MIMAT0000785	rno-miR-16-5p
1843	rno-miR-204-3p	GCUGGGAAGGCAAAGGGACGUU	1	60	14	experimental		mature miRNA	standard	MIMAT0004739	rno-miR-204-3p
1844	rno-miR-299a-3p	UAUGUGGGACGGUAAACCGCU	1	60	15	experimental		mature miRNA	standard	MIMAT0017167	rno-miR-299a-3p
1845	rno-miR-340-5p	UUAUAAAGCAAUGAGACUGAUU	1	60	16	experimental		mature miRNA	standard	MIMAT0004650	rno-miR-340-5p
1846	rno-miR-3593-3p	CUUCAACCUUAAGGGGGCCUCA	1	60	17	experimental		mature miRNA	standard	MIMAT0017897	rno-miR-3593-3p
1847	rno-miR-463-3p	UGAUAGACGCCAAUUUGGGUAG	1	60	18	experimental		mature miRNA	standard	MIMAT0005317	rno-miR-463-3p
1848	rno-miR-6319	UCAUUCUCGCUGCUCUGGAGU	1	60	19	experimental		mature miRNA	standard	MIMAT0025056	rno-miR-6319
1849	rno-miR-879-3p	CUUAUGGCUUCAAGCUUUCGG	1	60	20	experimental		mature miRNA	standard	MIMAT0017291	rno-miR-879-3p
1850	Ctr05-3M05		1	60	21	control	control_spike_calibration	LC Internal Use	control
1851	rno-miR-125b-2-3p	ACAAGUCAGGCUCUUGGGACCU	1	60	22	experimental		mature miRNA	standard	MIMAT0026467	rno-miR-125b-2-3p
1852	rno-miR-16-5p	UAGCAGCACGUAAAUAUUGGCG	1	60	23	experimental		mature miRNA	standard	MIMAT0000785	rno-miR-16-5p
1853	rno-miR-204-3p	GCUGGGAAGGCAAAGGGACGUU	1	60	24	experimental		mature miRNA	standard	MIMAT0004739	rno-miR-204-3p
1854	rno-miR-299a-3p	UAUGUGGGACGGUAAACCGCU	1	60	25	experimental		mature miRNA	standard	MIMAT0017167	rno-miR-299a-3p
1855	rno-miR-340-5p	UUAUAAAGCAAUGAGACUGAUU	1	60	26	experimental		mature miRNA	standard	MIMAT0004650	rno-miR-340-5p
1856	rno-miR-3593-3p	CUUCAACCUUAAGGGGGCCUCA	1	60	27	experimental		mature miRNA	standard	MIMAT0017897	rno-miR-3593-3p
1857	rno-miR-463-3p	UGAUAGACGCCAAUUUGGGUAG	1	60	28	experimental		mature miRNA	standard	MIMAT0005317	rno-miR-463-3p
1858	rno-miR-6319	UCAUUCUCGCUGCUCUGGAGU	1	60	29	experimental		mature miRNA	standard	MIMAT0025056	rno-miR-6319
1859	rno-miR-879-3p	CUUAUGGCUUCAAGCUUUCGG	1	60	30	experimental		mature miRNA	standard	MIMAT0017291	rno-miR-879-3p
1860	Ctr05-3M05		1	60	31	control	control_spike_calibration	LC Internal Use	control
1861	Ctr05-3M10		1	61	1	control	control_spike_calibration	LC Internal Use	control
1862	rno-miR-125b-5p	UCCCUGAGACCCUAACUUGUGA	1	61	2	experimental		mature miRNA	standard	MIMAT0000830	rno-miR-125b-5p
1863	rno-miR-17-1-3p	ACUGCAGUGAAGGCACUUGUGG	1	61	3	experimental		mature miRNA	standard	MIMAT0004710	rno-miR-17-1-3p
1864	rno-miR-204-5p	UUCCCUUUGUCAUCCUAUGCCU	1	61	4	experimental		mature miRNA	standard	MIMAT0000877	rno-miR-204-5p
1865	rno-miR-299a-5p	UGGUUUACCGUCCCACAUACAU	1	61	5	experimental		mature miRNA	standard	MIMAT0000901	rno-miR-299a-5p
1866	rno-miR-341	UCGGUCGAUCGGUCGGUCGGU	1	61	6	experimental		mature miRNA	standard	MIMAT0000587	rno-miR-341
1867	rno-miR-3593-5p	UGGCCUCCGCAGGGUUGAAGCU	1	61	7	experimental		mature miRNA	standard	MIMAT0017896	rno-miR-3593-5p
1868	rno-miR-463-5p	UACCUAAUUUGUUGUCCAUCA	1	61	8	experimental		mature miRNA	standard	MIMAT0017309	rno-miR-463-5p
1869	rno-miR-632	GUGUCUGUUUCCUGCCGGA	1	61	9	experimental		mature miRNA	standard	MIMAT0012837	rno-miR-632
1870	rno-miR-879-5p	AGAGGCUUAUAGCUCUAAGCC	1	61	10	experimental		mature miRNA	standard	MIMAT0005287	rno-miR-879-5p
1871	Ctr05-3M10		1	61	11	control	control_spike_calibration	LC Internal Use	control
1872	rno-miR-125b-5p	UCCCUGAGACCCUAACUUGUGA	1	61	12	experimental		mature miRNA	standard	MIMAT0000830	rno-miR-125b-5p
1873	rno-miR-17-1-3p	ACUGCAGUGAAGGCACUUGUGG	1	61	13	experimental		mature miRNA	standard	MIMAT0004710	rno-miR-17-1-3p
1874	rno-miR-204-5p	UUCCCUUUGUCAUCCUAUGCCU	1	61	14	experimental		mature miRNA	standard	MIMAT0000877	rno-miR-204-5p
1875	rno-miR-299a-5p	UGGUUUACCGUCCCACAUACAU	1	61	15	experimental		mature miRNA	standard	MIMAT0000901	rno-miR-299a-5p
1876	rno-miR-341	UCGGUCGAUCGGUCGGUCGGU	1	61	16	experimental		mature miRNA	standard	MIMAT0000587	rno-miR-341
1877	rno-miR-3593-5p	UGGCCUCCGCAGGGUUGAAGCU	1	61	17	experimental		mature miRNA	standard	MIMAT0017896	rno-miR-3593-5p
1878	rno-miR-463-5p	UACCUAAUUUGUUGUCCAUCA	1	61	18	experimental		mature miRNA	standard	MIMAT0017309	rno-miR-463-5p
1879	rno-miR-632	GUGUCUGUUUCCUGCCGGA	1	61	19	experimental		mature miRNA	standard	MIMAT0012837	rno-miR-632
1880	rno-miR-879-5p	AGAGGCUUAUAGCUCUAAGCC	1	61	20	experimental		mature miRNA	standard	MIMAT0005287	rno-miR-879-5p
1881	Ctr05-3M10		1	61	21	control	control_spike_calibration	LC Internal Use	control
1882	rno-miR-125b-5p	UCCCUGAGACCCUAACUUGUGA	1	61	22	experimental		mature miRNA	standard	MIMAT0000830	rno-miR-125b-5p
1883	rno-miR-17-1-3p	ACUGCAGUGAAGGCACUUGUGG	1	61	23	experimental		mature miRNA	standard	MIMAT0004710	rno-miR-17-1-3p
1884	rno-miR-204-5p	UUCCCUUUGUCAUCCUAUGCCU	1	61	24	experimental		mature miRNA	standard	MIMAT0000877	rno-miR-204-5p
1885	rno-miR-299a-5p	UGGUUUACCGUCCCACAUACAU	1	61	25	experimental		mature miRNA	standard	MIMAT0000901	rno-miR-299a-5p
1886	rno-miR-341	UCGGUCGAUCGGUCGGUCGGU	1	61	26	experimental		mature miRNA	standard	MIMAT0000587	rno-miR-341
1887	rno-miR-3593-5p	UGGCCUCCGCAGGGUUGAAGCU	1	61	27	experimental		mature miRNA	standard	MIMAT0017896	rno-miR-3593-5p
1888	rno-miR-463-5p	UACCUAAUUUGUUGUCCAUCA	1	61	28	experimental		mature miRNA	standard	MIMAT0017309	rno-miR-463-5p
1889	rno-miR-632	GUGUCUGUUUCCUGCCGGA	1	61	29	experimental		mature miRNA	standard	MIMAT0012837	rno-miR-632
1890	rno-miR-879-5p	AGAGGCUUAUAGCUCUAAGCC	1	61	30	experimental		mature miRNA	standard	MIMAT0005287	rno-miR-879-5p
1891	Ctr05-3M10		1	61	31	control	control_spike_calibration	LC Internal Use	control
1892	Ctr06-3P		1	62	1	control	control_spike_calibration	LC Internal Use	control
1893	rno-miR-126a-3p	UCGUACCGUGAGUAAUAAUGCG	1	62	2	experimental		mature miRNA	standard	MIMAT0000832	rno-miR-126a-3p
1894	rno-miR-17-2-3p	ACUGCACUGCAAGCACUUCUUAC	1	62	3	experimental		mature miRNA	standard	MIMAT0017295	rno-miR-17-2-3p
1895	rno-miR-205	UCCUUCAUUCCACCGGAGUCUGU	1	62	4	experimental		mature miRNA	standard	MIMAT0000878	rno-miR-205
1896	rno-miR-299b-3p	UAUGUGGGACGGUAAAC	1	62	5	experimental		mature miRNA	standard	MIMAT0017834	rno-miR-299b-3p
1897	rno-miR-342-3p	UCUCACACAGAAAUCGCACCCGU	1	62	6	experimental		mature miRNA	standard	MIMAT0000589	rno-miR-342-3p
1898	rno-miR-3594-3p	CACACCGCCUCUGCCCGCUAGU	1	62	7	experimental		mature miRNA	standard	MIMAT0017899	rno-miR-3594-3p
1899	rno-miR-465-3p	UGAUCAGUGCCUUUCUGAGUAG	1	62	8	experimental		mature miRNA	standard	MIMAT0017367	rno-miR-465-3p
1900	rno-miR-6320	UGAACAUGCUUGUAAUCUCAGCA	1	62	9	experimental		mature miRNA	standard	MIMAT0025058	rno-miR-6320
1901	rno-miR-880-3p	UACUCCAUUCAUUCUGAGUAGA	1	62	10	experimental		mature miRNA	standard	MIMAT0005288	rno-miR-880-3p
1902	Ctr06-3P		1	62	11	control	control_spike_calibration	LC Internal Use	control
1903	rno-miR-126a-3p	UCGUACCGUGAGUAAUAAUGCG	1	62	12	experimental		mature miRNA	standard	MIMAT0000832	rno-miR-126a-3p
1904	rno-miR-17-2-3p	ACUGCACUGCAAGCACUUCUUAC	1	62	13	experimental		mature miRNA	standard	MIMAT0017295	rno-miR-17-2-3p
1905	rno-miR-205	UCCUUCAUUCCACCGGAGUCUGU	1	62	14	experimental		mature miRNA	standard	MIMAT0000878	rno-miR-205
1906	rno-miR-299b-3p	UAUGUGGGACGGUAAAC	1	62	15	experimental		mature miRNA	standard	MIMAT0017834	rno-miR-299b-3p
1907	rno-miR-342-3p	UCUCACACAGAAAUCGCACCCGU	1	62	16	experimental		mature miRNA	standard	MIMAT0000589	rno-miR-342-3p
1908	rno-miR-3594-3p	CACACCGCCUCUGCCCGCUAGU	1	62	17	experimental		mature miRNA	standard	MIMAT0017899	rno-miR-3594-3p
1909	rno-miR-465-3p	UGAUCAGUGCCUUUCUGAGUAG	1	62	18	experimental		mature miRNA	standard	MIMAT0017367	rno-miR-465-3p
1910	rno-miR-6320	UGAACAUGCUUGUAAUCUCAGCA	1	62	19	experimental		mature miRNA	standard	MIMAT0025058	rno-miR-6320
1911	rno-miR-880-3p	UACUCCAUUCAUUCUGAGUAGA	1	62	20	experimental		mature miRNA	standard	MIMAT0005288	rno-miR-880-3p
1912	Ctr06-3P		1	62	21	control	control_spike_calibration	LC Internal Use	control
1913	rno-miR-126a-3p	UCGUACCGUGAGUAAUAAUGCG	1	62	22	experimental		mature miRNA	standard	MIMAT0000832	rno-miR-126a-3p
1914	rno-miR-17-2-3p	ACUGCACUGCAAGCACUUCUUAC	1	62	23	experimental		mature miRNA	standard	MIMAT0017295	rno-miR-17-2-3p
1915	rno-miR-205	UCCUUCAUUCCACCGGAGUCUGU	1	62	24	experimental		mature miRNA	standard	MIMAT0000878	rno-miR-205
1916	rno-miR-299b-3p	UAUGUGGGACGGUAAAC	1	62	25	experimental		mature miRNA	standard	MIMAT0017834	rno-miR-299b-3p
1917	rno-miR-342-3p	UCUCACACAGAAAUCGCACCCGU	1	62	26	experimental		mature miRNA	standard	MIMAT0000589	rno-miR-342-3p
1918	rno-miR-3594-3p	CACACCGCCUCUGCCCGCUAGU	1	62	27	experimental		mature miRNA	standard	MIMAT0017899	rno-miR-3594-3p
1919	rno-miR-465-3p	UGAUCAGUGCCUUUCUGAGUAG	1	62	28	experimental		mature miRNA	standard	MIMAT0017367	rno-miR-465-3p
1920	rno-miR-6320	UGAACAUGCUUGUAAUCUCAGCA	1	62	29	experimental		mature miRNA	standard	MIMAT0025058	rno-miR-6320
1921	rno-miR-880-3p	UACUCCAUUCAUUCUGAGUAGA	1	62	30	experimental		mature miRNA	standard	MIMAT0005288	rno-miR-880-3p
1922	Ctr06-3P		1	62	31	control	control_spike_calibration	LC Internal Use	control
1923	Ctr06-3M05		1	63	1	control	control_spike_calibration	LC Internal Use	control
1924	rno-miR-126a-5p	CAUUAUUACUUUUGGUACGCG	1	63	2	experimental		mature miRNA	standard	MIMAT0000831	rno-miR-126a-5p
1925	rno-miR-17-5p	CAAAGUGCUUACAGUGCAGGUAG	1	63	3	experimental		mature miRNA	standard	MIMAT0000786	rno-miR-17-5p
1926	rno-miR-206-3p	UGGAAUGUAAGGAAGUGUGUGG	1	63	4	experimental		mature miRNA	standard	MIMAT0000879	rno-miR-206-3p
1927	rno-miR-299b-5p	CGGUUUACCGUCCCACAUAC	1	63	5	experimental		mature miRNA	standard	MIMAT0017833	rno-miR-299b-5p
1928	rno-miR-342-5p	AGGGGUGCUAUCUGUGAUUGAG	1	63	6	experimental		mature miRNA	standard	MIMAT0004652	rno-miR-342-5p
1929	rno-miR-3594-5p	CCCAGGGCAGAGCAGUGUGAA	1	63	7	experimental		mature miRNA	standard	MIMAT0017898	rno-miR-3594-5p
1930	rno-miR-465-5p	UAUUUAGAACGGUGCUGGUGUG	1	63	8	experimental		mature miRNA	standard	MIMAT0012850	rno-miR-465-5p
1931	rno-miR-6321	UACUGCAGUGAGUUCUAUGAAGC	1	63	9	experimental		mature miRNA	standard	MIMAT0025059	rno-miR-6321
1932	rno-miR-880-5p	UACUCAGAUUGGUAUGAGUCA	1	63	10	experimental		mature miRNA	standard	MIMAT0017292	rno-miR-880-5p
1933	Ctr06-3M05		1	63	11	control	control_spike_calibration	LC Internal Use	control
1934	rno-miR-126a-5p	CAUUAUUACUUUUGGUACGCG	1	63	12	experimental		mature miRNA	standard	MIMAT0000831	rno-miR-126a-5p
1935	rno-miR-17-5p	CAAAGUGCUUACAGUGCAGGUAG	1	63	13	experimental		mature miRNA	standard	MIMAT0000786	rno-miR-17-5p
1936	rno-miR-206-3p	UGGAAUGUAAGGAAGUGUGUGG	1	63	14	experimental		mature miRNA	standard	MIMAT0000879	rno-miR-206-3p
1937	rno-miR-299b-5p	CGGUUUACCGUCCCACAUAC	1	63	15	experimental		mature miRNA	standard	MIMAT0017833	rno-miR-299b-5p
1938	rno-miR-342-5p	AGGGGUGCUAUCUGUGAUUGAG	1	63	16	experimental		mature miRNA	standard	MIMAT0004652	rno-miR-342-5p
1939	rno-miR-3594-5p	CCCAGGGCAGAGCAGUGUGAA	1	63	17	experimental		mature miRNA	standard	MIMAT0017898	rno-miR-3594-5p
1940	rno-miR-465-5p	UAUUUAGAACGGUGCUGGUGUG	1	63	18	experimental		mature miRNA	standard	MIMAT0012850	rno-miR-465-5p
1941	rno-miR-6321	UACUGCAGUGAGUUCUAUGAAGC	1	63	19	experimental		mature miRNA	standard	MIMAT0025059	rno-miR-6321
1942	rno-miR-880-5p	UACUCAGAUUGGUAUGAGUCA	1	63	20	experimental		mature miRNA	standard	MIMAT0017292	rno-miR-880-5p
1943	Ctr06-3M05		1	63	21	control	control_spike_calibration	LC Internal Use	control
1944	rno-miR-126a-5p	CAUUAUUACUUUUGGUACGCG	1	63	22	experimental		mature miRNA	standard	MIMAT0000831	rno-miR-126a-5p
1945	rno-miR-17-5p	CAAAGUGCUUACAGUGCAGGUAG	1	63	23	experimental		mature miRNA	standard	MIMAT0000786	rno-miR-17-5p
1946	rno-miR-206-3p	UGGAAUGUAAGGAAGUGUGUGG	1	63	24	experimental		mature miRNA	standard	MIMAT0000879	rno-miR-206-3p
1947	rno-miR-299b-5p	CGGUUUACCGUCCCACAUAC	1	63	25	experimental		mature miRNA	standard	MIMAT0017833	rno-miR-299b-5p
1948	rno-miR-342-5p	AGGGGUGCUAUCUGUGAUUGAG	1	63	26	experimental		mature miRNA	standard	MIMAT0004652	rno-miR-342-5p
1949	rno-miR-3594-5p	CCCAGGGCAGAGCAGUGUGAA	1	63	27	experimental		mature miRNA	standard	MIMAT0017898	rno-miR-3594-5p
1950	rno-miR-465-5p	UAUUUAGAACGGUGCUGGUGUG	1	63	28	experimental		mature miRNA	standard	MIMAT0012850	rno-miR-465-5p
1951	rno-miR-6321	UACUGCAGUGAGUUCUAUGAAGC	1	63	29	experimental		mature miRNA	standard	MIMAT0025059	rno-miR-6321
1952	rno-miR-880-5p	UACUCAGAUUGGUAUGAGUCA	1	63	30	experimental		mature miRNA	standard	MIMAT0017292	rno-miR-880-5p
1953	Ctr06-3M05		1	63	31	control	control_spike_calibration	LC Internal Use	control
1954	Ctr06-3M10		1	64	1	control	control_spike_calibration	LC Internal Use	control
1955	rno-miR-126b	UACCAAAAGUAAUAAUGUGCUG	1	64	2	experimental		mature miRNA	standard	MIMAT0017843	rno-miR-126b
1956	rno-miR-181a-1-3p	ACCAUCGACCGUUGAUUGUACC	1	64	3	experimental		mature miRNA	standard	MIMAT0000884	rno-miR-181a-1-3p
1957	rno-miR-206-5p	ACAUGCUUCUUUAUAUCCUCAU	1	64	4	experimental		mature miRNA	standard	MIMAT0017154	rno-miR-206-5p
1958	rno-miR-29a-3p	UAGCACCAUCUGAAAUCGGUUA	1	64	5	experimental		mature miRNA	standard	MIMAT0000802	rno-miR-29a-3p
1959	rno-miR-343	UCUCCCUCCGUGUGCCCAGA	1	64	6	experimental		mature miRNA	standard	MIMAT0000591	rno-miR-343
1960	rno-miR-3595	GUGGAUUUUCCUCUACGAU	1	64	7	experimental		mature miRNA	standard	MIMAT0017903	rno-miR-3595
1961	rno-miR-466b-2-3p	AUAUACAUACACACAUACACA	1	64	8	experimental		mature miRNA	standard	MIMAT0017286,MIMAT0037262	rno-miR-466b-2-3p, rno-miR-466b-4-3p
1962	rno-miR-6322	UGUCUGUACCACAUGGCACGGU	1	64	9	experimental		mature miRNA	standard	MIMAT0025061	rno-miR-6322
1963	rno-miR-881-3p	UAACUGUGGCAUUUCUGAAUAG	1	64	10	experimental		mature miRNA	standard	MIMAT0005289	rno-miR-881-3p
1964	Ctr06-3M10		1	64	11	control	control_spike_calibration	LC Internal Use	control
1965	rno-miR-126b	UACCAAAAGUAAUAAUGUGCUG	1	64	12	experimental		mature miRNA	standard	MIMAT0017843	rno-miR-126b
1966	rno-miR-181a-1-3p	ACCAUCGACCGUUGAUUGUACC	1	64	13	experimental		mature miRNA	standard	MIMAT0000884	rno-miR-181a-1-3p
1967	rno-miR-206-5p	ACAUGCUUCUUUAUAUCCUCAU	1	64	14	experimental		mature miRNA	standard	MIMAT0017154	rno-miR-206-5p
1968	rno-miR-29a-3p	UAGCACCAUCUGAAAUCGGUUA	1	64	15	experimental		mature miRNA	standard	MIMAT0000802	rno-miR-29a-3p
1969	rno-miR-343	UCUCCCUCCGUGUGCCCAGA	1	64	16	experimental		mature miRNA	standard	MIMAT0000591	rno-miR-343
1970	rno-miR-3595	GUGGAUUUUCCUCUACGAU	1	64	17	experimental		mature miRNA	standard	MIMAT0017903	rno-miR-3595
1971	rno-miR-466b-2-3p	AUAUACAUACACACAUACACA	1	64	18	experimental		mature miRNA	standard	MIMAT0017286,MIMAT0037262	rno-miR-466b-2-3p, rno-miR-466b-4-3p
1972	rno-miR-6322	UGUCUGUACCACAUGGCACGGU	1	64	19	experimental		mature miRNA	standard	MIMAT0025061	rno-miR-6322
1973	rno-miR-881-3p	UAACUGUGGCAUUUCUGAAUAG	1	64	20	experimental		mature miRNA	standard	MIMAT0005289	rno-miR-881-3p
1974	Ctr06-3M10		1	64	21	control	control_spike_calibration	LC Internal Use	control
1975	rno-miR-126b	UACCAAAAGUAAUAAUGUGCUG	1	64	22	experimental		mature miRNA	standard	MIMAT0017843	rno-miR-126b
1976	rno-miR-181a-1-3p	ACCAUCGACCGUUGAUUGUACC	1	64	23	experimental		mature miRNA	standard	MIMAT0000884	rno-miR-181a-1-3p
1977	rno-miR-206-5p	ACAUGCUUCUUUAUAUCCUCAU	1	64	24	experimental		mature miRNA	standard	MIMAT0017154	rno-miR-206-5p
1978	rno-miR-29a-3p	UAGCACCAUCUGAAAUCGGUUA	1	64	25	experimental		mature miRNA	standard	MIMAT0000802	rno-miR-29a-3p
1979	rno-miR-343	UCUCCCUCCGUGUGCCCAGA	1	64	26	experimental		mature miRNA	standard	MIMAT0000591	rno-miR-343
1980	rno-miR-3595	GUGGAUUUUCCUCUACGAU	1	64	27	experimental		mature miRNA	standard	MIMAT0017903	rno-miR-3595
1981	rno-miR-466b-2-3p	AUAUACAUACACACAUACACA	1	64	28	experimental		mature miRNA	standard	MIMAT0017286,MIMAT0037262	rno-miR-466b-2-3p, rno-miR-466b-4-3p
1982	rno-miR-6322	UGUCUGUACCACAUGGCACGGU	1	64	29	experimental		mature miRNA	standard	MIMAT0025061	rno-miR-6322
1983	rno-miR-881-3p	UAACUGUGGCAUUUCUGAAUAG	1	64	30	experimental		mature miRNA	standard	MIMAT0005289	rno-miR-881-3p
1984	Ctr06-3M10		1	64	31	control	control_spike_calibration	LC Internal Use	control
1985	Ctr07-3P		1	65	1	control	control_spike_calibration	LC Internal Use	control
1986	rno-miR-127-3p	UCGGAUCCGUCUGAGCUUGGCU	1	65	2	experimental		mature miRNA	standard	MIMAT0000833	rno-miR-127-3p
1987	rno-miR-181a-2-3p	ACCACCAACCGUUGACUGU	1	65	3	experimental		mature miRNA	standard	MIMAT0017138	rno-miR-181a-2-3p
1988	rno-miR-207	CUUCUCCUGGCUCUCCUCCCUUU	1	65	4	experimental		mature miRNA	standard	MIMAT0003115	rno-miR-207
1989	rno-miR-29a-5p	ACUGAUUUCUUUUGGUGUUCAG	1	65	5	experimental		mature miRNA	standard	MIMAT0004718	rno-miR-29a-5p
1990	rno-miR-344a-3p	UGAUCUAGCCAAAGCCUGACUGU	1	65	6	experimental		mature miRNA	standard	MIMAT0000592	rno-miR-344a-3p
1991	rno-miR-3596a	AACUAUACAACCUACUACCUCA	1	65	7	experimental		mature miRNA	standard	MIMAT0017886	rno-miR-3596a
1992	rno-miR-466b-3p	AUACAUACACACACACAUACAC	1	65	8	experimental		mature miRNA	standard	MIMAT0017285	rno-miR-466b-3p
1993	rno-miR-6323	UGGAACUCCAUCUCUGGUCUGUGCA	1	65	9	experimental		mature miRNA	standard	MIMAT0025062	rno-miR-6323
1994	rno-miR-881-5p	UAUUCAGAGUGGUAGCAGU	1	65	10	experimental		mature miRNA	standard	MIMAT0017293	rno-miR-881-5p
1995	Ctr07-3P		1	65	11	control	control_spike_calibration	LC Internal Use	control
1996	rno-miR-127-3p	UCGGAUCCGUCUGAGCUUGGCU	1	65	12	experimental		mature miRNA	standard	MIMAT0000833	rno-miR-127-3p
1997	rno-miR-181a-2-3p	ACCACCAACCGUUGACUGU	1	65	13	experimental		mature miRNA	standard	MIMAT0017138	rno-miR-181a-2-3p
1998	rno-miR-207	CUUCUCCUGGCUCUCCUCCCUUU	1	65	14	experimental		mature miRNA	standard	MIMAT0003115	rno-miR-207
1999	rno-miR-29a-5p	ACUGAUUUCUUUUGGUGUUCAG	1	65	15	experimental		mature miRNA	standard	MIMAT0004718	rno-miR-29a-5p
[truncated: 1,969 more rows]

## Sheet: MIAME
MetaRow	MetaColumn	Row	Column	Reporter Identifier	Reporter Name	Reporter BioSequence Database Entry[mirna]	Reporter BioSequence Type	Reporter BioSequence Polymer Type	Reporter Group [role]	Reporter Control Type	Reporter Comment
1	1	1	1	762	BKG0				Control	control_empty
1	1	1	2	812	empty				Control	control_empty
1	1	1	3	812	empty				Control	control_empty
1	1	1	4	812	empty				Control	control_empty
1	1	1	5	812	empty				Control	control_empty
1	1	1	6	812	empty				Control	control_empty
1	1	1	7	812	empty				Control	control_empty
1	1	1	8	812	empty				Control	control_empty
1	1	1	9	812	empty				Control	control_empty
1	1	1	10	812	empty				Control	control_empty
1	1	1	11	762	BKG0				Control	control_empty
1	1	1	12	812	empty				Control	control_empty
1	1	1	13	812	empty				Control	control_empty
1	1	1	14	812	empty				Control	control_empty
1	1	1	15	812	empty				Control	control_empty
1	1	1	16	812	empty				Control	control_empty
1	1	1	17	812	empty				Control	control_empty
1	1	1	18	812	empty				Control	control_empty
1	1	1	19	812	empty				Control	control_empty
1	1	1	20	812	empty				Control	control_empty
1	1	1	21	762	BKG0				Control	control_empty
1	1	1	22	812	empty				Control	control_empty
1	1	1	23	812	empty				Control	control_empty
1	1	1	24	812	empty				Control	control_empty
1	1	1	25	812	empty				Control	control_empty
1	1	1	26	812	empty				Control	control_empty
1	1	1	27	812	empty				Control	control_empty
1	1	1	28	812	empty				Control	control_empty
1	1	1	29	812	empty				Control	control_empty
1	1	1	30	812	empty				Control	control_empty
1	1	1	31	762	BKG0				Control	control_empty
1	1	2	1	763	PUC2PM		ss_oligo	DNA	Control	control_spike_calibration
1	1	2	2	812	empty				Control	control_empty
1	1	2	3	812	empty				Control	control_empty
1	1	2	4	812	empty				Control	control_empty
1	1	2	5	812	empty				Control	control_empty
1	1	2	6	812	empty				Control	control_empty
1	1	2	7	812	empty				Control	control_empty
1	1	2	8	812	empty				Control	control_empty
1	1	2	9	812	empty				Control	control_empty
1	1	2	10	812	empty				Control	control_empty
1	1	2	11	763	PUC2PM		ss_oligo	DNA	Control	control_spike_calibration
1	1	2	12	812	empty				Control	control_empty
1	1	2	13	812	empty				Control	control_empty
1	1	2	14	812	empty				Control	control_empty
1	1	2	15	812	empty				Control	control_empty
1	1	2	16	812	empty				Control	control_empty
1	1	2	17	812	empty				Control	control_empty
1	1	2	18	812	empty				Control	control_empty
1	1	2	19	812	empty				Control	control_empty
1	1	2	20	812	empty				Control	control_empty
1	1	2	21	763	PUC2PM		ss_oligo	DNA	Control	control_spike_calibration
1	1	2	22	812	empty				Control	control_empty
1	1	2	23	812	empty				Control	control_empty
1	1	2	24	812	empty				Control	control_empty
1	1	2	25	812	empty				Control	control_empty
1	1	2	26	812	empty				Control	control_empty
1	1	2	27	812	empty				Control	control_empty
1	1	2	28	812	empty				Control	control_empty
1	1	2	29	812	empty				Control	control_empty
1	1	2	30	812	empty				Control	control_empty
1	1	2	31	763	PUC2PM		ss_oligo	DNA	Control	control_spike_calibration
1	1	3	1	764	PUC2MM		ss_oligo	DNA	Control	control_spike_calibration
1	1	3	2	812	empty				Control	control_empty
1	1	3	3	812	empty				Control	control_empty
1	1	3	4	812	empty				Control	control_empty
1	1	3	5	812	empty				Control	control_empty
1	1	3	6	812	empty				Control	control_empty
1	1	3	7	812	empty				Control	control_empty
1	1	3	8	812	empty				Control	control_empty
1	1	3	9	812	empty				Control	control_empty
1	1	3	10	812	empty				Control	control_empty
1	1	3	11	764	PUC2MM		ss_oligo	DNA	Control	control_spike_calibration
1	1	3	12	812	empty				Control	control_empty
1	1	3	13	812	empty				Control	control_empty
1	1	3	14	812	empty				Control	control_empty
1	1	3	15	812	empty				Control	control_empty
1	1	3	16	812	empty				Control	control_empty
1	1	3	17	812	empty				Control	control_empty
1	1	3	18	812	empty				Control	control_empty
1	1	3	19	812	empty				Control	control_empty
1	1	3	20	812	empty				Control	control_empty
1	1	3	21	764	PUC2MM		ss_oligo	DNA	Control	control_spike_calibration
1	1	3	22	812	empty				Control	control_empty
1	1	3	23	812	empty				Control	control_empty
1	1	3	24	812	empty				Control	control_empty
1	1	3	25	812	empty				Control	control_empty
1	1	3	26	812	empty				Control	control_empty
1	1	3	27	812	empty				Control	control_empty
1	1	3	28	812	empty				Control	control_empty
1	1	3	29	812	empty				Control	control_empty
1	1	3	30	812	empty				Control	control_empty
1	1	3	31	764	PUC2MM		ss_oligo	DNA	Control	control_spike_calibration
1	1	4	1	762	BKG0				Control	control_empty
1	1	4	2	812	empty				Control	control_empty
1	1	4	3	812	empty				Control	control_empty
1	1	4	4	812	empty				Control	control_empty
1	1	4	5	812	empty				Control	control_empty
1	1	4	6	812	empty				Control	control_empty
1	1	4	7	812	empty				Control	control_empty
1	1	4	8	812	empty				Control	control_empty
1	1	4	9	812	empty				Control	control_empty
1	1	4	10	812	empty				Control	control_empty
1	1	4	11	762	BKG0				Control	control_empty
1	1	4	12	812	empty				Control	control_empty
1	1	4	13	812	empty				Control	control_empty
1	1	4	14	812	empty				Control	control_empty
1	1	4	15	812	empty				Control	control_empty
1	1	4	16	812	empty				Control	control_empty
1	1	4	17	812	empty				Control	control_empty
1	1	4	18	812	empty				Control	control_empty
1	1	4	19	812	empty				Control	control_empty
1	1	4	20	812	empty				Control	control_empty
1	1	4	21	762	BKG0				Control	control_empty
1	1	4	22	812	empty				Control	control_empty
1	1	4	23	812	empty				Control	control_empty
1	1	4	24	812	empty				Control	control_empty
1	1	4	25	812	empty				Control	control_empty
1	1	4	26	812	empty				Control	control_empty
1	1	4	27	812	empty				Control	control_empty
1	1	4	28	812	empty				Control	control_empty
1	1	4	29	812	empty				Control	control_empty
1	1	4	30	812	empty				Control	control_empty
1	1	4	31	762	BKG0				Control	control_empty
1	1	5	1	767	PUC2PM-20B		ss_oligo	DNA	Control	control_spike_calibration
1	1	5	2	812	empty				Control	control_empty
1	1	5	3	812	empty				Control	control_empty
1	1	5	4	812	empty				Control	control_empty
1	1	5	5	812	empty				Control	control_empty
1	1	5	6	812	empty				Control	control_empty
1	1	5	7	812	empty				Control	control_empty
1	1	5	8	812	empty				Control	control_empty
1	1	5	9	812	empty				Control	control_empty
1	1	5	10	812	empty				Control	control_empty
1	1	5	11	767	PUC2PM-20B		ss_oligo	DNA	Control	control_spike_calibration
1	1	5	12	812	empty				Control	control_empty
1	1	5	13	812	empty				Control	control_empty
1	1	5	14	812	empty				Control	control_empty
1	1	5	15	812	empty				Control	control_empty
1	1	5	16	812	empty				Control	control_empty
1	1	5	17	812	empty				Control	control_empty
1	1	5	18	812	empty				Control	control_empty
1	1	5	19	812	empty				Control	control_empty
1	1	5	20	812	empty				Control	control_empty
1	1	5	21	767	PUC2PM-20B		ss_oligo	DNA	Control	control_spike_calibration
1	1	5	22	812	empty				Control	control_empty
1	1	5	23	812	empty				Control	control_empty
1	1	5	24	812	empty				Control	control_empty
1	1	5	25	812	empty				Control	control_empty
1	1	5	26	812	empty				Control	control_empty
1	1	5	27	812	empty				Control	control_empty
1	1	5	28	812	empty				Control	control_empty
1	1	5	29	812	empty				Control	control_empty
1	1	5	30	812	empty				Control	control_empty
1	1	5	31	767	PUC2PM-20B		ss_oligo	DNA	Control	control_spike_calibration
1	1	6	1	768	PUC2MM-20B		ss_oligo	DNA	Control	control_spike_calibration
1	1	6	2	812	empty				Control	control_empty
1	1	6	3	812	empty				Control	control_empty
1	1	6	4	812	empty				Control	control_empty
1	1	6	5	812	empty				Control	control_empty
1	1	6	6	812	empty				Control	control_empty
1	1	6	7	812	empty				Control	control_empty
1	1	6	8	812	empty				Control	control_empty
1	1	6	9	812	empty				Control	control_empty
1	1	6	10	812	empty				Control	control_empty
1	1	6	11	768	PUC2MM-20B		ss_oligo	DNA	Control	control_spike_calibration
1	1	6	12	812	empty				Control	control_empty
1	1	6	13	812	empty				Control	control_empty
1	1	6	14	812	empty				Control	control_empty
1	1	6	15	812	empty				Control	control_empty
1	1	6	16	812	empty				Control	control_empty
1	1	6	17	812	empty				Control	control_empty
1	1	6	18	812	empty				Control	control_empty
1	1	6	19	812	empty				Control	control_empty
1	1	6	20	812	empty				Control	control_empty
1	1	6	21	768	PUC2MM-20B		ss_oligo	DNA	Control	control_spike_calibration
1	1	6	22	812	empty				Control	control_empty
1	1	6	23	812	empty				Control	control_empty
1	1	6	24	812	empty				Control	control_empty
1	1	6	25	812	empty				Control	control_empty
1	1	6	26	812	empty				Control	control_empty
1	1	6	27	812	empty				Control	control_empty
1	1	6	28	812	empty				Control	control_empty
1	1	6	29	812	empty				Control	control_empty
1	1	6	30	812	empty				Control	control_empty
1	1	6	31	768	PUC2MM-20B		ss_oligo	DNA	Control	control_spike_calibration
1	1	7	1	769	a2-PUC2PM-20B		ss_oligo	DNA	Control	control_spike_calibration
1	1	7	2	1	rno-let-7a-1-3p	MIMAT0017085	ss_oligo	DNA	Experimental		Target seq (5' to 3') CUAUACAAUCUACUGUCUUUCC
1	1	7	3	86	rno-miR-135b-3p	MIMAT0017043	ss_oligo	DNA	Experimental		Target seq (5' to 3') AUGUAGGGCUAAAAGCCAUGGG
1	1	7	4	171	rno-miR-1896	MIMAT0035732	ss_oligo	DNA	Experimental		Target seq (5' to 3') UGGUGGGUGAGGAGGAGG
1	1	7	5	256	rno-miR-218a-2-3p	MIMAT0004740	ss_oligo	DNA	Experimental		Target seq (5' to 3') CAUGGUUCUGUCAAGCACCGCG
1	1	7	6	341	rno-miR-3099	MIMAT0025048	ss_oligo	DNA	Experimental		Target seq (5' to 3') UAGGCUAGAAAGAGGUUGGGGA
1	1	7	7	426	rno-miR-3546	MIMAT0017801	ss_oligo	DNA	Experimental		Target seq (5' to 3') AUAACCCGGGCCAAAAGCUCAC
1	1	7	8	511	rno-miR-377-5p	MIMAT0017203	ss_oligo	DNA	Experimental		Target seq (5' to 3') AGAGGUUGCCCUUGGUGAAUUC
1	1	7	9	596	rno-miR-496-5p	MIMAT0017372	ss_oligo	DNA	Experimental		Target seq (5' to 3') AGGUUGUCCAUGGUGUGUUC
1	1	7	10	681	rno-miR-672-5p	MIMAT0005327	ss_oligo	DNA	Experimental		Target seq (5' to 3') UGAGGUUGGUGUACUGUGUGUGA
1	1	7	11	769	a2-PUC2PM-20B		ss_oligo	DNA	Control	control_spike_calibration
1	1	7	12	1	rno-let-7a-1-3p	MIMAT0017085	ss_oligo	DNA	Experimental		Target seq (5' to 3') CUAUACAAUCUACUGUCUUUCC
1	1	7	13	86	rno-miR-135b-3p	MIMAT0017043	ss_oligo	DNA	Experimental		Target seq (5' to 3') AUGUAGGGCUAAAAGCCAUGGG
1	1	7	14	171	rno-miR-1896	MIMAT0035732	ss_oligo	DNA	Experimental		Target seq (5' to 3') UGGUGGGUGAGGAGGAGG
1	1	7	15	256	rno-miR-218a-2-3p	MIMAT0004740	ss_oligo	DNA	Experimental		Target seq (5' to 3') CAUGGUUCUGUCAAGCACCGCG
1	1	7	16	341	rno-miR-3099	MIMAT0025048	ss_oligo	DNA	Experimental		Target seq (5' to 3') UAGGCUAGAAAGAGGUUGGGGA
1	1	7	17	426	rno-miR-3546	MIMAT0017801	ss_oligo	DNA	Experimental		Target seq (5' to 3') AUAACCCGGGCCAAAAGCUCAC
1	1	7	18	511	rno-miR-377-5p	MIMAT0017203	ss_oligo	DNA	Experimental		Target seq (5' to 3') AGAGGUUGCCCUUGGUGAAUUC
1	1	7	19	596	rno-miR-496-5p	MIMAT0017372	ss_oligo	DNA	Experimental		Target seq (5' to 3') AGGUUGUCCAUGGUGUGUUC
1	1	7	20	681	rno-miR-672-5p	MIMAT0005327	ss_oligo	DNA	Experimental		Target seq (5' to 3') UGAGGUUGGUGUACUGUGUGUGA
1	1	7	21	769	a2-PUC2PM-20B		ss_oligo	DNA	Control	control_spike_calibration
1	1	7	22	1	rno-let-7a-1-3p	MIMAT0017085	ss_oligo	DNA	Experimental		Target seq (5' to 3') CUAUACAAUCUACUGUCUUUCC
1	1	7	23	86	rno-miR-135b-3p	MIMAT0017043	ss_oligo	DNA	Experimental		Target seq (5' to 3') AUGUAGGGCUAAAAGCCAUGGG
1	1	7	24	171	rno-miR-1896	MIMAT0035732	ss_oligo	DNA	Experimental		Target seq (5' to 3') UGGUGGGUGAGGAGGAGG
1	1	7	25	256	rno-miR-218a-2-3p	MIMAT0004740	ss_oligo	DNA	Experimental		Target seq (5' to 3') CAUGGUUCUGUCAAGCACCGCG
1	1	7	26	341	rno-miR-3099	MIMAT0025048	ss_oligo	DNA	Experimental		Target seq (5' to 3') UAGGCUAGAAAGAGGUUGGGGA
1	1	7	27	426	rno-miR-3546	MIMAT0017801	ss_oligo	DNA	Experimental		Target seq (5' to 3') AUAACCCGGGCCAAAAGCUCAC
1	1	7	28	511	rno-miR-377-5p	MIMAT0017203	ss_oligo	DNA	Experimental		Target seq (5' to 3') AGAGGUUGCCCUUGGUGAAUUC
1	1	7	29	596	rno-miR-496-5p	MIMAT0017372	ss_oligo	DNA	Experimental		Target seq (5' to 3') AGGUUGUCCAUGGUGUGUUC
1	1	7	30	681	rno-miR-672-5p	MIMAT0005327	ss_oligo	DNA	Experimental		Target seq (5' to 3') UGAGGUUGGUGUACUGUGUGUGA
1	1	7	31	769	a2-PUC2PM-20B		ss_oligo	DNA	Control	control_spike_calibration
1	1	8	1	770	a2-PUC2MM-20B		ss_oligo	DNA	Control	control_spike_calibration
1	1	8	2	2	rno-let-7a-2-3p	MIMAT0017086	ss_oligo	DNA	Experimental		Target seq (5' to 3') CUGUACAGCCUCCUAGCUUUCC
1	1	8	3	87	rno-miR-135b-5p	MIMAT0000611	ss_oligo	DNA	Experimental		Target seq (5' to 3') UAUGGCUUUUCAUUCCUAUGUGA
1	1	8	4	172	rno-miR-18a-3p	MIMAT0017095	ss_oligo	DNA	Experimental		Target seq (5' to 3') ACUGCCCUAAGUGCUCCUUCU
1	1	8	5	257	rno-miR-218a-5p	MIMAT0000888	ss_oligo	DNA	Experimental		Target seq (5' to 3') UUGUGCUUGAUCUAACCAUGU
1	1	8	6	342	rno-miR-30a-3p	MIMAT0000809	ss_oligo	DNA	Experimental		Target seq (5' to 3') CUUUCAGUCGGAUGUUUGCAGC
1	1	8	7	427	rno-miR-3547	MIMAT0017802	ss_oligo	DNA	Experimental		Target seq (5' to 3') UGAGCACCACCCCUCUCUCAGAU
1	1	8	8	512	rno-miR-378a-3p	MIMAT0003379	ss_oligo	DNA	Experimental		Target seq (5' to 3') ACUGGACUUGGAGUCAGAAGG
1	1	8	9	597	rno-miR-497-3p	MIMAT0017230	ss_oligo	DNA	Experimental		Target seq (5' to 3') CCAAACCACACUGUGGUGUUAGA
1	1	8	10	682	rno-miR-673-3p	MIMAT0017313	ss_oligo	DNA	Experimental		Target seq (5' to 3') UCCGGGACUGAGUUCUGUGCAC
1	1	8	11	770	a2-PUC2MM-20B		ss_oligo	DNA	Control	control_spike_calibration
1	1	8	12	2	rno-let-7a-2-3p	MIMAT0017086	ss_oligo	DNA	Experimental		Target seq (5' to 3') CUGUACAGCCUCCUAGCUUUCC
1	1	8	13	87	rno-miR-135b-5p	MIMAT0000611	ss_oligo	DNA	Experimental		Target seq (5' to 3') UAUGGCUUUUCAUUCCUAUGUGA
1	1	8	14	172	rno-miR-18a-3p	MIMAT0017095	ss_oligo	DNA	Experimental		Target seq (5' to 3') ACUGCCCUAAGUGCUCCUUCU
1	1	8	15	257	rno-miR-218a-5p	MIMAT0000888	ss_oligo	DNA	Experimental		Target seq (5' to 3') UUGUGCUUGAUCUAACCAUGU
1	1	8	16	342	rno-miR-30a-3p	MIMAT0000809	ss_oligo	DNA	Experimental		Target seq (5' to 3') CUUUCAGUCGGAUGUUUGCAGC
1	1	8	17	427	rno-miR-3547	MIMAT0017802	ss_oligo	DNA	Experimental		Target seq (5' to 3') UGAGCACCACCCCUCUCUCAGAU
1	1	8	18	512	rno-miR-378a-3p	MIMAT0003379	ss_oligo	DNA	Experimental		Target seq (5' to 3') ACUGGACUUGGAGUCAGAAGG
1	1	8	19	597	rno-miR-497-3p	MIMAT0017230	ss_oligo	DNA	Experimental		Target seq (5' to 3') CCAAACCACACUGUGGUGUUAGA
1	1	8	20	682	rno-miR-673-3p	MIMAT0017313	ss_oligo	DNA	Experimental		Target seq (5' to 3') UCCGGGACUGAGUUCUGUGCAC
1	1	8	21	770	a2-PUC2MM-20B		ss_oligo	DNA	Control	control_spike_calibration
1	1	8	22	2	rno-let-7a-2-3p	MIMAT0017086	ss_oligo	DNA	Experimental		Target seq (5' to 3') CUGUACAGCCUCCUAGCUUUCC
1	1	8	23	87	rno-miR-135b-5p	MIMAT0000611	ss_oligo	DNA	Experimental		Target seq (5' to 3') UAUGGCUUUUCAUUCCUAUGUGA
1	1	8	24	172	rno-miR-18a-3p	MIMAT0017095	ss_oligo	DNA	Experimental		Target seq (5' to 3') ACUGCCCUAAGUGCUCCUUCU
1	1	8	25	257	rno-miR-218a-5p	MIMAT0000888	ss_oligo	DNA	Experimental		Target seq (5' to 3') UUGUGCUUGAUCUAACCAUGU
1	1	8	26	342	rno-miR-30a-3p	MIMAT0000809	ss_oligo	DNA	Experimental		Target seq (5' to 3') CUUUCAGUCGGAUGUUUGCAGC
1	1	8	27	427	rno-miR-3547	MIMAT0017802	ss_oligo	DNA	Experimental		Target seq (5' to 3') UGAGCACCACCCCUCUCUCAGAU
1	1	8	28	512	rno-miR-378a-3p	MIMAT0003379	ss_oligo	DNA	Experimental		Target seq (5' to 3') ACUGGACUUGGAGUCAGAAGG
1	1	8	29	597	rno-miR-497-3p	MIMAT0017230	ss_oligo	DNA	Experimental		Target seq (5' to 3') CCAAACCACACUGUGGUGUUAGA
1	1	8	30	682	rno-miR-673-3p	MIMAT0017313	ss_oligo	DNA	Experimental		Target seq (5' to 3') UCCGGGACUGAGUUCUGUGCAC
1	1	8	31	770	a2-PUC2MM-20B		ss_oligo	DNA	Control	control_spike_calibration
1	1	9	1	771	a3-PUC2PM-20B		ss_oligo	DNA	Control	control_spike_calibration
1	1	9	2	3	rno-let-7a-5p	MIMAT0000774	ss_oligo	DNA	Experimental		Target seq (5' to 3') UGAGGUAGUAGGUUGUAUAGUU
1	1	9	3	88	rno-miR-136-3p	MIMAT0004733	ss_oligo	DNA	Experimental		Target seq (5' to 3') CAUCAUCGUCUCAAAUGAGUCU
1	1	9	4	173	rno-miR-18a-5p	MIMAT0000787	ss_oligo	DNA	Experimental		Target seq (5' to 3') UAAGGUGCAUCUAGUGCAGAUAG
1	1	9	5	258	rno-miR-218b	MIMAT0017838	ss_oligo	DNA	Experimental		Target seq (5' to 3') CAUGGUUAGAUCAAGCACAA
1	1	9	6	343	rno-miR-30a-5p	MIMAT0000808	ss_oligo	DNA	Experimental		Target seq (5' to 3') UGUAAACAUCCUCGACUGGAAG
1	1	9	7	428	rno-miR-3548	MIMAT0017806	ss_oligo	DNA	Experimental		Target seq (5' to 3') CAGCACUGUCCGGUAAGAUGCC
1	1	9	8	513	rno-miR-378a-5p	MIMAT0003378	ss_oligo	DNA	Experimental		Target seq (5' to 3') CUCCUGACUCCAGGUCCUGUGU
1	1	9	9	598	rno-miR-497-5p	MIMAT0003383	ss_oligo	DNA	Experimental		Target seq (5' to 3') CAGCAGCACACUGUGGUUUGUA
1	1	9	10	683	rno-miR-673-5p	MIMAT0005328	ss_oligo	DNA	Experimental		Target seq (5' to 3') CUCACAGCUCCGGUCCUUGGAG
1	1	9	11	771	a3-PUC2PM-20B		ss_oligo	DNA	Control	control_spike_calibration
1	1	9	12	3	rno-let-7a-5p	MIMAT0000774	ss_oligo	DNA	Experimental		Target seq (5' to 3') UGAGGUAGUAGGUUGUAUAGUU
1	1	9	13	88	rno-miR-136-3p	MIMAT0004733	ss_oligo	DNA	Experimental		Target seq (5' to 3') CAUCAUCGUCUCAAAUGAGUCU
1	1	9	14	173	rno-miR-18a-5p	MIMAT0000787	ss_oligo	DNA	Experimental		Target seq (5' to 3') UAAGGUGCAUCUAGUGCAGAUAG
1	1	9	15	258	rno-miR-218b	MIMAT0017838	ss_oligo	DNA	Experimental		Target seq (5' to 3') CAUGGUUAGAUCAAGCACAA
1	1	9	16	343	rno-miR-30a-5p	MIMAT0000808	ss_oligo	DNA	Experimental		Target seq (5' to 3') UGUAAACAUCCUCGACUGGAAG
1	1	9	17	428	rno-miR-3548	MIMAT0017806	ss_oligo	DNA	Experimental		Target seq (5' to 3') CAGCACUGUCCGGUAAGAUGCC
1	1	9	18	513	rno-miR-378a-5p	MIMAT0003378	ss_oligo	DNA	Experimental		Target seq (5' to 3') CUCCUGACUCCAGGUCCUGUGU
1	1	9	19	598	rno-miR-497-5p	MIMAT0003383	ss_oligo	DNA	Experimental		Target seq (5' to 3') CAGCAGCACACUGUGGUUUGUA
1	1	9	20	683	rno-miR-673-5p	MIMAT0005328	ss_oligo	DNA	Experimental		Target seq (5' to 3') CUCACAGCUCCGGUCCUUGGAG
1	1	9	21	771	a3-PUC2PM-20B		ss_oligo	DNA	Control	control_spike_calibration
1	1	9	22	3	rno-let-7a-5p	MIMAT0000774	ss_oligo	DNA	Experimental		Target seq (5' to 3') UGAGGUAGUAGGUUGUAUAGUU
1	1	9	23	88	rno-miR-136-3p	MIMAT0004733	ss_oligo	DNA	Experimental		Target seq (5' to 3') CAUCAUCGUCUCAAAUGAGUCU
1	1	9	24	173	rno-miR-18a-5p	MIMAT0000787	ss_oligo	DNA	Experimental		Target seq (5' to 3') UAAGGUGCAUCUAGUGCAGAUAG
1	1	9	25	258	rno-miR-218b	MIMAT0017838	ss_oligo	DNA	Experimental		Target seq (5' to 3') CAUGGUUAGAUCAAGCACAA
1	1	9	26	343	rno-miR-30a-5p	MIMAT0000808	ss_oligo	DNA	Experimental		Target seq (5' to 3') UGUAAACAUCCUCGACUGGAAG
1	1	9	27	428	rno-miR-3548	MIMAT0017806	ss_oligo	DNA	Experimental		Target seq (5' to 3') CAGCACUGUCCGGUAAGAUGCC
1	1	9	28	513	rno-miR-378a-5p	MIMAT0003378	ss_oligo	DNA	Experimental		Target seq (5' to 3') CUCCUGACUCCAGGUCCUGUGU
1	1	9	29	598	rno-miR-497-5p	MIMAT0003383	ss_oligo	DNA	Experimental		Target seq (5' to 3') CAGCAGCACACUGUGGUUUGUA
1	1	9	30	683	rno-miR-673-5p	MIMAT0005328	ss_oligo	DNA	Experimental		Target seq (5' to 3') CUCACAGCUCCGGUCCUUGGAG
1	1	9	31	771	a3-PUC2PM-20B		ss_oligo	DNA	Control	control_spike_calibration
1	1	10	1	772	a3-PUC2MM-20B		ss_oligo	DNA	Control	control_spike_calibration
1	1	10	2	4	rno-let-7b-3p	MIMAT0004705	ss_oligo	DNA	Experimental		Target seq (5' to 3') CUAUACAACCUACUGCCUUCCC
1	1	10	3	89	rno-miR-136-5p	MIMAT0000842	ss_oligo	DNA	Experimental		Target seq (5' to 3') ACUCCAUUUGUUUUGAUGAUGGA
1	1	10	4	174	rno-miR-190a-3p	MIMAT0017145	ss_oligo	DNA	Experimental		Target seq (5' to 3') ACUAUAUAUCAAGCAUAUUCCU
1	1	10	5	259	rno-miR-219a-1-3p	MIMAT0004741	ss_oligo	DNA	Experimental		Target seq (5' to 3') AGAGUUGCGUCUGGACGUCCCG
1	1	10	6	344	rno-miR-30b-3p	MIMAT0004721	ss_oligo	DNA	Experimental		Target seq (5' to 3') CUGGGAUGUGGAUGUUUACGUC
1	1	10	7	429	rno-miR-3549	MIMAT0017807	ss_oligo	DNA	Experimental		Target seq (5' to 3') AUCUUGCCCGCAAAGACCC
1	1	10	8	514	rno-miR-378b	MIMAT0024855	ss_oligo	DNA	Experimental		Target seq (5' to 3') AGUGGACUUGGAGUCAGAAGG
1	1	10	9	599	rno-miR-499-3p	MIMAT0017227	ss_oligo	DNA	Experimental		Target seq (5' to 3') AACAUCACAGCAAGUCUGUGCU
1	1	10	10	684	rno-miR-674-3p	MIMAT0005330	ss_oligo	DNA	Experimental		Target seq (5' to 3') CACAGCUCCCAUCUCAGAACAA
1	1	10	11	772	a3-PUC2MM-20B		ss_oligo	DNA	Control	control_spike_calibration
1	1	10	12	4	rno-let-7b-3p	MIMAT0004705	ss_oligo	DNA	Experimental		Target seq (5' to 3') CUAUACAACCUACUGCCUUCCC
1	1	10	13	89	rno-miR-136-5p	MIMAT0000842	ss_oligo	DNA	Experimental		Target seq (5' to 3') ACUCCAUUUGUUUUGAUGAUGGA
1	1	10	14	174	rno-miR-190a-3p	MIMAT0017145	ss_oligo	DNA	Experimental		Target seq (5' to 3') ACUAUAUAUCAAGCAUAUUCCU
1	1	10	15	259	rno-miR-219a-1-3p	MIMAT0004741	ss_oligo	DNA	Experimental		Target seq (5' to 3') AGAGUUGCGUCUGGACGUCCCG
1	1	10	16	344	rno-miR-30b-3p	MIMAT0004721	ss_oligo	DNA	Experimental		Target seq (5' to 3') CUGGGAUGUGGAUGUUUACGUC
1	1	10	17	429	rno-miR-3549	MIMAT0017807	ss_oligo	DNA	Experimental		Target seq (5' to 3') AUCUUGCCCGCAAAGACCC
1	1	10	18	514	rno-miR-378b	MIMAT0024855	ss_oligo	DNA	Experimental		Target seq (5' to 3') AGUGGACUUGGAGUCAGAAGG
1	1	10	19	599	rno-miR-499-3p	MIMAT0017227	ss_oligo	DNA	Experimental		Target seq (5' to 3') AACAUCACAGCAAGUCUGUGCU
1	1	10	20	684	rno-miR-674-3p	MIMAT0005330	ss_oligo	DNA	Experimental		Target seq (5' to 3') CACAGCUCCCAUCUCAGAACAA
1	1	10	21	772	a3-PUC2MM-20B		ss_oligo	DNA	Control	control_spike_calibration
1	1	10	22	4	rno-let-7b-3p	MIMAT0004705	ss_oligo	DNA	Experimental		Target seq (5' to 3') CUAUACAACCUACUGCCUUCCC
1	1	10	23	89	rno-miR-136-5p	MIMAT0000842	ss_oligo	DNA	Experimental		Target seq (5' to 3') ACUCCAUUUGUUUUGAUGAUGGA
1	1	10	24	174	rno-miR-190a-3p	MIMAT0017145	ss_oligo	DNA	Experimental		Target seq (5' to 3') ACUAUAUAUCAAGCAUAUUCCU
1	1	10	25	259	rno-miR-219a-1-3p	MIMAT0004741	ss_oligo	DNA	Experimental		Target seq (5' to 3') AGAGUUGCGUCUGGACGUCCCG
1	1	10	26	344	rno-miR-30b-3p	MIMAT0004721	ss_oligo	DNA	Experimental		Target seq (5' to 3') CUGGGAUGUGGAUGUUUACGUC
1	1	10	27	429	rno-miR-3549	MIMAT0017807	ss_oligo	DNA	Experimental		Target seq (5' to 3') AUCUUGCCCGCAAAGACCC
1	1	10	28	514	rno-miR-378b	MIMAT0024855	ss_oligo	DNA	Experimental		Target seq (5' to 3') AGUGGACUUGGAGUCAGAAGG
1	1	10	29	599	rno-miR-499-3p	MIMAT0017227	ss_oligo	DNA	Experimental		Target seq (5' to 3') AACAUCACAGCAAGUCUGUGCU
1	1	10	30	684	rno-miR-674-3p	MIMAT0005330	ss_oligo	DNA	Experimental		Target seq (5' to 3') CACAGCUCCCAUCUCAGAACAA
1	1	10	31	772	a3-PUC2MM-20B		ss_oligo	DNA	Control	control_spike_calibration
1	1	11	1	812	empty				Control	control_empty
1	1	11	2	5	rno-let-7b-5p	MIMAT0000775	ss_oligo	DNA	Experimental		Target seq (5' to 3') UGAGGUAGUAGGUUGUGUGGUU
1	1	11	3	90	rno-miR-137-3p	MIMAT0000843	ss_oligo	DNA	Experimental		Target seq (5' to 3') UUAUUGCUUAAGAAUACGCGUAG
1	1	11	4	175	rno-miR-190a-5p	MIMAT0000865	ss_oligo	DNA	Experimental		Target seq (5' to 3') UGAUAUGUUUGAUAUAUUAGGU
1	1	11	5	260	rno-miR-219a-2-3p	MIMAT0005446	ss_oligo	DNA	Experimental		Target seq (5' to 3') AGAAUUGUGGCUGGACAUCUGU
1	1	11	6	345	rno-miR-30b-5p	MIMAT0000806	ss_oligo	DNA	Experimental		Target seq (5' to 3') UGUAAACAUCCUACACUCAGCU
1	1	11	7	430	rno-miR-3550	MIMAT0017808	ss_oligo	DNA	Experimental		Target seq (5' to 3') CCGAGCCCAUCCCUGCCCUAG
1	1	11	8	515	rno-miR-379-3p	MIMAT0004791	ss_oligo	DNA	Experimental		Target seq (5' to 3') CUAUGUAACAUGGUCCACUAAC
1	1	11	9	600	rno-miR-499-5p	MIMAT0003381	ss_oligo	DNA	Experimental		Target seq (5' to 3') UUAAGACUUGCAGUGAUGUUU
1	1	11	10	685	rno-miR-674-5p	MIMAT0005329	ss_oligo	DNA	Experimental		Target seq (5' to 3') GCACUGAGAUGGGAGUGGUGUA
1	1	11	11	812	empty				Control	control_empty
1	1	11	12	5	rno-let-7b-5p	MIMAT0000775	ss_oligo	DNA	Experimental		Target seq (5' to 3') UGAGGUAGUAGGUUGUGUGGUU
1	1	11	13	90	rno-miR-137-3p	MIMAT0000843	ss_oligo	DNA	Experimental		Target seq (5' to 3') UUAUUGCUUAAGAAUACGCGUAG
1	1	11	14	175	rno-miR-190a-5p	MIMAT0000865	ss_oligo	DNA	Experimental		Target seq (5' to 3') UGAUAUGUUUGAUAUAUUAGGU
1	1	11	15	260	rno-miR-219a-2-3p	MIMAT0005446	ss_oligo	DNA	Experimental		Target seq (5' to 3') AGAAUUGUGGCUGGACAUCUGU
1	1	11	16	345	rno-miR-30b-5p	MIMAT0000806	ss_oligo	DNA	Experimental		Target seq (5' to 3') UGUAAACAUCCUACACUCAGCU
1	1	11	17	430	rno-miR-3550	MIMAT0017808	ss_oligo	DNA	Experimental		Target seq (5' to 3') CCGAGCCCAUCCCUGCCCUAG
1	1	11	18	515	rno-miR-379-3p	MIMAT0004791	ss_oligo	DNA	Experimental		Target seq (5' to 3') CUAUGUAACAUGGUCCACUAAC
1	1	11	19	600	rno-miR-499-5p	MIMAT0003381	ss_oligo	DNA	Experimental		Target seq (5' to 3') UUAAGACUUGCAGUGAUGUUU
1	1	11	20	685	rno-miR-674-5p	MIMAT0005329	ss_oligo	DNA	Experimental		Target seq (5' to 3') GCACUGAGAUGGGAGUGGUGUA
1	1	11	21	812	empty				Control	control_empty
1	1	11	22	5	rno-let-7b-5p	MIMAT0000775	ss_oligo	DNA	Experimental		Target seq (5' to 3') UGAGGUAGUAGGUUGUGUGGUU
1	1	11	23	90	rno-miR-137-3p	MIMAT0000843	ss_oligo	DNA	Experimental		Target seq (5' to 3') UUAUUGCUUAAGAAUACGCGUAG
1	1	11	24	175	rno-miR-190a-5p	MIMAT0000865	ss_oligo	DNA	Experimental		Target seq (5' to 3') UGAUAUGUUUGAUAUAUUAGGU
1	1	11	25	260	rno-miR-219a-2-3p	MIMAT0005446	ss_oligo	DNA	Experimental		Target seq (5' to 3') AGAAUUGUGGCUGGACAUCUGU
1	1	11	26	345	rno-miR-30b-5p	MIMAT0000806	ss_oligo	DNA	Experimental		Target seq (5' to 3') UGUAAACAUCCUACACUCAGCU
1	1	11	27	430	rno-miR-3550	MIMAT0017808	ss_oligo	DNA	Experimental		Target seq (5' to 3') CCGAGCCCAUCCCUGCCCUAG
1	1	11	28	515	rno-miR-379-3p	MIMAT0004791	ss_oligo	DNA	Experimental		Target seq (5' to 3') CUAUGUAACAUGGUCCACUAAC
1	1	11	29	600	rno-miR-499-5p	MIMAT0003381	ss_oligo	DNA	Experimental		Target seq (5' to 3') UUAAGACUUGCAGUGAUGUUU
1	1	11	30	685	rno-miR-674-5p	MIMAT0005329	ss_oligo	DNA	Experimental		Target seq (5' to 3') GCACUGAGAUGGGAGUGGUGUA
1	1	11	31	812	empty				Control	control_empty
1	1	12	1	812	empty				Control	control_empty
1	1	12	2	6	rno-let-7c-1-3p	MIMAT0017087	ss_oligo	DNA	Experimental		Target seq (5' to 3') CUGUACAACCUUCUAGCUUUCC
1	1	12	3	91	rno-miR-137-5p	MIMAT0017126	ss_oligo	DNA	Experimental		Target seq (5' to 3') ACGGGUAUUCUUGGGUGGAUAA
1	1	12	4	176	rno-miR-190b-3p	MIMAT0017298	ss_oligo	DNA	Experimental		Target seq (5' to 3') AACUAAAUGUCAAACAUUCU
1	1	12	5	261	rno-miR-219a-5p	MIMAT0000889	ss_oligo	DNA	Experimental		Target seq (5' to 3') UGAUUGUCCAAACGCAAUUCU
1	1	12	6	346	rno-miR-30c-1-3p	MIMAT0004719	ss_oligo	DNA	Experimental		Target seq (5' to 3') CUGGGAGAGGGUUGUUUACUCC
1	1	12	7	431	rno-miR-3551-3p	MIMAT0017810	ss_oligo	DNA	Experimental		Target seq (5' to 3') UGAAAUUCACCAUGGUGGGUAAA
1	1	12	8	516	rno-miR-379-5p	MIMAT0003192	ss_oligo	DNA	Experimental		Target seq (5' to 3') UGGUAGACUAUGGAACGUAGG
1	1	12	9	601	rno-miR-500-3p	MIMAT0005321	ss_oligo	DNA	Experimental		Target seq (5' to 3') AAUGCACCUGGGCAAGGGUUCA
1	1	12	10	686	rno-miR-675-3p	MIMAT0017363	ss_oligo	DNA	Experimental		Target seq (5' to 3') UGUAUGCCCUAACCGCUCAGU
1	1	12	11	812	empty				Control	control_empty
1	1	12	12	6	rno-let-7c-1-3p	MIMAT0017087	ss_oligo	DNA	Experimental		Target seq (5' to 3') CUGUACAACCUUCUAGCUUUCC
1	1	12	13	91	rno-miR-137-5p	MIMAT0017126	ss_oligo	DNA	Experimental		Target seq (5' to 3') ACGGGUAUUCUUGGGUGGAUAA
1	1	12	14	176	rno-miR-190b-3p	MIMAT0017298	ss_oligo	DNA	Experimental		Target seq (5' to 3') AACUAAAUGUCAAACAUUCU
1	1	12	15	261	rno-miR-219a-5p	MIMAT0000889	ss_oligo	DNA	Experimental		Target seq (5' to 3') UGAUUGUCCAAACGCAAUUCU
1	1	12	16	346	rno-miR-30c-1-3p	MIMAT0004719	ss_oligo	DNA	Experimental		Target seq (5' to 3') CUGGGAGAGGGUUGUUUACUCC
1	1	12	17	431	rno-miR-3551-3p	MIMAT0017810	ss_oligo	DNA	Experimental		Target seq (5' to 3') UGAAAUUCACCAUGGUGGGUAAA
1	1	12	18	516	rno-miR-379-5p	MIMAT0003192	ss_oligo	DNA	Experimental		Target seq (5' to 3') UGGUAGACUAUGGAACGUAGG
1	1	12	19	601	rno-miR-500-3p	MIMAT0005321	ss_oligo	DNA	Experimental		Target seq (5' to 3') AAUGCACCUGGGCAAGGGUUCA
1	1	12	20	686	rno-miR-675-3p	MIMAT0017363	ss_oligo	DNA	Experimental		Target seq (5' to 3') UGUAUGCCCUAACCGCUCAGU
1	1	12	21	812	empty				Control	control_empty
1	1	12	22	6	rno-let-7c-1-3p	MIMAT0017087	ss_oligo	DNA	Experimental		Target seq (5' to 3') CUGUACAACCUUCUAGCUUUCC
1	1	12	23	91	rno-miR-137-5p	MIMAT0017126	ss_oligo	DNA	Experimental		Target seq (5' to 3') ACGGGUAUUCUUGGGUGGAUAA
1	1	12	24	176	rno-miR-190b-3p	MIMAT0017298	ss_oligo	DNA	Experimental		Target seq (5' to 3') AACUAAAUGUCAAACAUUCU
1	1	12	25	261	rno-miR-219a-5p	MIMAT0000889	ss_oligo	DNA	Experimental		Target seq (5' to 3') UGAUUGUCCAAACGCAAUUCU
1	1	12	26	346	rno-miR-30c-1-3p	MIMAT0004719	ss_oligo	DNA	Experimental		Target seq (5' to 3') CUGGGAGAGGGUUGUUUACUCC
1	1	12	27	431	rno-miR-3551-3p	MIMAT0017810	ss_oligo	DNA	Experimental		Target seq (5' to 3') UGAAAUUCACCAUGGUGGGUAAA
1	1	12	28	516	rno-miR-379-5p	MIMAT0003192	ss_oligo	DNA	Experimental		Target seq (5' to 3') UGGUAGACUAUGGAACGUAGG
1	1	12	29	601	rno-miR-500-3p	MIMAT0005321	ss_oligo	DNA	Experimental		Target seq (5' to 3') AAUGCACCUGGGCAAGGGUUCA
1	1	12	30	686	rno-miR-675-3p	MIMAT0017363	ss_oligo	DNA	Experimental		Target seq (5' to 3') UGUAUGCCCUAACCGCUCAGU
1	1	12	31	812	empty				Control	control_empty
1	1	13	1	812	empty				Control	control_empty
1	1	13	2	7	rno-let-7c-5p	MIMAT0000776	ss_oligo	DNA	Experimental		Target seq (5' to 3') UGAGGUAGUAGGUUGUAUGGUU
1	1	13	3	92	rno-miR-138-1-3p	MIMAT0004734	ss_oligo	DNA	Experimental		Target seq (5' to 3') CGGCUACUUCACAACACCAGGG
1	1	13	4	177	rno-miR-190b-5p	MIMAT0005302	ss_oligo	DNA	Experimental		Target seq (5' to 3') UGAUAUGUUUGAUAUUAGGUU
1	1	13	5	262	rno-miR-219b	MIMAT0017882	ss_oligo	DNA	Experimental		Target seq (5' to 3') AGAUGUCCAGCCACAAUUCUCG
1	1	13	6	347	rno-miR-30c-2-3p	MIMAT0005442	ss_oligo	DNA	Experimental		Target seq (5' to 3') CUGGGAGAAGGCUGUUUACUCU
1	1	13	7	432	rno-miR-3551-5p	MIMAT0017809	ss_oligo	DNA	Experimental		Target seq (5' to 3') UCUUCACCAUGGUGUUUUUGACAU
1	1	13	8	517	rno-miR-380-3p	MIMAT0017302	ss_oligo	DNA	Experimental		Target seq (5' to 3') UAUGUAGUAUGGUCCACAUCU
1	1	13	9	602	rno-miR-500-5p	MIMAT0017311	ss_oligo	DNA	Experimental		Target seq (5' to 3') AAUCCUUGCUAUCUGGGUGCUUAG
1	1	13	10	687	rno-miR-675-5p	MIMAT0012841	ss_oligo	DNA	Experimental		Target seq (5' to 3') UGGUGCGGAAAGGGCCCACAGU
1	1	13	11	812	empty				Control	control_empty
1	1	13	12	7	rno-let-7c-5p	MIMAT0000776	ss_oligo	DNA	Experimental		Target seq (5' to 3') UGAGGUAGUAGGUUGUAUGGUU
1	1	13	13	92	rno-miR-138-1-3p	MIMAT0004734	ss_oligo	DNA	Experimental		Target seq (5' to 3') CGGCUACUUCACAACACCAGGG
1	1	13	14	177	rno-miR-190b-5p	MIMAT0005302	ss_oligo	DNA	Experimental		Target seq (5' to 3') UGAUAUGUUUGAUAUUAGGUU
1	1	13	15	262	rno-miR-219b	MIMAT0017882	ss_oligo	DNA	Experimental		Target seq (5' to 3') AGAUGUCCAGCCACAAUUCUCG
1	1	13	16	347	rno-miR-30c-2-3p	MIMAT0005442	ss_oligo	DNA	Experimental		Target seq (5' to 3') CUGGGAGAAGGCUGUUUACUCU
1	1	13	17	432	rno-miR-3551-5p	MIMAT0017809	ss_oligo	DNA	Experimental		Target seq (5' to 3') UCUUCACCAUGGUGUUUUUGACAU
1	1	13	18	517	rno-miR-380-3p	MIMAT0017302	ss_oligo	DNA	Experimental		Target seq (5' to 3') UAUGUAGUAUGGUCCACAUCU
1	1	13	19	602	rno-miR-500-5p	MIMAT0017311	ss_oligo	DNA	Experimental		Target seq (5' to 3') AAUCCUUGCUAUCUGGGUGCUUAG
1	1	13	20	687	rno-miR-675-5p	MIMAT0012841	ss_oligo	DNA	Experimental		Target seq (5' to 3') UGGUGCGGAAAGGGCCCACAGU
1	1	13	21	812	empty				Control	control_empty
1	1	13	22	7	rno-let-7c-5p	MIMAT0000776	ss_oligo	DNA	Experimental		Target seq (5' to 3') UGAGGUAGUAGGUUGUAUGGUU
1	1	13	23	92	rno-miR-138-1-3p	MIMAT0004734	ss_oligo	DNA	Experimental		Target seq (5' to 3') CGGCUACUUCACAACACCAGGG
1	1	13	24	177	rno-miR-190b-5p	MIMAT0005302	ss_oligo	DNA	Experimental		Target seq (5' to 3') UGAUAUGUUUGAUAUUAGGUU
1	1	13	25	262	rno-miR-219b	MIMAT0017882	ss_oligo	DNA	Experimental		Target seq (5' to 3') AGAUGUCCAGCCACAAUUCUCG
1	1	13	26	347	rno-miR-30c-2-3p	MIMAT0005442	ss_oligo	DNA	Experimental		Target seq (5' to 3') CUGGGAGAAGGCUGUUUACUCU
1	1	13	27	432	rno-miR-3551-5p	MIMAT0017809	ss_oligo	DNA	Experimental		Target seq (5' to 3') UCUUCACCAUGGUGUUUUUGACAU
1	1	13	28	517	rno-miR-380-3p	MIMAT0017302	ss_oligo	DNA	Experimental		Target seq (5' to 3') UAUGUAGUAUGGUCCACAUCU
1	1	13	29	602	rno-miR-500-5p	MIMAT0017311	ss_oligo	DNA	Experimental		Target seq (5' to 3') AAUCCUUGCUAUCUGGGUGCUUAG
1	1	13	30	687	rno-miR-675-5p	MIMAT0012841	ss_oligo	DNA	Experimental		Target seq (5' to 3') UGGUGCGGAAAGGGCCCACAGU
1	1	13	31	812	empty				Control	control_empty
1	1	14	1	812	empty				Control	control_empty
1	1	14	2	8	rno-let-7d-3p	MIMAT0000563	ss_oligo	DNA	Experimental		Target seq (5' to 3') CUAUACGACCUGCUGCCUUUCU
1	1	14	3	93	rno-miR-138-2-3p	MIMAT0017127	ss_oligo	DNA	Experimental		Target seq (5' to 3') GCUAUUUCACGACACCAGGGU
1	1	14	4	178	rno-miR-1912-3p	MIMAT0017865	ss_oligo	DNA	Experimental		Target seq (5' to 3') CACAGAACAUGCAGUGAGA
1	1	14	5	263	rno-miR-221-3p	MIMAT0000890	ss_oligo	DNA	Experimental		Target seq (5' to 3') AGCUACAUUGUCUGCUGGGUUUC
1	1	14	6	348	rno-miR-30c-5p	MIMAT0000804	ss_oligo	DNA	Experimental		Target seq (5' to 3') UGUAAACAUCCUACACUCUCAGC
1	1	14	7	433	rno-miR-3552	MIMAT0017813	ss_oligo	DNA	Experimental		Target seq (5' to 3') AGGCUGCAGGCCCACUUCCCU
1	1	14	8	518	rno-miR-380-5p	MIMAT0005308	ss_oligo	DNA	Experimental		Target seq (5' to 3') AUGGUUGACCAUAGAACAUGCG
1	1	14	9	603	rno-miR-501-3p	MIMAT0017198	ss_oligo	DNA	Experimental		Target seq (5' to 3') AAUGCACCCGGGCAAGGAUUUGG
1	1	14	10	688	rno-miR-676	MIMAT0037264	ss_oligo	DNA	Experimental		Target seq (5' to 3') CCGUCCUGAGCUUGUCGAGCUA
1	1	14	11	812	empty				Control	control_empty
1	1	14	12	8	rno-let-7d-3p	MIMAT0000563	ss_oligo	DNA	Experimental		Target seq (5' to 3') CUAUACGACCUGCUGCCUUUCU
1	1	14	13	93	rno-miR-138-2-3p	MIMAT0017127	ss_oligo	DNA	Experimental		Target seq (5' to 3') GCUAUUUCACGACACCAGGGU
1	1	14	14	178	rno-miR-1912-3p	MIMAT0017865	ss_oligo	DNA	Experimental		Target seq (5' to 3') CACAGAACAUGCAGUGAGA
1	1	14	15	263	rno-miR-221-3p	MIMAT0000890	ss_oligo	DNA	Experimental		Target seq (5' to 3') AGCUACAUUGUCUGCUGGGUUUC
1	1	14	16	348	rno-miR-30c-5p	MIMAT0000804	ss_oligo	DNA	Experimental		Target seq (5' to 3') UGUAAACAUCCUACACUCUCAGC
1	1	14	17	433	rno-miR-3552	MIMAT0017813	ss_oligo	DNA	Experimental		Target seq (5' to 3') AGGCUGCAGGCCCACUUCCCU
1	1	14	18	518	rno-miR-380-5p	MIMAT0005308	ss_oligo	DNA	Experimental		Target seq (5' to 3') AUGGUUGACCAUAGAACAUGCG
1	1	14	19	603	rno-miR-501-3p	MIMAT0017198	ss_oligo	DNA	Experimental		Target seq (5' to 3') AAUGCACCCGGGCAAGGAUUUGG
1	1	14	20	688	rno-miR-676	MIMAT0037264	ss_oligo	DNA	Experimental		Target seq (5' to 3') CCGUCCUGAGCUUGUCGAGCUA
1	1	14	21	812	empty				Control	control_empty
1	1	14	22	8	rno-let-7d-3p	MIMAT0000563	ss_oligo	DNA	Experimental		Target seq (5' to 3') CUAUACGACCUGCUGCCUUUCU
1	1	14	23	93	rno-miR-138-2-3p	MIMAT0017127	ss_oligo	DNA	Experimental		Target seq (5' to 3') GCUAUUUCACGACACCAGGGU
1	1	14	24	178	rno-miR-1912-3p	MIMAT0017865	ss_oligo	DNA	Experimental		Target seq (5' to 3') CACAGAACAUGCAGUGAGA
1	1	14	25	263	rno-miR-221-3p	MIMAT0000890	ss_oligo	DNA	Experimental		Target seq (5' to 3') AGCUACAUUGUCUGCUGGGUUUC
1	1	14	26	348	rno-miR-30c-5p	MIMAT0000804	ss_oligo	DNA	Experimental		Target seq (5' to 3') UGUAAACAUCCUACACUCUCAGC
1	1	14	27	433	rno-miR-3552	MIMAT0017813	ss_oligo	DNA	Experimental		Target seq (5' to 3') AGGCUGCAGGCCCACUUCCCU
1	1	14	28	518	rno-miR-380-5p	MIMAT0005308	ss_oligo	DNA	Experimental		Target seq (5' to 3') AUGGUUGACCAUAGAACAUGCG
1	1	14	29	603	rno-miR-501-3p	MIMAT0017198	ss_oligo	DNA	Experimental		Target seq (5' to 3') AAUGCACCCGGGCAAGGAUUUGG
1	1	14	30	688	rno-miR-676	MIMAT0037264	ss_oligo	DNA	Experimental		Target seq (5' to 3') CCGUCCUGAGCUUGUCGAGCUA
1	1	14	31	812	empty				Control	control_empty
1	1	15	1	806	rno-5S-b1		ss_oligo	DNA	Control	control_biosequence	Target seq (5' to 3') AAGCAGGGUCGGGCCUGGUUAG
1	1	15	2	9	rno-let-7d-5p	MIMAT0000562	ss_oligo	DNA	Experimental		Target seq (5' to 3') AGAGGUAGUAGGUUGCAUAGUU
1	1	15	3	94	rno-miR-138-5p	MIMAT0000844	ss_oligo	DNA	Experimental		Target seq (5' to 3') AGCUGGUGUUGUGAAUCAGGCCG
1	1	15	4	179	rno-miR-1912-5p	MIMAT0017864	ss_oligo	DNA	Experimental		Target seq (5' to 3') UGCUCAUUGCAUGGGCUAUGU
1	1	15	5	264	rno-miR-221-5p	MIMAT0017163	ss_oligo	DNA	Experimental		Target seq (5' to 3') ACCUGGCAUACAAUGUAGAUUUC
1	1	15	6	349	rno-miR-30d-3p	MIMAT0004722	ss_oligo	DNA	Experimental		Target seq (5' to 3') CUUUCAGUCAGAUGUUUGCUGC
1	1	15	7	434	rno-miR-3553	MIMAT0017814	ss_oligo	DNA	Experimental		Target seq (5' to 3') CAGUGAAUUCUACCAGUGCCAUA
1	1	15	8	519	rno-miR-381-3p	MIMAT0003199	ss_oligo	DNA	Experimental		Target seq (5' to 3') UAUACAAGGGCAAGCUCU
1	1	15	9	604	rno-miR-501-5p	MIMAT0003116	ss_oligo	DNA	Experimental		Target seq (5' to 3') AAUCCUUUGUCCCUGGGUGA
1	1	15	10	689	rno-miR-678	MIMAT0012857	ss_oligo	DNA	Experimental		Target seq (5' to 3') GUCUCGGGGCAAGGACUGGAGG
1	1	15	11	806	rno-5S-b1		ss_oligo	DNA	Control	control_biosequence	Target seq (5' to 3') AAGCAGGGUCGGGCCUGGUUAG
1	1	15	12	9	rno-let-7d-5p	MIMAT0000562	ss_oligo	DNA	Experimental		Target seq (5' to 3') AGAGGUAGUAGGUUGCAUAGUU
1	1	15	13	94	rno-miR-138-5p	MIMAT0000844	ss_oligo	DNA	Experimental		Target seq (5' to 3') AGCUGGUGUUGUGAAUCAGGCCG
1	1	15	14	179	rno-miR-1912-5p	MIMAT0017864	ss_oligo	DNA	Experimental		Target seq (5' to 3') UGCUCAUUGCAUGGGCUAUGU
1	1	15	15	264	rno-miR-221-5p	MIMAT0017163	ss_oligo	DNA	Experimental		Target seq (5' to 3') ACCUGGCAUACAAUGUAGAUUUC
1	1	15	16	349	rno-miR-30d-3p	MIMAT0004722	ss_oligo	DNA	Experimental		Target seq (5' to 3') CUUUCAGUCAGAUGUUUGCUGC
1	1	15	17	434	rno-miR-3553	MIMAT0017814	ss_oligo	DNA	Experimental		Target seq (5' to 3') CAGUGAAUUCUACCAGUGCCAUA
1	1	15	18	519	rno-miR-381-3p	MIMAT0003199	ss_oligo	DNA	Experimental		Target seq (5' to 3') UAUACAAGGGCAAGCUCU
1	1	15	19	604	rno-miR-501-5p	MIMAT0003116	ss_oligo	DNA	Experimental		Target seq (5' to 3') AAUCCUUUGUCCCUGGGUGA
1	1	15	20	689	rno-miR-678	MIMAT0012857	ss_oligo	DNA	Experimental		Target seq (5' to 3') GUCUCGGGGCAAGGACUGGAGG
1	1	15	21	806	rno-5S-b1		ss_oligo	DNA	Control	control_biosequence	Target seq (5' to 3') AAGCAGGGUCGGGCCUGGUUAG
1	1	15	22	9	rno-let-7d-5p	MIMAT0000562	ss_oligo	DNA	Experimental		Target seq (5' to 3') AGAGGUAGUAGGUUGCAUAGUU
1	1	15	23	94	rno-miR-138-5p	MIMAT0000844	ss_oligo	DNA	Experimental		Target seq (5' to 3') AGCUGGUGUUGUGAAUCAGGCCG
1	1	15	24	179	rno-miR-1912-5p	MIMAT0017864	ss_oligo	DNA	Experimental		Target seq (5' to 3') UGCUCAUUGCAUGGGCUAUGU
1	1	15	25	264	rno-miR-221-5p	MIMAT0017163	ss_oligo	DNA	Experimental		Target seq (5' to 3') ACCUGGCAUACAAUGUAGAUUUC
1	1	15	26	349	rno-miR-30d-3p	MIMAT0004722	ss_oligo	DNA	Experimental		Target seq (5' to 3') CUUUCAGUCAGAUGUUUGCUGC
1	1	15	27	434	rno-miR-3553	MIMAT0017814	ss_oligo	DNA	Experimental		Target seq (5' to 3') CAGUGAAUUCUACCAGUGCCAUA
1	1	15	28	519	rno-miR-381-3p	MIMAT0003199	ss_oligo	DNA	Experimental		Target seq (5' to 3') UAUACAAGGGCAAGCUCU
1	1	15	29	604	rno-miR-501-5p	MIMAT0003116	ss_oligo	DNA	Experimental		Target seq (5' to 3') AAUCCUUUGUCCCUGGGUGA
1	1	15	30	689	rno-miR-678	MIMAT0012857	ss_oligo	DNA	Experimental		Target seq (5' to 3') GUCUCGGGGCAAGGACUGGAGG
1	1	15	31	806	rno-5S-b1		ss_oligo	DNA	Control	control_biosequence	Target seq (5' to 3') AAGCAGGGUCGGGCCUGGUUAG
1	1	16	1	807	rno-5S-b2		ss_oligo	DNA	Control	control_biosequence	Target seq (5' to 3') GGGCCUGGUUAGUACUUGGAUG
1	1	16	2	10	rno-let-7e-3p	MIMAT0004706	ss_oligo	DNA	Experimental		Target seq (5' to 3') CUAUACGGCCUCCUAGCUUUCC
1	1	16	3	95	rno-miR-139-3p	MIMAT0004735	ss_oligo	DNA	Experimental		Target seq (5' to 3') UGGAGACGCGGCCCUGUUGGAG
1	1	16	4	180	rno-miR-191a-3p	MIMAT0017146	ss_oligo	DNA	Experimental		Target seq (5' to 3') GCUGCACUUGGAUUUCGUUCCC
1	1	16	5	265	rno-miR-222-3p	MIMAT0000891	ss_oligo	DNA	Experimental		Target seq (5' to 3') AGCUACAUCUGGCUACUGGGU
1	1	16	6	350	rno-miR-30d-5p	MIMAT0000807	ss_oligo	DNA	Experimental		Target seq (5' to 3') UGUAAACAUCCCCGACUGGAAG
1	1	16	7	435	rno-miR-3556a	MIMAT0017821	ss_oligo	DNA	Experimental		Target seq (5' to 3') CGAUUUCAGAUGGUGCUA
1	1	16	8	520	rno-miR-381-5p	MIMAT0017220	ss_oligo	DNA	Experimental		Target seq (5' to 3') AGCGAGGUUGCCCUUUGUAUAU
1	1	16	9	605	rno-miR-503-3p	MIMAT0017224	ss_oligo	DNA	Experimental		Target seq (5' to 3') GGAGUAUUGUUUCCGCUGCCUGG
1	1	16	10	690	rno-miR-679	MIMAT0025072	ss_oligo	DNA	Experimental		Target seq (5' to 3') CAAGGUCUUCCUCACAGUAGC
1	1	16	11	807	rno-5S-b2		ss_oligo	DNA	Control	control_biosequence	Target seq (5' to 3') GGGCCUGGUUAGUACUUGGAUG
1	1	16	12	10	rno-let-7e-3p	MIMAT0004706	ss_oligo	DNA	Experimental		Target seq (5' to 3') CUAUACGGCCUCCUAGCUUUCC
1	1	16	13	95	rno-miR-139-3p	MIMAT0004735	ss_oligo	DNA	Experimental		Target seq (5' to 3') UGGAGACGCGGCCCUGUUGGAG
1	1	16	14	180	rno-miR-191a-3p	MIMAT0017146	ss_oligo	DNA	Experimental		Target seq (5' to 3') GCUGCACUUGGAUUUCGUUCCC
1	1	16	15	265	rno-miR-222-3p	MIMAT0000891	ss_oligo	DNA	Experimental		Target seq (5' to 3') AGCUACAUCUGGCUACUGGGU
1	1	16	16	350	rno-miR-30d-5p	MIMAT0000807	ss_oligo	DNA	Experimental		Target seq (5' to 3') UGUAAACAUCCCCGACUGGAAG
1	1	16	17	435	rno-miR-3556a	MIMAT0017821	ss_oligo	DNA	Experimental		Target seq (5' to 3') CGAUUUCAGAUGGUGCUA
1	1	16	18	520	rno-miR-381-5p	MIMAT0017220	ss_oligo	DNA	Experimental		Target seq (5' to 3') AGCGAGGUUGCCCUUUGUAUAU
1	1	16	19	605	rno-miR-503-3p	MIMAT0017224	ss_oligo	DNA	Experimental		Target seq (5' to 3') GGAGUAUUGUUUCCGCUGCCUGG
1	1	16	20	690	rno-miR-679	MIMAT0025072	ss_oligo	DNA	Experimental		Target seq (5' to 3') CAAGGUCUUCCUCACAGUAGC
1	1	16	21	807	rno-5S-b2		ss_oligo	DNA	Control	control_biosequence	Target seq (5' to 3') GGGCCUGGUUAGUACUUGGAUG
1	1	16	22	10	rno-let-7e-3p	MIMAT0004706	ss_oligo	DNA	Experimental		Target seq (5' to 3') CUAUACGGCCUCCUAGCUUUCC
1	1	16	23	95	rno-miR-139-3p	MIMAT0004735	ss_oligo	DNA	Experimental		Target seq (5' to 3') UGGAGACGCGGCCCUGUUGGAG
1	1	16	24	180	rno-miR-191a-3p	MIMAT0017146	ss_oligo	DNA	Experimental		Target seq (5' to 3') GCUGCACUUGGAUUUCGUUCCC
1	1	16	25	265	rno-miR-222-3p	MIMAT0000891	ss_oligo	DNA	Experimental		Target seq (5' to 3') AGCUACAUCUGGCUACUGGGU
1	1	16	26	350	rno-miR-30d-5p	MIMAT0000807	ss_oligo	DNA	Experimental		Target seq (5' to 3') UGUAAACAUCCCCGACUGGAAG
1	1	16	27	435	rno-miR-3556a	MIMAT0017821	ss_oligo	DNA	Experimental		Target seq (5' to 3') CGAUUUCAGAUGGUGCUA
1	1	16	28	520	rno-miR-381-5p	MIMAT0017220	ss_oligo	DNA	Experimental		Target seq (5' to 3') AGCGAGGUUGCCCUUUGUAUAU
1	1	16	29	605	rno-miR-503-3p	MIMAT0017224	ss_oligo	DNA	Experimental		Target seq (5' to 3') GGAGUAUUGUUUCCGCUGCCUGG
1	1	16	30	690	rno-miR-679	MIMAT0025072	ss_oligo	DNA	Experimental		Target seq (5' to 3') CAAGGUCUUCCUCACAGUAGC
1	1	16	31	807	rno-5S-b2		ss_oligo	DNA	Control	control_biosequence	Target seq (5' to 3') GGGCCUGGUUAGUACUUGGAUG
1	1	17	1	808	rno-5S-b3		ss_oligo	DNA	Control	control_biosequence	Target seq (5' to 3') AGUACUUGGAUGGGAGACCGCC
1	1	17	2	11	rno-let-7e-5p	MIMAT0000777	ss_oligo	DNA	Experimental		Target seq (5' to 3') UGAGGUAGGAGGUUGUAUAGUU
1	1	17	3	96	rno-miR-139-5p	MIMAT0000845	ss_oligo	DNA	Experimental		Target seq (5' to 3') UCUACAGUGCACGUGUCUCCAG
1	1	17	4	181	rno-miR-191a-5p	MIMAT0000866	ss_oligo	DNA	Experimental		Target seq (5' to 3') CAACGGAAUCCCAAAAGCAGCUG
1	1	17	5	266	rno-miR-222-5p	MIMAT0017164	ss_oligo	DNA	Experimental		Target seq (5' to 3') GGCUCAGUAGCCAGUGUAGAU
1	1	17	6	351	rno-miR-30e-3p	MIMAT0004720	ss_oligo	DNA	Experimental		Target seq (5' to 3') CUUUCAGUCGGAUGUUUACAGC
1	1	17	7	436	rno-miR-3556b	MIMAT0017818	ss_oligo	DNA	Experimental		Target seq (5' to 3') ACCGAUUUCAAAUGGUGCUA
1	1	17	8	521	rno-miR-382-3p	MIMAT0003202	ss_oligo	DNA	Experimental		Target seq (5' to 3') AAUCAUUCACGGACAACACUU
1	1	17	9	606	rno-miR-503-5p	MIMAT0003213	ss_oligo	DNA	Experimental		Target seq (5' to 3') UAGCAGCGGGAACAGUACUGCAG
1	1	17	10	691	rno-miR-702-3p	MIMAT0017885	ss_oligo	DNA	Experimental		Target seq (5' to 3') UGCCCACCCUUUACCCCACUCCA
1	1	17	11	808	rno-5S-b3		ss_oligo	DNA	Control	control_biosequence	Target seq (5' to 3') AGUACUUGGAUGGGAGACCGCC
1	1	17	12	11	rno-let-7e-5p	MIMAT0000777	ss_oligo	DNA	Experimental		Target seq (5' to 3') UGAGGUAGGAGGUUGUAUAGUU
1	1	17	13	96	rno-miR-139-5p	MIMAT0000845	ss_oligo	DNA	Experimental		Target seq (5' to 3') UCUACAGUGCACGUGUCUCCAG
1	1	17	14	181	rno-miR-191a-5p	MIMAT0000866	ss_oligo	DNA	Experimental		Target seq (5' to 3') CAACGGAAUCCCAAAAGCAGCUG
1	1	17	15	266	rno-miR-222-5p	MIMAT0017164	ss_oligo	DNA	Experimental		Target seq (5' to 3') GGCUCAGUAGCCAGUGUAGAU
1	1	17	16	351	rno-miR-30e-3p	MIMAT0004720	ss_oligo	DNA	Experimental		Target seq (5' to 3') CUUUCAGUCGGAUGUUUACAGC
1	1	17	17	436	rno-miR-3556b	MIMAT0017818	ss_oligo	DNA	Experimental		Target seq (5' to 3') ACCGAUUUCAAAUGGUGCUA
1	1	17	18	521	rno-miR-382-3p	MIMAT0003202	ss_oligo	DNA	Experimental		Target seq (5' to 3') AAUCAUUCACGGACAACACUU
1	1	17	19	606	rno-miR-503-5p	MIMAT0003213	ss_oligo	DNA	Experimental		Target seq (5' to 3') UAGCAGCGGGAACAGUACUGCAG
1	1	17	20	691	rno-miR-702-3p	MIMAT0017885	ss_oligo	DNA	Experimental		Target seq (5' to 3') UGCCCACCCUUUACCCCACUCCA
1	1	17	21	808	rno-5S-b3		ss_oligo	DNA	Control	control_biosequence	Target seq (5' to 3') AGUACUUGGAUGGGAGACCGCC
1	1	17	22	11	rno-let-7e-5p	MIMAT0000777	ss_oligo	DNA	Experimental		Target seq (5' to 3') UGAGGUAGGAGGUUGUAUAGUU
1	1	17	23	96	rno-miR-139-5p	MIMAT0000845	ss_oligo	DNA	Experimental		Target seq (5' to 3') UCUACAGUGCACGUGUCUCCAG
1	1	17	24	181	rno-miR-191a-5p	MIMAT0000866	ss_oligo	DNA	Experimental		Target seq (5' to 3') CAACGGAAUCCCAAAAGCAGCUG
1	1	17	25	266	rno-miR-222-5p	MIMAT0017164	ss_oligo	DNA	Experimental		Target seq (5' to 3') GGCUCAGUAGCCAGUGUAGAU
1	1	17	26	351	rno-miR-30e-3p	MIMAT0004720	ss_oligo	DNA	Experimental		Target seq (5' to 3') CUUUCAGUCGGAUGUUUACAGC
1	1	17	27	436	rno-miR-3556b	MIMAT0017818	ss_oligo	DNA	Experimental		Target seq (5' to 3') ACCGAUUUCAAAUGGUGCUA
1	1	17	28	521	rno-miR-382-3p	MIMAT0003202	ss_oligo	DNA	Experimental		Target seq (5' to 3') AAUCAUUCACGGACAACACUU
[truncated: 3,444 more rows]

## Sheet: ns_control
			Group 1		Group 2			Group 1	Group 1	Group 1	Group 1	Group 2	Group 2	Group 2	Group 2
[truncated: 543 more rows]

## Sheet: cell_control
			Group 1		Group 2			Group 1	Group 1	Group 1	Group 1	Group 2	Group 2	Group 2	Group 2
[truncated: 533 more rows]

[truncated: 1 more sheets: cell_ns]
